# Supplementary material for: The alphavirus nonstructural protein 2 NTPase induces a host translational shut-off through phosphorylation of eEF2 via cAMP-PKA-eEF2K signaling
Source: PLoS Pathog. 2023 Feb 27;19(2):e1011179. doi: 10.1371/journal.ppat.1011179 (PMC9997916; doi:10.1371/journal.ppat.1011179)
Supplement: S1 Table — (XLSX) [file ppat.1011179.s003.xlsx]

## Sheet: Host
id	Protein names	Gene names	Modified sequence	Phospho (STY) Probabilities	Phospho (STY) Score diffs	Amino acid	Number of Phospho (STY)	Position	Positions within proteins	Position in peptide	Localization prob	Score diff	Class I phosphosite	PEP	Score	Delta score	Score for localization	Ratio Inf/Mock normalized T2X	Ratio Inf/Mock normalized T2Y	Avg T2	Var T2	Ratio Inf/Mock normalized T8X	Ratio Inf/Mock normalized T8Y	Avg T8	Var T8	Ratio Inf/Mock normalized T12X	Ratio Inf/Mock normalized T12Y	Avg T12	Var T12	T2 Signficant	T8 Significant	T12 Significant	Fasta headers	Proteins	Leading proteins	Protein	Charge	m/z	Intensity T2	Intensity T8	Intensity T12	Intensity T2X	Intensity T2Y	Intensity T8X	Intensity T8Y	Intensity T12X	Intensity T12Y	Ratio count T2X	Ratio count T2Y
0	Pleckstrin homology domain-containing family A member 5	PLEKHA5;PLEKHA5;PLEKHA5;PLEKHA5;PLEKHA5	_S(ph)PTPESSTIASYVTLRK_	S(0.851)PT(0.144)PES(0.002)S(0.002)T(0.002)IASYVTLRK	S(7.72)PT(-7.72)PES(-26.72)S(-26.72)T(-26.72)IAS(-58.46)Y(-69.84)VT(-75.66)LRK	S	1	136	136;613;810;799;837;844;855;913;918;1021	1	0.850721	7.71883	+	1.17237e-10	77.08	77.08	77.08	NaN	-0.239887	-0.239887	NaN	0.304628	-0.262072	0.0212778	0.160575	NaN	-0.297133	-0.297133	NaN				>tr|H0YGJ6|H0YGJ6_HUMAN Pleckstrin homology domain-containing family A member 5 (Fragment) OS=Homo sapiens GN=PLEKHA5 PE=4 SV=1;>tr|A0JP02|A0JP02_HUMAN PLEKHA5 protein OS=Homo sapiens GN=PLEKHA5 PE=2 SV=1;>tr|B4DJX4|B4DJX4_HUMAN Pleckstrin homology domain-	H0YGJ6;A0JP02;B4DJX4;Q9HAU0-5;Q9HAU0-8;E7EME8;Q9HAU0;Q9HAU0-2;Q9HAU0-4;Q9HAU0-6	H0YGJ6	H0YGJ6	3	639.65	7.00527	7.61964	7.23737	NaN	7.00527	7.46595	7.09391	NaN	7.23737	NaN	2
1	Stathmin	STMN1;STMN1	_ESVPEFPLS(ph)PPK_	ESVPEFPLS(1)PPK	ES(-84.78)VPEFPLS(84.78)PPK	S	1	38	38;38;38	9	1	84.7808	+	9.20542e-12	97.093	96.729	94.017	-0.30333	0.274267	-0.014531	0.166809	-0.065778	NaN	-0.065778	NaN	0.695816	0.538346	0.617081	0.0123984			+	>tr|A2A2D0|A2A2D0_HUMAN Stathmin (Fragment) OS=Homo sapiens GN=STMN1 PE=3 SV=1;>sp|P16949|STMN1_HUMAN Stathmin OS=Homo sapiens GN=STMN1 PE=1 SV=3;>sp|P16949-2|STMN1_HUMAN Isoform 2 of Stathmin OS=Homo sapiens GN=STMN1	A2A2D0;P16949;P16949-2	A2A2D0	A2A2D0	2	703.834	8.54971	8.52415	8.51248	8.19324	8.29785	8.52415	NaN	8.28015	8.12982	2	2
2	Stathmin	STMN1;STMN1	_RAS(ph)GQAFELILS(ph)PR_	RAS(1)GQAFELILS(1)PR	RAS(78.71)GQAFELILS(78.71)PR	S	1;2	16	16;16;16	3	1	78.7079	+	1.04193e-18	112.82	112.82	78.708	-0.401139	0.471909	0.0353847	0.381106	-0.154361	-0.889707	-0.522034	0.270367	-0.0401705	0.171905	0.0658671	0.0224879				>tr|A2A2D0|A2A2D0_HUMAN Stathmin (Fragment) OS=Homo sapiens GN=STMN1 PE=3 SV=1;>sp|P16949|STMN1_HUMAN Stathmin OS=Homo sapiens GN=STMN1 PE=1 SV=3;>sp|P16949-2|STMN1_HUMAN Isoform 2 of Stathmin OS=Homo sapiens GN=STMN1	A2A2D0;P16949;P16949-2	A2A2D0	A2A2D0	2	852.897	7.97001	7.88249	8.3449	7.67947	7.65823	7.81621	7.03338	7.88331	8.16083	2	2
3	Stathmin	STMN1;STMN1	_RAS(ph)GQAFELILS(ph)PR_	RAS(1)GQAFELILS(1)PR	RAS(78.71)GQAFELILS(78.71)PR	S	1;2	25	25;25;25	12	1	78.7079	+	2.74142e-10	89.507	89.507	78.708	0.115965	0.141335	0.12865	0.000321798	-0.0279544	-0.889707	-0.458831	0.371309	0.536451	0.675973	0.606212	0.00973321			+	>tr|A2A2D0|A2A2D0_HUMAN Stathmin (Fragment) OS=Homo sapiens GN=STMN1 PE=3 SV=1;>sp|P16949|STMN1_HUMAN Stathmin OS=Homo sapiens GN=STMN1 PE=1 SV=3;>sp|P16949-2|STMN1_HUMAN Isoform 2 of Stathmin OS=Homo sapiens GN=STMN1	A2A2D0;P16949;P16949-2	A2A2D0	A2A2D0	2	852.897	8.06988	8.39588	8.5917	7.8069	7.72715	8.37661	7.03338	8.43363	8.07613	2	2
4	40S ribosomal protein S6;40S ribosomal protein S6	RPS6;RPS6	_RLS(ph)S(ph)LRASTSK_	RLS(1)S(1)LRASTSK	RLS(74.79)S(49.42)LRAS(-49.42)T(-55.73)S(-63.24)K	S	2;3	204	204;235	3	1	74.7938	+	1.84429e-05	107.5	107.5	107.5	NaN	-0.623118	-0.623118	NaN	1.08502	0.963025	1.02402	0.00744096	NaN	0.961058	0.961058	NaN		+		>tr|A2A3R5|A2A3R5_HUMAN 40S ribosomal protein S6 OS=Homo sapiens GN=RPS6 PE=3 SV=1;>sp|P62753|RS6_HUMAN 40S ribosomal protein S6 OS=Homo sapiens GN=RPS6 PE=1 SV=1	A2A3R5;P62753	A2A3R5	A2A3R5	2	683.318	7.49908	8.27591	8.94322	NaN	7.49908	7.37878	8.21706	NaN	8.94322	NaN	1
5	40S ribosomal protein S6;40S ribosomal protein S6	RPS6;RPS6	_RLS(ph)S(ph)LRASTSK_	RLS(1)S(1)LRASTSK	RLS(74.79)S(49.42)LRAS(-49.42)T(-55.73)S(-63.24)K	S	2;3	205	205;236	4	0.999985	49.4174	+	1.84429e-05	107.5	107.5	107.5	NaN	-0.623118	-0.623118	NaN	1.08502	0.963025	1.02402	0.00744096	NaN	0.961058	0.961058	NaN		+		>tr|A2A3R5|A2A3R5_HUMAN 40S ribosomal protein S6 OS=Homo sapiens GN=RPS6 PE=3 SV=1;>sp|P62753|RS6_HUMAN 40S ribosomal protein S6 OS=Homo sapiens GN=RPS6 PE=1 SV=1	A2A3R5;P62753	A2A3R5	A2A3R5	2	683.318	7.49908	8.27591	8.94322	NaN	7.49908	7.37878	8.21706	NaN	8.94322	NaN	1
6	40S ribosomal protein S6;40S ribosomal protein S6	RPS6;RPS6	_RLS(ph)S(ph)LRAS(ph)TSK_	RLS(1)S(1)LRAS(0.86)T(0.132)S(0.008)K	RLS(64.98)S(43.2)LRAS(8.15)T(-8.15)S(-20.06)K	S	3	209	209;240	8	0.859741	8.14533	+	0.00102443	94.325	94.325	94.325	NaN	NaN	NaN	NaN	NaN	0.786622	0.786622	NaN	NaN	0.902713	0.902713	NaN				>tr|A2A3R5|A2A3R5_HUMAN 40S ribosomal protein S6 OS=Homo sapiens GN=RPS6 PE=3 SV=1;>sp|P62753|RS6_HUMAN 40S ribosomal protein S6 OS=Homo sapiens GN=RPS6 PE=1 SV=1	A2A3R5;P62753	A2A3R5	A2A3R5	2	723.301	NaN	8.11254	8.87417	NaN	NaN	NaN	8.11254	NaN	8.87417	NaN	NaN
7	Putative pre-mRNA-splicing factor ATP-dependent RNA helicase DHX16	DHX16;DHX16	_QQTEKPES(ph)EDEWERTER_	QQT(0.007)EKPES(0.991)EDEWERT(0.002)ER	QQT(-21.66)EKPES(21.66)EDEWERT(-26.25)ER	S	1	100	100;160	8	0.990897	21.6647	+	0.0378741	54.834	54.834	49.188	0.612494	-0.603122	0.0046861	0.738861	NaN	NaN	NaN	NaN	NaN	NaN	NaN	NaN				>tr|A2AB15|A2AB15_HUMAN Putative pre-mRNA-splicing factor ATP-dependent RNA helicase DHX16 (Fragment) OS=Homo sapiens GN=DHX16 PE=4 SV=1;>sp|O60231|DHX16_HUMAN Putative pre-mRNA-splicing factor ATP-dependent RNA helicase DHX16 OS=Homo sapiens GN=DHX16 PE=1	A2AB15;O60231	A2AB15	A2AB15	3	752.985	8.37101	NaN	NaN	8.01026	8.12248	NaN	NaN	NaN	NaN	1	2
8	Negative elongation factor E	NELFE;NELFE;NELFE;NELFE;NELFE;NELFE;NELFE	_RS(ph)LSEQPVMDTATATEQAK_	RS(0.651)LS(0.349)EQPVMDTATATEQAK	RS(2.7)LS(-2.7)EQPVMDT(-47.33)AT(-56.39)AT(-66.25)EQAK	S	1	49	49;49;49;49;56;49;49	2	0.65085	2.70486		6.02146e-05	74.123	70.895	74.123	NaN	NaN	NaN	NaN	NaN	NaN	NaN	NaN	1.9201	NaN	1.9201	NaN				>tr|E9PD43|E9PD43_HUMAN Negative elongation factor E (Fragment) OS=Homo sapiens GN=NELFE PE=4 SV=1;>tr|A2ABK2|A2ABK2_HUMAN Negative elongation factor E (Fragment) OS=Homo sapiens GN=NELFE PE=4 SV=1;>tr|A2ABK1|A2ABK1_HUMAN Negative elongation factor E (Frag	E9PD43;A2ABK2;A2ABK1;P18615;B4DYX9;A2ABK4;B4DUN1	E9PD43	E9PD43	2	1071.99	NaN	NaN	6.9111	NaN	NaN	NaN	NaN	6.9111	NaN	NaN	NaN
9	Negative elongation factor E	NELFE;NELFE;NELFE;NELFE;NELFE;NELFE;NELFE	_RS(ph)LSEQPVMDTATATEQAK_	RS(0.5)LS(0.5)EQPVMDTATATEQAK	RS(0)LS(0)EQPVMDT(-31.2)AT(-37.43)AT(-41.41)EQAK	S		51	51;51;51;51;58;51;51	4	0.499747	0		0.0321124	45.305	39.914	45.305	NaN	NaN	NaN	NaN	NaN	NaN	NaN	NaN	NaN	NaN	NaN	NaN				>tr|E9PD43|E9PD43_HUMAN Negative elongation factor E (Fragment) OS=Homo sapiens GN=NELFE PE=4 SV=1;>tr|A2ABK2|A2ABK2_HUMAN Negative elongation factor E (Fragment) OS=Homo sapiens GN=NELFE PE=4 SV=1;>tr|A2ABK1|A2ABK1_HUMAN Negative elongation factor E (Frag	E9PD43;A2ABK2;A2ABK1;P18615;B4DYX9;A2ABK4;B4DUN1	E9PD43	E9PD43	3	714.996	NaN	NaN	NaN	NaN	NaN	NaN	NaN	NaN	NaN	NaN	NaN
10	Negative elongation factor E	NELFE;NELFE;NELFE;NELFE;NELFE;NELFE;NELFE	_SIS(ph)ADDDLQESSR_	S(0.013)IS(0.987)ADDDLQESSR	S(-18.84)IS(18.84)ADDDLQES(-57.32)S(-60.23)R	S	1	115	115;115;115;115;122;115;115	3	0.987094	18.8367	+	7.32764e-07	64.454	57.977	64.454	NaN	NaN	NaN	NaN	NaN	-0.0489337	-0.0489337	NaN	NaN	0.49824	0.49824	NaN				>tr|E9PD43|E9PD43_HUMAN Negative elongation factor E (Fragment) OS=Homo sapiens GN=NELFE PE=4 SV=1;>tr|A2ABK2|A2ABK2_HUMAN Negative elongation factor E (Fragment) OS=Homo sapiens GN=NELFE PE=4 SV=1;>tr|A2ABK1|A2ABK1_HUMAN Negative elongation factor E (Frag	E9PD43;A2ABK2;A2ABK1;P18615;B4DYX9;A2ABK4;B4DUN1	E9PD43	E9PD43	2	751.804	NaN	7.24655	7.64129	NaN	NaN	NaN	7.24655	NaN	7.64129	NaN	NaN
11	Neuroblastoma-amplified sequence	NBAS	_AGEEDEGEEDS(ph)DSDYEISAK_	AGEEDEGEEDS(0.794)DS(0.206)DYEISAK	AGEEDEGEEDS(5.87)DS(-5.87)DY(-35.78)EIS(-33.35)AK	S	1	473	473;473	11	0.793764	5.86544	+	3.39133e-15	76.21	73.064	76.21	NaN	NaN	NaN	NaN	NaN	NaN	NaN	NaN	NaN	0.00715904	0.00715904	NaN				>sp|A2RRP1-2|NBAS_HUMAN Isoform 2 of Neuroblastoma-amplified sequence OS=Homo sapiens GN=NBAS;>sp|A2RRP1|NBAS_HUMAN Neuroblastoma-amplified sequence OS=Homo sapiens GN=NBAS PE=1 SV=2	A2RRP1-2;A2RRP1	A2RRP1-2	A2RRP1-2	2	1127.91	NaN	NaN	7.89588	NaN	NaN	NaN	NaN	NaN	7.89588	NaN	NaN
12	GC-rich sequence DNA-binding factor 2	GCFC2;C2orf3;C2orf3;GCFC2	_TLDVS(ph)T(ph)DEEDK_	TLDVS(1)T(1)DEEDK	T(-39.67)LDVS(39.67)T(39.67)DEEDK	S	2	96	96;96;96;96;96	5	0.999892	39.6733	+	0.00375114	40.278	40.278	40.278	NaN	NaN	NaN	NaN	NaN	-0.0814759	-0.0814759	NaN	NaN	-0.026021	-0.026021	NaN				>tr|C9JII4|C9JII4_HUMAN GC-rich sequence DNA-binding factor 2 (Fragment) OS=Homo sapiens GN=GCFC2 PE=4 SV=1;>tr|A4UHQ8|A4UHQ8_HUMAN C2ORF3 variant 1 OS=Homo sapiens GN=C2orf3 PE=2 SV=1;>tr|A4UHQ9|A4UHQ9_HUMAN C2ORF3 variant 2 OS=Homo sapiens GN=C2orf3 PE=2	C9JII4;A4UHQ8;A4UHQ9;P16383-2;P16383	C9JII4	C9JII4	2	706.249	NaN	6.73818	6.63498	NaN	NaN	NaN	6.73818	NaN	6.63498	NaN	NaN
13	Rab3 GTPase-activating protein catalytic subunit	RAB3GAP1;RAB3GAP1;RAB3GAP1	_KTS(ph)ASDVTNIYPGDAGK_	KT(0.211)S(0.718)AS(0.064)DVT(0.007)NIYPGDAGK	KT(-5.32)S(5.32)AS(-10.47)DVT(-20.21)NIY(-37.59)PGDAGK	S	1	493	493;537;537	3	0.717727	5.31831		4.58717e-11	87.511	87.511	49.66	-0.0126937	-0.128557	-0.0706255	0.00671219	0.215616	NaN	0.215616	NaN	0.759752	NaN	0.759752	NaN				>tr|A6H8Z3|A6H8Z3_HUMAN RAB3GAP1 protein OS=Homo sapiens GN=RAB3GAP1 PE=2 SV=1;>sp|Q15042|RB3GP_HUMAN Rab3 GTPase-activating protein catalytic subunit OS=Homo sapiens GN=RAB3GAP1 PE=1 SV=3;>tr|C9J837|C9J837_HUMAN Rab3 GTPase-activating protein catalytic su	A6H8Z3;Q15042;C9J837	A6H8Z3	A6H8Z3	2	902.412	8.09493	7.71189	7.66704	7.90344	7.64705	7.71189	NaN	7.66704	NaN	2	1
14	Non-histone chromosomal protein HMG-14	HMGN1;HMGN1;HMGN1	_EDLPAENGETKTEES(ph)PAS(ph)DEAGEK_	EDLPAENGET(0.037)KT(0.095)EES(0.878)PAS(0.99)DEAGEK	EDLPAENGET(-14.33)KT(-9.97)EES(9.97)PAS(21.97)DEAGEK	S	1;2	76	76;86;102	15	0.878108	9.97474	+	1.79657e-11	101.74	101.74	52.276	-0.00203565	-0.117296	-0.0596658	0.00664247	0.252537	-0.111966	0.0702853	0.0664312	0.265317	0.0661102	0.165714	0.0198417				>tr|A6NL93|A6NL93_HUMAN Non-histone chromosomal protein HMG-14 OS=Homo sapiens GN=HMGN1 PE=4 SV=1;>sp|P05114|HMGN1_HUMAN Non-histone chromosomal protein HMG-14 OS=Homo sapiens GN=HMGN1 PE=1 SV=3;>tr|A6NEL0|A6NEL0_HUMAN Non-histone chromosomal protein HMG-1	A6NL93;P05114;A6NEL0	A6NL93	A6NL93	3	898.351	8.29092	8.45877	8.42221	8.17327	7.66622	8.00702	8.26942	7.7102	8.3285	1	1
15	Non-histone chromosomal protein HMG-14	HMGN1;HMGN1;HMGN1	_EDLPAENGETKTEESPAS(ph)DEAGEK_	EDLPAENGETKTEESPAS(1)DEAGEK	EDLPAENGET(-70.35)KT(-65.02)EES(-34.07)PAS(34.07)DEAGEK	S	1;2	79	79;89;105	18	0.999608	34.0715	+	7.61607e-31	133.46	133.46	129.72	0.112767	-0.0927488	0.0100091	0.0211183	0.0705267	-0.115832	-0.0226529	0.0173649	0.220949	-0.0579701	0.0814895	0.0388979				>tr|A6NL93|A6NL93_HUMAN Non-histone chromosomal protein HMG-14 OS=Homo sapiens GN=HMGN1 PE=4 SV=1;>sp|P05114|HMGN1_HUMAN Non-histone chromosomal protein HMG-14 OS=Homo sapiens GN=HMGN1 PE=1 SV=3;>tr|A6NEL0|A6NEL0_HUMAN Non-histone chromosomal protein HMG-1	A6NL93;P05114;A6NEL0	A6NL93	A6NL93	3	871.696	8.78906	8.81435	8.99065	8.46087	8.51359	8.5873	8.4241	8.79155	8.55617	3	2
16	Proline-rich protein PRCC	PRCC;PRCC	_IAAPELHKGDS(ph)DS(ph)EEDEPTK_	IAAPELHKGDS(1)DS(1)EEDEPTK	IAAPELHKGDS(69.74)DS(48.47)EEDEPT(-48.47)K	S	2	157	157;157	11	1	69.7352	+	1.36401e-56	156.73	156.73	125.62	0.0928839	0.0630775	0.0779807	0.000444209	-0.214341	-0.222557	-0.218449	3.37579e-05	-0.306484	-0.417488	-0.361986	0.00616094				>tr|A6NG79|A6NG79_HUMAN Proline-rich protein PRCC OS=Homo sapiens GN=PRCC PE=4 SV=1;>sp|Q92733|PRCC_HUMAN Proline-rich protein PRCC OS=Homo sapiens GN=PRCC PE=1 SV=1	A6NG79;Q92733	A6NG79	A6NG79	2	1164.47	8.96174	8.70758	8.80227	8.71822	8.59441	8.59756	8.0574	8.56872	8.42131	4	5
17	Proline-rich protein PRCC	PRCC;PRCC	_IAAPELHKGDS(ph)DS(ph)EEDEPTK_	IAAPELHKGDS(1)DS(1)EEDEPTK	IAAPELHKGDS(69.74)DS(48.47)EEDEPT(-48.47)K	S	2	159	159;159	13	0.999986	48.4696	+	1.36401e-56	156.73	156.73	125.62	0.0928839	-0.0299829	0.0314505	0.00754812	-0.214341	-0.222557	-0.218449	3.37579e-05	-0.283422	-0.417488	-0.350455	0.00898689				>tr|A6NG79|A6NG79_HUMAN Proline-rich protein PRCC OS=Homo sapiens GN=PRCC PE=4 SV=1;>sp|Q92733|PRCC_HUMAN Proline-rich protein PRCC OS=Homo sapiens GN=PRCC PE=1 SV=1	A6NG79;Q92733	A6NG79	A6NG79	2	1164.47	8.96174	8.70758	8.80227	8.71822	8.59441	8.59756	8.0574	8.56872	8.42131	4	4
18	Protein bicaudal C homolog 1	BICC1;BICC1	_VLSANHGDPSIQTSGSEQTS(ph)PK_	VLSANHGDPSIQT(0.002)S(0.006)GS(0.052)EQT(0.213)S(0.727)PK	VLS(-44.47)ANHGDPS(-38.71)IQT(-25.38)S(-20.97)GS(-11.42)EQT(-5.34)S(5.34)PK	S	1	238	238;612;612	20	0.726837	5.33782		0.00693681	46.953	45.768	46.953	NaN	NaN	NaN	NaN	0.190552	NaN	0.190552	NaN	0.0170666	NaN	0.0170666	NaN				>tr|A6NGY7|A6NGY7_HUMAN Protein bicaudal C homolog 1 OS=Homo sapiens GN=BICC1 PE=4 SV=1;>sp|Q9H694-2|BICC1_HUMAN Isoform 2 of Protein bicaudal C homolog 1 OS=Homo sapiens GN=BICC1;>sp|Q9H694|BICC1_HUMAN Protein bicaudal C homolog 1 OS=Homo sapiens GN=BICC1	A6NGY7;Q9H694-2;Q9H694	A6NGY7	A6NGY7	3	774.02	NaN	7.62466	7.3768	NaN	NaN	7.62466	NaN	7.3768	NaN	NaN	NaN
19	Aminopeptidase B	RNPEP;RNPEP	_(ac)ASGEHSPGS(ph)GAARRPLHSAQAVDVASASNFR_	AS(0.022)GEHS(0.25)PGS(0.364)GAARRPLHS(0.364)AQAVDVASASNFR	AS(-12.14)GEHS(-1.64)PGS(0)GAARRPLHS(0)AQAVDVAS(-83.97)AS(-87.35)NFR	S		10	10;10	9	0.364013	0		0.00102965	91.819	91.819	91.819	NaN	NaN	NaN	NaN	NaN	NaN	NaN	NaN	NaN	NaN	NaN	NaN				>tr|A6NKB8|A6NKB8_HUMAN Aminopeptidase B OS=Homo sapiens GN=RNPEP PE=4 SV=1;>sp|Q9H4A4|AMPB_HUMAN Aminopeptidase B OS=Homo sapiens GN=RNPEP PE=1 SV=2	A6NKB8;Q9H4A4	A6NKB8	A6NKB8	4	803.88	NaN	NaN	NaN	NaN	NaN	NaN	NaN	NaN	NaN	NaN	NaN
20	Aminopeptidase B	RNPEP;RNPEP	_(ac)ASGEHSPGS(ph)GAARRPLHSAQAVDVASASNFR_	AS(0.022)GEHS(0.25)PGS(0.364)GAARRPLHS(0.364)AQAVDVASASNFR	AS(-12.14)GEHS(-1.64)PGS(0)GAARRPLHS(0)AQAVDVAS(-83.97)AS(-87.35)NFR	S		19	19;19	18	0.364013	0		0.00102965	91.819	91.819	91.819	NaN	NaN	NaN	NaN	NaN	NaN	NaN	NaN	NaN	NaN	NaN	NaN				>tr|A6NKB8|A6NKB8_HUMAN Aminopeptidase B OS=Homo sapiens GN=RNPEP PE=4 SV=1;>sp|Q9H4A4|AMPB_HUMAN Aminopeptidase B OS=Homo sapiens GN=RNPEP PE=1 SV=2	A6NKB8;Q9H4A4	A6NKB8	A6NKB8	4	803.88	NaN	NaN	NaN	NaN	NaN	NaN	NaN	NaN	NaN	NaN	NaN
21	Alpha-endosulfine	ENSA;ENSA;ENSA;ENSA	_(ac)S(ph)QKQEEENPAEETGEEK_	S(1)QKQEEENPAEETGEEK	S(43.9)QKQEEENPAEET(-43.9)GEEK	S	1	2	2;2;2;2;2;2;2;2;2	1	0.999959	43.9008	+	0.0778502	44.341	44.341	44.341	NaN	NaN	NaN	NaN	NaN	NaN	NaN	NaN	0.796515	NaN	0.796515	NaN				>sp|O43768-2|ENSA_HUMAN Isoform 2 of Alpha-endosulfine OS=Homo sapiens GN=ENSA;>sp|O43768|ENSA_HUMAN Alpha-endosulfine OS=Homo sapiens GN=ENSA PE=1 SV=1;>sp|O43768-9|ENSA_HUMAN Isoform 9 of Alpha-endosulfine OS=Homo sapiens GN=ENSA;>sp|O43768-3|ENSA_HUMAN	O43768-2;O43768;O43768-9;O43768-3;O43768-4;A6NMQ3;C9JUF4;Q5T5H1;O43768-8	O43768-2	O43768-2	2	1042.42	NaN	NaN	7.00753	NaN	NaN	NaN	NaN	7.00753	NaN	NaN	NaN
22	Alpha-endosulfine;cAMP-regulated phosphoprotein 19	ENSA;ENSA;ENSA;ENSA;ARPP19;ARPP19;ARPP19;ARPP19	_YFDS(ph)GDYNMAK_	YFDS(1)GDYNMAK	Y(-70.65)FDS(48.71)GDY(-48.71)NMAK	S	1	67	67;67;83;83;90;90;90;83;21;46;46;62;63;63;81;79	4	0.999986	48.7059	+	7.22709e-14	102.9	102.9	102.9	-0.0157096	0.0251624	0.0047264	0.000835259	-0.227202	0.125667	-0.0507674	0.0622584	-0.357474	-0.0874628	-0.222468	0.036453				>sp|O43768-2|ENSA_HUMAN Isoform 2 of Alpha-endosulfine OS=Homo sapiens GN=ENSA;>sp|O43768|ENSA_HUMAN Alpha-endosulfine OS=Homo sapiens GN=ENSA PE=1 SV=1;>sp|O43768-9|ENSA_HUMAN Isoform 9 of Alpha-endosulfine OS=Homo sapiens GN=ENSA;>sp|O43768-3|ENSA_HUMAN	O43768-2;O43768;O43768-9;O43768-3;O43768-4;A6NMQ3;C9JUF4;Q5T5H1;H3BQ52;H3BTD3;P56211-2;P56211;O43768-6;O43768-5;H3BMD8;O43768-7	O43768-2	O43768-2	2	695.755	8.92221	8.67651	8.84535	8.54204	8.68809	8.66964	6.87223	8.62001	8.45258	4	5
23	Tumor suppressor p53-binding protein 1	TP53BP1;TP53BP1;TP53BP1;TP53BP1	_EQLSAQELMES(ph)GLQIQKSPEPEVLSTQEDLFDQSNK_	EQLS(0.038)AQELMES(0.479)GLQIQKS(0.479)PEPEVLS(0.004)T(0.001)QEDLFDQSNK	EQLS(-11.02)AQELMES(0)GLQIQKS(0)PEPEVLS(-21.28)T(-25.65)QEDLFDQS(-48.3)NK	S		292	292;287;292;292;292	11	0.478634	0		0.000683898	56.957	56.957	56.957	NaN	NaN	NaN	NaN	NaN	NaN	NaN	NaN	NaN	NaN	NaN	NaN				>tr|A6NNK5|A6NNK5_HUMAN Tumor suppressor p53-binding protein 1 OS=Homo sapiens GN=TP53BP1 PE=4 SV=2;>sp|Q12888|TP53B_HUMAN Tumor suppressor p53-binding protein 1 OS=Homo sapiens GN=TP53BP1 PE=1 SV=2;>tr|F8VY86|F8VY86_HUMAN Tumor suppressor p53-binding prot	A6NNK5;Q12888;F8VY86;Q12888-2;C9JXV0	A6NNK5	A6NNK5	3	1385.98	NaN	NaN	NaN	NaN	NaN	NaN	NaN	NaN	NaN	NaN	NaN
24	Tumor suppressor p53-binding protein 1	TP53BP1;TP53BP1;TP53BP1;TP53BP1	_EQLSAQELMESGLQIQKS(ph)PEPEVLSTQEDLFDQSNK_	EQLS(0.014)AQELMES(0.206)GLQIQKS(0.705)PEPEVLS(0.038)T(0.038)QEDLFDQSNK	EQLS(-17.15)AQELMES(-5.35)GLQIQKS(5.35)PEPEVLS(-12.68)T(-12.68)QEDLFDQS(-34.69)NK	S	1	299	299;294;299;299;299	18	0.704691	5.3514		0.000683898	56.957	56.957	50.627	-0.751319	NaN	-0.751319	NaN	-0.520066	NaN	-0.520066	NaN	NaN	NaN	NaN	NaN				>tr|A6NNK5|A6NNK5_HUMAN Tumor suppressor p53-binding protein 1 OS=Homo sapiens GN=TP53BP1 PE=4 SV=2;>sp|Q12888|TP53B_HUMAN Tumor suppressor p53-binding protein 1 OS=Homo sapiens GN=TP53BP1 PE=1 SV=2;>tr|F8VY86|F8VY86_HUMAN Tumor suppressor p53-binding prot	A6NNK5;Q12888;F8VY86;Q12888-2;C9JXV0	A6NNK5	A6NNK5	3	1385.98	7.35034	7.67638	NaN	7.35034	NaN	7.67638	NaN	NaN	NaN	1	NaN
25	Tumor suppressor p53-binding protein 1	TP53BP1;TP53BP1;TP53BP1;TP53BP1	_EQNPPPARSEDMPFS(ph)PK_	EQNPPPARS(0.002)EDMPFS(0.998)PK	EQNPPPARS(-26.6)EDMPFS(26.6)PK	S	1	270	270;265;270;270;270	15	0.997819	26.6049	+	8.78376e-05	65.149	64.545	58.093	-0.109795	0.0274986	-0.041148	0.00942469	0.183328	NaN	0.183328	NaN	0.442439	NaN	0.442439	NaN				>tr|A6NNK5|A6NNK5_HUMAN Tumor suppressor p53-binding protein 1 OS=Homo sapiens GN=TP53BP1 PE=4 SV=2;>sp|Q12888|TP53B_HUMAN Tumor suppressor p53-binding protein 1 OS=Homo sapiens GN=TP53BP1 PE=1 SV=2;>tr|F8VY86|F8VY86_HUMAN Tumor suppressor p53-binding prot	A6NNK5;Q12888;F8VY86;Q12888-2;C9JXV0	A6NNK5	A6NNK5	3	669.627	8.21443	7.85172	7.86027	7.96721	7.85197	7.85172	NaN	7.86027	NaN	1	1
26	Tumor suppressor p53-binding protein 1	TP53BP1;TP53BP1;TP53BP1	_ETAVPGPLGIEDISPNLS(ph)PDDK_	ETAVPGPLGIEDIS(0.036)PNLS(0.964)PDDK	ET(-37.01)AVPGPLGIEDIS(-14.28)PNLS(14.28)PDDK	S	1	1385	1385;1430;1435;1435	18	0.963845	14.2815	+	0.00343292	41.047	39.862	41.047	NaN	NaN	NaN	NaN	NaN	NaN	NaN	NaN	NaN	0.610521	0.610521	NaN				>tr|A6NNK5|A6NNK5_HUMAN Tumor suppressor p53-binding protein 1 OS=Homo sapiens GN=TP53BP1 PE=4 SV=2;>sp|Q12888|TP53B_HUMAN Tumor suppressor p53-binding protein 1 OS=Homo sapiens GN=TP53BP1 PE=1 SV=2;>tr|F8VY86|F8VY86_HUMAN Tumor suppressor p53-binding prot	A6NNK5;Q12888;F8VY86;Q12888-2	A6NNK5	A6NNK5	2	1172.55	NaN	NaN	7.28167	NaN	NaN	NaN	NaN	NaN	7.28167	NaN	NaN
27	Tumor suppressor p53-binding protein 1	TP53BP1;TP53BP1;TP53BP1;TP53BP1	_IDEDGENTQIEDTEPMS(ph)PVLNSK_	IDEDGENTQIEDTEPMS(0.997)PVLNS(0.003)K	IDEDGENT(-102.97)QIEDT(-46.47)EPMS(24.72)PVLNS(-24.72)K	S	1	557	557;552;557;557;557	17	0.996615	24.7184	+	5.10922e-37	112.9	112.72	112.9	0.138028	0.0796305	0.108829	0.00170514	NaN	NaN	NaN	NaN	0.326192	-0.364909	-0.0193582	0.23881				>tr|A6NNK5|A6NNK5_HUMAN Tumor suppressor p53-binding protein 1 OS=Homo sapiens GN=TP53BP1 PE=4 SV=2;>sp|Q12888|TP53B_HUMAN Tumor suppressor p53-binding protein 1 OS=Homo sapiens GN=TP53BP1 PE=1 SV=2;>tr|F8VY86|F8VY86_HUMAN Tumor suppressor p53-binding prot	A6NNK5;Q12888;F8VY86;Q12888-2;C9JXV0	A6NNK5	A6NNK5	2	1321.06	8.23578	NaN	8.04463	7.94132	7.92807	NaN	NaN	7.91308	7.46184	3	3
28	Tumor suppressor p53-binding protein 1	TP53BP1;TP53BP1;TP53BP1;TP53BP1	_LITSEEERS(ph)PAK_	LIT(0.001)S(0.091)EEERS(0.907)PAK	LIT(-28.59)S(-9.97)EEERS(9.97)PAK	S	1	1633	1633;1678;1683;1683;146	9	0.907343	9.96823	+	0.000851912	64.244	64.244	64.244	NaN	-0.0326651	-0.0326651	NaN	NaN	NaN	NaN	NaN	NaN	NaN	NaN	NaN				>tr|A6NNK5|A6NNK5_HUMAN Tumor suppressor p53-binding protein 1 OS=Homo sapiens GN=TP53BP1 PE=4 SV=2;>sp|Q12888|TP53B_HUMAN Tumor suppressor p53-binding protein 1 OS=Homo sapiens GN=TP53BP1 PE=1 SV=2;>tr|F8VY86|F8VY86_HUMAN Tumor suppressor p53-binding prot	A6NNK5;Q12888;F8VY86;Q12888-2;H7BZY0	A6NNK5	A6NNK5	2	720.343	7.16206	NaN	NaN	NaN	7.16206	NaN	NaN	NaN	NaN	NaN	1
29	Tumor suppressor p53-binding protein 1	TP53BP1;TP53BP1;TP53BP1;TP53BP1	_LMLSTSEYS(ph)QSPK_	LMLST(0.002)S(0.006)EY(0.002)S(0.574)QS(0.416)PK	LMLS(-33.46)T(-24.16)S(-20.07)EY(-24.2)S(1.4)QS(-1.4)PK	S	1	528	528;523;528;528;528	9	0.573907	1.39953		0.0140689	48.623	41.936	48.623	NaN	NaN	NaN	NaN	0.831067	NaN	0.831067	NaN	NaN	NaN	NaN	NaN				>tr|A6NNK5|A6NNK5_HUMAN Tumor suppressor p53-binding protein 1 OS=Homo sapiens GN=TP53BP1 PE=4 SV=2;>sp|Q12888|TP53B_HUMAN Tumor suppressor p53-binding protein 1 OS=Homo sapiens GN=TP53BP1 PE=1 SV=2;>tr|F8VY86|F8VY86_HUMAN Tumor suppressor p53-binding prot	A6NNK5;Q12888;F8VY86;Q12888-2;C9JXV0	A6NNK5	A6NNK5	2	775.844	NaN	7.00186	NaN	NaN	NaN	7.00186	NaN	NaN	NaN	NaN	NaN
30	Tumor suppressor p53-binding protein 1	TP53BP1;TP53BP1;TP53BP1;TP53BP1	_LMLSTSEYSQS(ph)PK_	LMLST(0.004)SEYS(0.047)QS(0.949)PK	LMLS(-35.81)T(-23.45)S(-38.42)EY(-43.12)S(-13.09)QS(13.09)PK	S	1	530	530;525;530;530;530	11	0.948734	13.0924	+	1.53872e-10	82.59	82.59	80.738	NaN	NaN	NaN	NaN	NaN	NaN	NaN	NaN	0.671927	1.40867	1.0403	0.271391			+	>tr|A6NNK5|A6NNK5_HUMAN Tumor suppressor p53-binding protein 1 OS=Homo sapiens GN=TP53BP1 PE=4 SV=2;>sp|Q12888|TP53B_HUMAN Tumor suppressor p53-binding protein 1 OS=Homo sapiens GN=TP53BP1 PE=1 SV=2;>tr|F8VY86|F8VY86_HUMAN Tumor suppressor p53-binding prot	A6NNK5;Q12888;F8VY86;Q12888-2;C9JXV0	A6NNK5	A6NNK5	2	775.844	NaN	NaN	7.40756	NaN	NaN	NaN	NaN	7.08415	7.12782	NaN	NaN
31	Tumor suppressor p53-binding protein 1	TP53BP1;TP53BP1;TP53BP1	_MVIQGPS(ph)SPQGEAMVTDVLEDQK_	MVIQGPS(0.5)S(0.5)PQGEAMVTDVLEDQK	MVIQGPS(0)S(0)PQGEAMVT(-36.79)DVLEDQK	S	1	1118	1118;1113;1118;1118	7	0.499948	0		8.22777e-08	65.833	65.597	61.345	NaN	0.0942024	0.0942024	NaN	NaN	NaN	NaN	NaN	0.501923	0.0720884	0.287006	0.0923789				>tr|A6NNK5|A6NNK5_HUMAN Tumor suppressor p53-binding protein 1 OS=Homo sapiens GN=TP53BP1 PE=4 SV=2;>sp|Q12888|TP53B_HUMAN Tumor suppressor p53-binding protein 1 OS=Homo sapiens GN=TP53BP1 PE=1 SV=2;>tr|F8VY86|F8VY86_HUMAN Tumor suppressor p53-binding prot	A6NNK5;Q12888;F8VY86;Q12888-2	A6NNK5	A6NNK5	3	847.053	8.0898	NaN	8.1485	NaN	8.0898	NaN	NaN	7.8179	7.87516	NaN	2
32	Tumor suppressor p53-binding protein 1	TP53BP1;TP53BP1;TP53BP1	_MVIQGPSS(ph)PQGEAMVTDVLEDQK_	MVIQGPS(0.206)S(0.794)PQGEAMVTDVLEDQK	MVIQGPS(-5.87)S(5.87)PQGEAMVT(-56.61)DVLEDQK	S	1	1119	1119;1114;1119;1119	8	0.794333	5.86843	+	2.06183e-18	90.397	88.729	90.397	NaN	0.0942024	0.0942024	NaN	-0.0491135	NaN	-0.0491135	NaN	0.652968	0.0720884	0.362528	0.168711				>tr|A6NNK5|A6NNK5_HUMAN Tumor suppressor p53-binding protein 1 OS=Homo sapiens GN=TP53BP1 PE=4 SV=2;>sp|Q12888|TP53B_HUMAN Tumor suppressor p53-binding protein 1 OS=Homo sapiens GN=TP53BP1 PE=1 SV=2;>tr|F8VY86|F8VY86_HUMAN Tumor suppressor p53-binding prot	A6NNK5;Q12888;F8VY86;Q12888-2	A6NNK5	A6NNK5	3	847.053	8.0898	7.82752	8.43511	NaN	8.0898	7.82752	NaN	8.29517	7.87516	NaN	2
33	Tumor suppressor p53-binding protein 1	TP53BP1;TP53BP1;TP53BP1;TP53BP1	_NGSTAVAESVAS(ph)PQK_	NGSTAVAESVAS(1)PQK	NGS(-107.42)T(-93.34)AVAES(-44.68)VAS(44.68)PQK	S	1	1033	1033;1028;1033;1033;993	12	0.999966	44.6751	+	7.43999e-35	135.26	134.12	135.26	0.132248	-0.186374	-0.0270631	0.0507598	0.589476	0.0646156	0.327046	0.137739	0.768332	0.0293524	0.398842	0.273046				>tr|A6NNK5|A6NNK5_HUMAN Tumor suppressor p53-binding protein 1 OS=Homo sapiens GN=TP53BP1 PE=4 SV=2;>sp|Q12888|TP53B_HUMAN Tumor suppressor p53-binding protein 1 OS=Homo sapiens GN=TP53BP1 PE=1 SV=2;>tr|F8VY86|F8VY86_HUMAN Tumor suppressor p53-binding prot	A6NNK5;Q12888;F8VY86;Q12888-2;C9JXV0	A6NNK5	A6NNK5	2	763.348	8.16459	8.08072	8.04102	8.02711	7.59812	7.93784	7.52844	7.64618	7.81709	2	1
34	Tumor suppressor p53-binding protein 1	TP53BP1;TP53BP1;TP53BP1	_QSQQPMKPIS(ph)PVKDPVS(ph)PASQK_	QSQQPMKPIS(1)PVKDPVS(0.914)PAS(0.086)QK	QS(-52.4)QQPMKPIS(49.68)PVKDPVS(10.27)PAS(-10.27)QK	S	2	1099	1099;1094;1099;1099	10	0.999984	49.6789	+	0.000418647	82.91	82.91	82.91	0.1503	-0.1333	0.00849965	0.0402145	0.444137	NaN	0.444137	NaN	0.462785	NaN	0.462785	NaN				>tr|A6NNK5|A6NNK5_HUMAN Tumor suppressor p53-binding protein 1 OS=Homo sapiens GN=TP53BP1 PE=4 SV=2;>sp|Q12888|TP53B_HUMAN Tumor suppressor p53-binding protein 1 OS=Homo sapiens GN=TP53BP1 PE=1 SV=2;>tr|F8VY86|F8VY86_HUMAN Tumor suppressor p53-binding prot	A6NNK5;Q12888;F8VY86;Q12888-2	A6NNK5	A6NNK5	3	846.401	8.38555	8.00574	8.17391	8.12665	8.03787	8.00574	NaN	8.17391	NaN	2	2
35	Tumor suppressor p53-binding protein 1	TP53BP1;TP53BP1;TP53BP1	_QSQQPMKPIS(ph)PVKDPVS(ph)PASQK_	QSQQPMKPIS(1)PVKDPVS(0.914)PAS(0.086)QK	QS(-52.4)QQPMKPIS(49.68)PVKDPVS(10.27)PAS(-10.27)QK	S	2	1106	1106;1101;1106;1106	17	0.914123	10.2712	+	0.000418647	82.91	82.91	82.91	0.1503	-0.1333	0.00849965	0.0402145	0.444137	NaN	0.444137	NaN	0.462785	NaN	0.462785	NaN				>tr|A6NNK5|A6NNK5_HUMAN Tumor suppressor p53-binding protein 1 OS=Homo sapiens GN=TP53BP1 PE=4 SV=2;>sp|Q12888|TP53B_HUMAN Tumor suppressor p53-binding protein 1 OS=Homo sapiens GN=TP53BP1 PE=1 SV=2;>tr|F8VY86|F8VY86_HUMAN Tumor suppressor p53-binding prot	A6NNK5;Q12888;F8VY86;Q12888-2	A6NNK5	A6NNK5	3	846.401	8.38555	8.00574	8.17391	8.12665	8.03787	8.00574	NaN	8.17391	NaN	2	2
36	Tumor suppressor p53-binding protein 1	TP53BP1;TP53BP1;TP53BP1	_S(ph)DSPEIPFQAAAGPSDGLDASSPGNSFVGLR_	S(0.5)DS(0.5)PEIPFQAAAGPSDGLDASSPGNSFVGLR	S(0)DS(0)PEIPFQAAAGPS(-31.52)DGLDAS(-42.84)S(-44.86)PGNS(-49.1)FVGLR	S		1415	1415;1460;1465;1465	1	0.4998	0		0.000574444	49.356	49.265	49.356	NaN	NaN	NaN	NaN	NaN	NaN	NaN	NaN	NaN	NaN	NaN	NaN				>tr|A6NNK5|A6NNK5_HUMAN Tumor suppressor p53-binding protein 1 OS=Homo sapiens GN=TP53BP1 PE=4 SV=2;>sp|Q12888|TP53B_HUMAN Tumor suppressor p53-binding protein 1 OS=Homo sapiens GN=TP53BP1 PE=1 SV=2;>tr|F8VY86|F8VY86_HUMAN Tumor suppressor p53-binding prot	A6NNK5;Q12888;F8VY86;Q12888-2	A6NNK5	A6NNK5	3	1042.81	NaN	NaN	NaN	NaN	NaN	NaN	NaN	NaN	NaN	NaN	NaN
37	Tumor suppressor p53-binding protein 1	TP53BP1;TP53BP1;TP53BP1	_RSDS(ph)PEIPFQAAAGPSDGLDASSPGNSFVGLR_	RS(0.239)DS(0.761)PEIPFQAAAGPSDGLDASSPGNSFVGLR	RS(-5.02)DS(5.02)PEIPFQAAAGPS(-47.21)DGLDAS(-56.74)S(-56.74)PGNS(-61.25)FVGLR	S	1	1417	1417;1462;1467;1467	4	0.760646	5.02174	+	4.47918e-14	95.227	95.227	63.913	NaN	NaN	NaN	NaN	1.2447	NaN	1.2447	NaN	-0.373626	0.0971469	-0.13824	0.110814				>tr|A6NNK5|A6NNK5_HUMAN Tumor suppressor p53-binding protein 1 OS=Homo sapiens GN=TP53BP1 PE=4 SV=2;>sp|Q12888|TP53B_HUMAN Tumor suppressor p53-binding protein 1 OS=Homo sapiens GN=TP53BP1 PE=1 SV=2;>tr|F8VY86|F8VY86_HUMAN Tumor suppressor p53-binding prot	A6NNK5;Q12888;F8VY86;Q12888-2	A6NNK5	A6NNK5	3	1094.84	NaN	7.97135	8.31942	NaN	NaN	7.97135	NaN	7.48999	8.24981	NaN	NaN
38	Tumor suppressor p53-binding protein 1	TP53BP1;TP53BP1;TP53BP1	_SEDPPT(ph)TPIRGNLLHFPSS(ph)QGEEEK_	S(0.001)EDPPT(0.499)T(0.499)PIRGNLLHFPS(0.266)S(0.735)QGEEEK	S(-28.17)EDPPT(0)T(0)PIRGNLLHFPS(-4.43)S(4.43)QGEEEK	S	2	1073	1073;1068;1073;1073	19	0.735361	4.43439		0.0547229	45.652	45.652	45.652	NaN	NaN	NaN	NaN	NaN	0.606584	0.606584	NaN	NaN	0.870994	0.870994	NaN				>tr|A6NNK5|A6NNK5_HUMAN Tumor suppressor p53-binding protein 1 OS=Homo sapiens GN=TP53BP1 PE=4 SV=2;>sp|Q12888|TP53B_HUMAN Tumor suppressor p53-binding protein 1 OS=Homo sapiens GN=TP53BP1 PE=1 SV=2;>tr|F8VY86|F8VY86_HUMAN Tumor suppressor p53-binding prot	A6NNK5;Q12888;F8VY86;Q12888-2	A6NNK5	A6NNK5	3	975.762	NaN	7.7644	7.60308	NaN	NaN	NaN	7.7644	NaN	7.60308	NaN	NaN
39	Tumor suppressor p53-binding protein 1	TP53BP1;TP53BP1;TP53BP1;TP53BP1	_STPFIVPS(ph)SPTEQEGR_	STPFIVPS(0.92)S(0.078)PT(0.003)EQEGR	S(-71.51)T(-71.51)PFIVPS(10.74)S(-10.74)PT(-24.98)EQEGR	S	1	384	384;379;384;384;384	8	0.919538	10.7404	+	1.65167e-32	130.36	128.21	130.36	0.0567222	0.139474	0.0980982	0.00342394	0.107018	NaN	0.107018	NaN	0.0842003	NaN	0.0842003	NaN				>tr|A6NNK5|A6NNK5_HUMAN Tumor suppressor p53-binding protein 1 OS=Homo sapiens GN=TP53BP1 PE=4 SV=2;>sp|Q12888|TP53B_HUMAN Tumor suppressor p53-binding protein 1 OS=Homo sapiens GN=TP53BP1 PE=1 SV=2;>tr|F8VY86|F8VY86_HUMAN Tumor suppressor p53-binding prot	A6NNK5;Q12888;F8VY86;Q12888-2;C9JXV0	A6NNK5	A6NNK5	2	906.414	8.48718	8.25176	8.11744	7.93299	8.34504	8.25176	NaN	8.11744	NaN	1	2
40	Tumor suppressor p53-binding protein 1	TP53BP1;TP53BP1;TP53BP1;TP53BP1	_STPFIVPSS(ph)PTEQEGR_	STPFIVPS(0.052)S(0.917)PT(0.031)EQEGR	S(-87.67)T(-87.67)PFIVPS(-12.47)S(12.47)PT(-14.64)EQEGR	S	1	385	385;380;385;385;385	9	0.916584	12.4671	+	8.1434e-36	129.2	127.05	129.2	-0.00985837	NaN	-0.00985837	NaN	0.0976109	0.301781	0.199696	0.0208428	0.162726	0.260377	0.211551	0.00476785				>tr|A6NNK5|A6NNK5_HUMAN Tumor suppressor p53-binding protein 1 OS=Homo sapiens GN=TP53BP1 PE=4 SV=2;>sp|Q12888|TP53B_HUMAN Tumor suppressor p53-binding protein 1 OS=Homo sapiens GN=TP53BP1 PE=1 SV=2;>tr|F8VY86|F8VY86_HUMAN Tumor suppressor p53-binding prot	A6NNK5;Q12888;F8VY86;Q12888-2;C9JXV0	A6NNK5	A6NNK5	2	906.414	8.34941	8.20567	8.47073	8.34941	NaN	7.92597	7.88222	8.25979	8.05591	2	NaN
41	Tumor suppressor p53-binding protein 1	TP53BP1;TP53BP1;TP53BP1;TP53BP1	_TSEIEPKNS(ph)PEDLGLSLTGDSCK_	TSEIEPKNS(1)PEDLGLSLTGDSCK	T(-43.6)S(-43.6)EIEPKNS(41.3)PEDLGLS(-41.3)LT(-53.79)GDS(-59.27)CK	S	1	505	505;500;505;505;505	9	0.999833	41.2983	+	0.000213105	72.167	71.134	72.167	-0.151955	NaN	-0.151955	NaN	0.0382958	0.314733	0.176514	0.0382087	0.429214	NaN	0.429214	NaN				>tr|A6NNK5|A6NNK5_HUMAN Tumor suppressor p53-binding protein 1 OS=Homo sapiens GN=TP53BP1 PE=4 SV=2;>sp|Q12888|TP53B_HUMAN Tumor suppressor p53-binding protein 1 OS=Homo sapiens GN=TP53BP1 PE=1 SV=2;>tr|F8VY86|F8VY86_HUMAN Tumor suppressor p53-binding prot	A6NNK5;Q12888;F8VY86;Q12888-2;C9JXV0	A6NNK5	A6NNK5	3	853.051	7.60141	7.9074	7.79009	7.60141	NaN	7.60119	7.61149	7.79009	NaN	1	NaN
42	Hepatoma-derived growth factor	HDGF;HDGF	_RRAGDLLEDS(ph)PK_	RRAGDLLEDS(1)PK	RRAGDLLEDS(69.05)PK	S	1	133	133;158;165;181	10	1	69.0452	+	6.82833e-25	168.41	168.41	69.045	-0.0119807	-0.0277203	-0.0198505	0.000123867	0.0908535	-0.0347791	0.0280372	0.00789178	0.0926134	0.102372	0.0974928	4.76167e-05				>tr|A8K8G0|A8K8G0_HUMAN Hepatoma-derived growth factor OS=Homo sapiens GN=HDGF PE=2 SV=1;>sp|P51858-2|HDGF_HUMAN Isoform 2 of Hepatoma-derived growth factor OS=Homo sapiens GN=HDGF;>sp|P51858|HDGF_HUMAN Hepatoma-derived growth factor OS=Homo sapiens GN=HDG	A8K8G0;P51858-2;P51858;P51858-3	A8K8G0	A8K8G0	2	718.848	9.51759	9.25032	9.2735	9.26314	9.16438	9.18418	8.40037	9.15685	8.64557	9	8
43	Hepatoma-derived growth factor	HDGF;HDGF	_KGNAEGS(ph)S(ph)DEEGKLVIDEPAK_	KGNAEGS(1)S(1)DEEGKLVIDEPAK	KGNAEGS(92.46)S(92.46)DEEGKLVIDEPAK	S	2	100	100;125;132;148	7	1	92.463	+	1.52918e-05	94.275	94.275	92.463	0.0103502	-0.126577	-0.0581132	0.00937446	0.1125	NaN	0.1125	NaN	0.332851	NaN	0.332851	NaN				>tr|A8K8G0|A8K8G0_HUMAN Hepatoma-derived growth factor OS=Homo sapiens GN=HDGF PE=2 SV=1;>sp|P51858-2|HDGF_HUMAN Isoform 2 of Hepatoma-derived growth factor OS=Homo sapiens GN=HDGF;>sp|P51858|HDGF_HUMAN Hepatoma-derived growth factor OS=Homo sapiens GN=HDG	A8K8G0;P51858-2;P51858;P51858-3	A8K8G0	A8K8G0	3	778.336	8.71219	8.30248	8.48173	8.38652	8.43449	8.30248	NaN	8.48173	NaN	5	5
44	Hepatoma-derived growth factor	HDGF;HDGF	_KGNAEGS(ph)S(ph)DEEGKLVIDEPAK_	KGNAEGS(1)S(1)DEEGKLVIDEPAK	KGNAEGS(92.46)S(92.46)DEEGKLVIDEPAK	S	2	101	101;126;133;149	8	1	92.463	+	1.52918e-05	94.275	94.275	92.463	0.0103502	-0.126577	-0.0581132	0.00937446	0.1125	NaN	0.1125	NaN	0.332851	NaN	0.332851	NaN				>tr|A8K8G0|A8K8G0_HUMAN Hepatoma-derived growth factor OS=Homo sapiens GN=HDGF PE=2 SV=1;>sp|P51858-2|HDGF_HUMAN Isoform 2 of Hepatoma-derived growth factor OS=Homo sapiens GN=HDGF;>sp|P51858|HDGF_HUMAN Hepatoma-derived growth factor OS=Homo sapiens GN=HDG	A8K8G0;P51858-2;P51858;P51858-3	A8K8G0	A8K8G0	3	778.336	8.71219	8.30248	8.48173	8.38652	8.43449	8.30248	NaN	8.48173	NaN	5	5
45	RNA-binding protein 33	RBM33;RBM33;RBM33;RBM33	_DIKEES(ph)DEEEEDDEESGRLR_	DIKEES(1)DEEEEDDEESGRLR	DIKEES(55.26)DEEEEDDEES(-55.26)GRLR	S	1	205	205;160;245;96;205	6	0.999997	55.2628	+	4.65031e-10	96.708	96.708	96.708	NaN	NaN	NaN	NaN	NaN	-0.174406	-0.174406	NaN	NaN	-0.250719	-0.250719	NaN				>sp|Q96EV2-2|RBM33_HUMAN Isoform 2 of RNA-binding protein 33 OS=Homo sapiens GN=RBM33;>tr|H7BXM6|H7BXM6_HUMAN RNA-binding protein 33 (Fragment) OS=Homo sapiens GN=RBM33 PE=4 SV=1;>tr|A8MTF7|A8MTF7_HUMAN RNA-binding protein 33 OS=Homo sapiens GN=RBM33 PE=4	Q96EV2-2;H7BXM6;A8MTF7;H7C0H2;Q96EV2	Q96EV2-2	Q96EV2-2	3	830.333	NaN	7.66075	7.89963	NaN	NaN	NaN	7.66075	NaN	7.89963	NaN	NaN
46	Suppressor of SWI4 1 homolog	PPAN;PPAN;PPAN	_VGGS(ph)DEEASGIPSR_	VGGS(1)DEEASGIPSR	VGGS(70.02)DEEAS(-70.02)GIPS(-95.48)R	S	1	119	119;306;359;359;359	4	1	70.0162	+	1.03323e-18	104.76	104.17	104.76	-0.280545	0.0966685	-0.0919382	0.071145	-0.374505	-0.0786098	-0.226557	0.043777	-0.285759	-0.268794	-0.277276	0.000143909				>tr|H7C446|H7C446_HUMAN Suppressor of SWI4 1 homolog (Fragment) OS=Homo sapiens GN=PPAN PE=4 SV=1;>tr|A8MV53|A8MV53_HUMAN HCG2033702, isoform CRA_a OS=Homo sapiens GN=PPAN PE=4 SV=1;>sp|Q9NQ55-2|SSF1_HUMAN Isoform 2 of Suppressor of SWI4 1 homolog OS=Homo	H7C446;A8MV53;Q9NQ55-2;Q9NQ55;Q9NQ55-3	H7C446	H7C446	2	720.804	8.34459	7.77433	8.25639	7.70988	8.23001	7.69538	6.99502	7.94643	7.96412	2	3
47	[3-methyl-2-oxobutanoate dehydrogenase [lipoamide]] kinase, mitochondrial	BCKDK;BCKDK;BCKDK;BCKDK;BCKDK;BCKDK;BCKDK	_S(ph)TSATDTHHVEMARER_	S(0.481)T(0.481)S(0.037)AT(0.001)DTHHVEMARER	S(0)T(0)S(-11.17)AT(-28.59)DT(-42.15)HHVEMARER	S		31	31;31;31;31;31;31;31	1	0.481258	0		0.00348936	56.514	55.824	56.514	NaN	NaN	NaN	NaN	NaN	NaN	NaN	NaN	NaN	NaN	NaN	NaN				>tr|H3BQP2|H3BQP2_HUMAN [3-methyl-2-oxobutanoate dehydrogenase [lipoamide]] kinase, mitochondrial (Fragment) OS=Homo sapiens GN=BCKDK PE=4 SV=1;>tr|H3BNP3|H3BNP3_HUMAN [3-methyl-2-oxobutanoate dehydrogenase [lipoamide]] kinase, mitochondrial (Fragment) OS=	H3BQP2;H3BNP3;H3BTL2;H3BS02;Q96G95;A8MY43;O14874	H3BQP2	H3BQP2	4	477.707	NaN	NaN	NaN	NaN	NaN	NaN	NaN	NaN	NaN	NaN	NaN
48	Serine/arginine repetitive matrix protein 1	SRRM1;SRRM1;SRRM1	_AAS(ph)PS(ph)PQSVR_	AAS(1)PS(0.978)PQS(0.023)VR	AAS(33.66)PS(16.4)PQS(-16.4)VR	S	1;2	747	747;750;738;736	3	0.999579	33.6614	+	0.00275598	45.28	45.28	40.278	NaN	NaN	NaN	NaN	NaN	0.362455	0.362455	NaN	NaN	0.459477	0.459477	NaN				>tr|A9Z1X7|A9Z1X7_HUMAN Serine/arginine repetitive matrix protein 1 OS=Homo sapiens GN=SRRM1 PE=4 SV=1;>tr|E9PCT1|E9PCT1_HUMAN Serine/arginine repetitive matrix protein 1 OS=Homo sapiens GN=SRRM1 PE=4 SV=2;>sp|Q8IYB3|SRRM1_HUMAN Serine/arginine repetitive	A9Z1X7;E9PCT1;Q8IYB3;Q8IYB3-2	A9Z1X7	A9Z1X7	2	580.231	NaN	6.91995	7.41532	NaN	NaN	NaN	6.91995	NaN	7.41532	NaN	NaN
49	Serine/arginine repetitive matrix protein 1	SRRM1;SRRM1;SRRM1	_AAS(ph)PS(ph)PQSVR_	AAS(1)PS(0.978)PQS(0.023)VR	AAS(33.66)PS(16.4)PQS(-16.4)VR	S	2	749	749;752;740;738	5	0.977596	16.3965	+	0.0136621	40.278	38.22	40.278	NaN	NaN	NaN	NaN	NaN	0.403695	0.403695	NaN	NaN	0.465759	0.465759	NaN				>tr|A9Z1X7|A9Z1X7_HUMAN Serine/arginine repetitive matrix protein 1 OS=Homo sapiens GN=SRRM1 PE=4 SV=1;>tr|E9PCT1|E9PCT1_HUMAN Serine/arginine repetitive matrix protein 1 OS=Homo sapiens GN=SRRM1 PE=4 SV=2;>sp|Q8IYB3|SRRM1_HUMAN Serine/arginine repetitive	A9Z1X7;E9PCT1;Q8IYB3;Q8IYB3-2	A9Z1X7	A9Z1X7	2	580.231	NaN	6.4229	6.89118	NaN	NaN	NaN	6.4229	NaN	6.89118	NaN	NaN
50	Serine/arginine repetitive matrix protein 1	SRRM1;SRRM1;SRRM1;SRRM1	_APQTSS(ph)SPPPVR_	APQTS(0.004)S(0.64)S(0.356)PPPVR	APQT(-46.71)S(-21.66)S(2.55)S(-2.55)PPPVR	S	1	704	704;707;695;693;668	6	0.639826	2.54857		3.04359e-15	113.4	85.914	106.42	0.0060466	NaN	0.0060466	NaN	NaN	NaN	NaN	NaN	-0.0338649	0.101118	0.0336268	0.00911024				>tr|A9Z1X7|A9Z1X7_HUMAN Serine/arginine repetitive matrix protein 1 OS=Homo sapiens GN=SRRM1 PE=4 SV=1;>tr|E9PCT1|E9PCT1_HUMAN Serine/arginine repetitive matrix protein 1 OS=Homo sapiens GN=SRRM1 PE=4 SV=2;>sp|Q8IYB3|SRRM1_HUMAN Serine/arginine repetitive	A9Z1X7;E9PCT1;Q8IYB3;Q8IYB3-2;M0R088	A9Z1X7	A9Z1X7	2	652.306	7.31852	NaN	7.70867	7.31852	NaN	NaN	NaN	7.53479	7.22709	1	NaN
51	Serine/arginine repetitive matrix protein 1	SRRM1;SRRM1;SRRM1;SRRM1	_APQTSS(ph)SPPPVR_	APQTS(0.001)S(0.499)S(0.499)PPPVR	APQT(-48.02)S(-25.88)S(0)S(0)PPPVR	S		705	705;708;696;694;669	7	0.499351	0		3.04359e-15	113.4	85.914	113.4	NaN	NaN	NaN	NaN	NaN	NaN	NaN	NaN	NaN	NaN	NaN	NaN				>tr|A9Z1X7|A9Z1X7_HUMAN Serine/arginine repetitive matrix protein 1 OS=Homo sapiens GN=SRRM1 PE=4 SV=1;>tr|E9PCT1|E9PCT1_HUMAN Serine/arginine repetitive matrix protein 1 OS=Homo sapiens GN=SRRM1 PE=4 SV=2;>sp|Q8IYB3|SRRM1_HUMAN Serine/arginine repetitive	A9Z1X7;E9PCT1;Q8IYB3;Q8IYB3-2;M0R088	A9Z1X7	A9Z1X7	2	652.306	NaN	NaN	NaN	NaN	NaN	NaN	NaN	NaN	NaN	NaN	NaN
52	Serine/arginine repetitive matrix protein 1	SRRM1;SRRM1;SRRM1;SRRM1	_HRPS(ph)PPAT(ph)PPPK_	HRPS(1)PPAT(1)PPPK	HRPS(45.62)PPAT(45.62)PPPK	S	2	397	397;402;402;363	4	1	45.6175	+	0.000518423	75.445	75.445	45.618	-0.192101	0.456999	0.132449	0.210665	-0.353893	0.156048	-0.0989222	0.13002	-0.464445	0.0883928	-0.188026	0.152815				>tr|A9Z1X7|A9Z1X7_HUMAN Serine/arginine repetitive matrix protein 1 OS=Homo sapiens GN=SRRM1 PE=4 SV=1;>tr|E9PCT1|E9PCT1_HUMAN Serine/arginine repetitive matrix protein 1 OS=Homo sapiens GN=SRRM1 PE=4 SV=2;>sp|Q8IYB3|SRRM1_HUMAN Serine/arginine repetitive	A9Z1X7;E9PCT1;Q8IYB3;M0R088	A9Z1X7	A9Z1X7	2	721.323	7.67195	7.68153	8.05294	7.32216	7.41476	7.25583	7.47725	7.1586	7.99369	1	2
53	Serine/arginine repetitive matrix protein 1	SRRM1;SRRM1;SRRM1	_KET(ph)ES(ph)EAEDNLDDLEK_	KET(1)ES(1)EAEDNLDDLEK	KET(47.56)ES(47.56)EAEDNLDDLEK	S	1;2	883	883;886;874;872	5	1	47.5638	+	6.8916e-153	246.59	246.59	47.564	0.16633	-0.176833	-0.00525175	0.0588805	-0.282614	-0.0724488	-0.177531	0.0220847	-0.444302	-0.505281	-0.474791	0.00185926			+	>tr|A9Z1X7|A9Z1X7_HUMAN Serine/arginine repetitive matrix protein 1 OS=Homo sapiens GN=SRRM1 PE=4 SV=1;>tr|E9PCT1|E9PCT1_HUMAN Serine/arginine repetitive matrix protein 1 OS=Homo sapiens GN=SRRM1 PE=4 SV=2;>sp|Q8IYB3|SRRM1_HUMAN Serine/arginine repetitive	A9Z1X7;E9PCT1;Q8IYB3;Q8IYB3-2	A9Z1X7	A9Z1X7	3	675.592	9.09619	8.75464	8.96217	8.68408	8.88354	8.58763	8.25876	8.78036	8.49625	2	5
54	Serine/arginine repetitive matrix protein 1	SRRM1;SRRM1;SRRM1	_KPPAPPS(ph)PVQS(ph)QSPSTNWSPAVPVK_	KPPAPPS(0.988)PVQS(0.596)QS(0.408)PS(0.005)T(0.002)NWSPAVPVK	KPPAPPS(17.4)PVQS(1.68)QS(-1.68)PS(-21.18)T(-25.3)NWS(-36.11)PAVPVK	S	2	778	778;781;769;767	7	0.988498	17.4047	+	0.00491433	56.211	56.211	50.891	NaN	NaN	NaN	NaN	NaN	0.559537	0.559537	NaN	0.433387	0.635696	0.534542	0.0204646			+	>tr|A9Z1X7|A9Z1X7_HUMAN Serine/arginine repetitive matrix protein 1 OS=Homo sapiens GN=SRRM1 PE=4 SV=1;>tr|E9PCT1|E9PCT1_HUMAN Serine/arginine repetitive matrix protein 1 OS=Homo sapiens GN=SRRM1 PE=4 SV=2;>sp|Q8IYB3|SRRM1_HUMAN Serine/arginine repetitive	A9Z1X7;E9PCT1;Q8IYB3;Q8IYB3-2	A9Z1X7	A9Z1X7	3	915.101	NaN	7.48075	8.31031	NaN	NaN	NaN	7.48075	7.73853	8.17479	NaN	NaN
55	Serine/arginine repetitive matrix protein 1	SRRM1;SRRM1;SRRM1	_KPPAPPS(ph)PVQS(ph)QSPSTNWSPAVPVK_	KPPAPPS(0.988)PVQS(0.596)QS(0.408)PS(0.005)T(0.002)NWSPAVPVK	KPPAPPS(17.4)PVQS(1.68)QS(-1.68)PS(-21.18)T(-25.3)NWS(-36.11)PAVPVK	S	2	782	782;785;773;771	11	0.596041	1.68285		0.00991616	50.891	50.891	50.891	NaN	NaN	NaN	NaN	NaN	NaN	NaN	NaN	NaN	0.623776	0.623776	NaN				>tr|A9Z1X7|A9Z1X7_HUMAN Serine/arginine repetitive matrix protein 1 OS=Homo sapiens GN=SRRM1 PE=4 SV=1;>tr|E9PCT1|E9PCT1_HUMAN Serine/arginine repetitive matrix protein 1 OS=Homo sapiens GN=SRRM1 PE=4 SV=2;>sp|Q8IYB3|SRRM1_HUMAN Serine/arginine repetitive	A9Z1X7;E9PCT1;Q8IYB3;Q8IYB3-2	A9Z1X7	A9Z1X7	3	915.101	NaN	NaN	7.84874	NaN	NaN	NaN	NaN	NaN	7.84874	NaN	NaN
56	Serine/arginine repetitive matrix protein 1	SRRM1;SRRM1;SRRM1	_KPPAPPS(ph)PVQSQS(ph)PSTNWSPAVPVK_	KPPAPPS(0.977)PVQS(0.09)QS(0.839)PS(0.068)T(0.023)NWS(0.003)PAVPVK	KPPAPPS(16.15)PVQS(-10.86)QS(10.86)PS(-10.94)T(-15.7)NWS(-24.32)PAVPVK	S	2	784	784;787;775;773	13	0.83874	10.862	+	0.00491433	56.211	56.211	56.211	NaN	NaN	NaN	NaN	NaN	0.559537	0.559537	NaN	0.433387	0.647626	0.540506	0.0229491			+	>tr|A9Z1X7|A9Z1X7_HUMAN Serine/arginine repetitive matrix protein 1 OS=Homo sapiens GN=SRRM1 PE=4 SV=1;>tr|E9PCT1|E9PCT1_HUMAN Serine/arginine repetitive matrix protein 1 OS=Homo sapiens GN=SRRM1 PE=4 SV=2;>sp|Q8IYB3|SRRM1_HUMAN Serine/arginine repetitive	A9Z1X7;E9PCT1;Q8IYB3;Q8IYB3-2	A9Z1X7	A9Z1X7	3	915.101	NaN	7.48075	8.12621	NaN	NaN	NaN	7.48075	7.73853	7.89739	NaN	NaN
57	Serine/arginine repetitive matrix protein 1	SRRM1;SRRM1;SRRM1;SRRM1	_RLS(ph)PS(ph)AS(ph)PPR_	RLS(1)PS(1)AS(1)PPR	RLS(50.3)PS(50.3)AS(50.3)PPR	S	2;3	384	384;389;389;388;350	3	1	50.305	+	0.00660399	66.215	64.462	50.305	NaN	NaN	NaN	NaN	NaN	-0.133037	-0.133037	NaN	NaN	0.544792	0.544792	NaN				>tr|A9Z1X7|A9Z1X7_HUMAN Serine/arginine repetitive matrix protein 1 OS=Homo sapiens GN=SRRM1 PE=4 SV=1;>tr|E9PCT1|E9PCT1_HUMAN Serine/arginine repetitive matrix protein 1 OS=Homo sapiens GN=SRRM1 PE=4 SV=2;>sp|Q8IYB3|SRRM1_HUMAN Serine/arginine repetitive	A9Z1X7;E9PCT1;Q8IYB3;Q8IYB3-2;M0R088	A9Z1X7	A9Z1X7	2	654.251	NaN	7.01712	8.09625	NaN	NaN	NaN	7.01712	NaN	8.09625	NaN	NaN
58	Serine/arginine repetitive matrix protein 1	SRRM1;SRRM1;SRRM1;SRRM1	_RLS(ph)PS(ph)AS(ph)PPR_	RLS(1)PS(1)AS(1)PPR	RLS(50.3)PS(50.3)AS(50.3)PPR	S	3	386	386;391;391;390;352	5	1	50.305	+	0.0178199	52.527	52.527	50.305	NaN	NaN	NaN	NaN	NaN	-0.133037	-0.133037	NaN	NaN	-0.234011	-0.234011	NaN				>tr|A9Z1X7|A9Z1X7_HUMAN Serine/arginine repetitive matrix protein 1 OS=Homo sapiens GN=SRRM1 PE=4 SV=1;>tr|E9PCT1|E9PCT1_HUMAN Serine/arginine repetitive matrix protein 1 OS=Homo sapiens GN=SRRM1 PE=4 SV=2;>sp|Q8IYB3|SRRM1_HUMAN Serine/arginine repetitive	A9Z1X7;E9PCT1;Q8IYB3;Q8IYB3-2;M0R088	A9Z1X7	A9Z1X7	2	654.251	NaN	7.01712	7.49045	NaN	NaN	NaN	7.01712	NaN	7.49045	NaN	NaN
59	Serine/arginine repetitive matrix protein 1	SRRM1;SRRM1;SRRM1;SRRM1	_RLS(ph)PS(ph)AS(ph)PPR_	RLS(1)PS(1)AS(1)PPR	RLS(50.3)PS(50.3)AS(50.3)PPR	S	2;3	388	388;393;393;392;354	7	1	50.305	+	0.00660399	66.215	64.462	50.305	NaN	NaN	NaN	NaN	NaN	-0.133037	-0.133037	NaN	NaN	0.492565	0.492565	NaN				>tr|A9Z1X7|A9Z1X7_HUMAN Serine/arginine repetitive matrix protein 1 OS=Homo sapiens GN=SRRM1 PE=4 SV=1;>tr|E9PCT1|E9PCT1_HUMAN Serine/arginine repetitive matrix protein 1 OS=Homo sapiens GN=SRRM1 PE=4 SV=2;>sp|Q8IYB3|SRRM1_HUMAN Serine/arginine repetitive	A9Z1X7;E9PCT1;Q8IYB3;Q8IYB3-2;M0R088	A9Z1X7	A9Z1X7	2	654.251	NaN	7.01712	8.09625	NaN	NaN	NaN	7.01712	NaN	8.09625	NaN	NaN
60	Serine/arginine repetitive matrix protein 1	SRRM1;SRRM1;SRRM1;SRRM1	_RRS(ph)PS(ph)PAPPPR_	RRS(1)PS(1)PAPPPR	RRS(64.57)PS(64.57)PAPPPR	S	2	569	569;572;560;558;533	3	1	64.5651	+	0.0551106	64.565	64.565	64.565	NaN	NaN	NaN	NaN	NaN	NaN	NaN	NaN	NaN	0.0733478	0.0733478	NaN				>tr|A9Z1X7|A9Z1X7_HUMAN Serine/arginine repetitive matrix protein 1 OS=Homo sapiens GN=SRRM1 PE=4 SV=1;>tr|E9PCT1|E9PCT1_HUMAN Serine/arginine repetitive matrix protein 1 OS=Homo sapiens GN=SRRM1 PE=4 SV=2;>sp|Q8IYB3|SRRM1_HUMAN Serine/arginine repetitive	A9Z1X7;E9PCT1;Q8IYB3;Q8IYB3-2;M0R088	A9Z1X7	A9Z1X7	3	459.878	NaN	NaN	7.20268	NaN	NaN	NaN	NaN	NaN	7.20268	NaN	NaN
61	Serine/arginine repetitive matrix protein 1	SRRM1;SRRM1;SRRM1;SRRM1	_RRS(ph)PS(ph)PAPPPR_	RRS(1)PS(1)PAPPPR	RRS(64.57)PS(64.57)PAPPPR	S	2	571	571;574;562;560;535	5	1	64.5651	+	0.0551106	64.565	64.565	64.565	NaN	NaN	NaN	NaN	NaN	NaN	NaN	NaN	NaN	0.0733478	0.0733478	NaN				>tr|A9Z1X7|A9Z1X7_HUMAN Serine/arginine repetitive matrix protein 1 OS=Homo sapiens GN=SRRM1 PE=4 SV=1;>tr|E9PCT1|E9PCT1_HUMAN Serine/arginine repetitive matrix protein 1 OS=Homo sapiens GN=SRRM1 PE=4 SV=2;>sp|Q8IYB3|SRRM1_HUMAN Serine/arginine repetitive	A9Z1X7;E9PCT1;Q8IYB3;Q8IYB3-2;M0R088	A9Z1X7	A9Z1X7	3	459.878	NaN	NaN	7.20268	NaN	NaN	NaN	NaN	NaN	7.20268	NaN	NaN
62		SRRM1;SRRM1;SRRM1	_RWQS(ph)PVTK_	RWQS(0.999)PVT(0.001)K	RWQS(29.75)PVT(-29.75)K	S	1	547	547;550;511	4	0.998943	29.7542	+	0.00410339	63.624	63.624	63.624	0.200379	0.0787465	0.139563	0.00739723	0.366364	NaN	0.366364	NaN	0.514905	-0.026021	0.244442	0.1463				>tr|A9Z1X7|A9Z1X7_HUMAN Serine/arginine repetitive matrix protein 1 OS=Homo sapiens GN=SRRM1 PE=4 SV=1;>tr|E9PCT1|E9PCT1_HUMAN Serine/arginine repetitive matrix protein 1 OS=Homo sapiens GN=SRRM1 PE=4 SV=2;>tr|M0R088|M0R088_HUMAN Serine/arginine repetitive	A9Z1X7;E9PCT1;M0R088	A9Z1X7	A9Z1X7	2	541.263	7.74858	7.28051	7.59159	7.317	7.54779	7.28051	NaN	7.19565	7.3684	1	1
63	Serine/arginine repetitive matrix protein 1	SRRM1;SRRM1;SRRM1;SRRM1	_RYS(ph)PPIQR_	RYS(1)PPIQR	RY(-56.37)S(56.37)PPIQR	S	1	606	606;609;597;595;570	3	0.999998	56.3734	+	0.00113942	84.198	55.993	84.198	NaN	0.0136692	0.0136692	NaN	NaN	0.08253	0.08253	NaN	NaN	0.104294	0.104294	NaN				>tr|A9Z1X7|A9Z1X7_HUMAN Serine/arginine repetitive matrix protein 1 OS=Homo sapiens GN=SRRM1 PE=4 SV=1;>tr|E9PCT1|E9PCT1_HUMAN Serine/arginine repetitive matrix protein 1 OS=Homo sapiens GN=SRRM1 PE=4 SV=2;>sp|Q8IYB3|SRRM1_HUMAN Serine/arginine repetitive	A9Z1X7;E9PCT1;Q8IYB3;Q8IYB3-2;M0R088	A9Z1X7	A9Z1X7	2	548.769	7.99408	7.33327	7.83709	NaN	7.99408	NaN	7.33327	NaN	7.83709	NaN	1
64	Serine/arginine repetitive matrix protein 1	SRRM1;SRRM1;SRRM1;SRRM1	_RYS(ph)PS(ph)PPPK_	RYS(1)PS(1)PPPK	RY(-34.74)S(34.74)PS(49.95)PPPK	S	2	614	614;617;605;603;578	3	0.999664	34.7414	+	0.000478292	73.415	73.415	73.415	-0.0537932	0.0581726	0.00218973	0.00626817	-0.157641	0.197732	0.0200459	0.0631449	-0.332916	0.109686	-0.111615	0.0979482				>tr|A9Z1X7|A9Z1X7_HUMAN Serine/arginine repetitive matrix protein 1 OS=Homo sapiens GN=SRRM1 PE=4 SV=1;>tr|E9PCT1|E9PCT1_HUMAN Serine/arginine repetitive matrix protein 1 OS=Homo sapiens GN=SRRM1 PE=4 SV=2;>sp|Q8IYB3|SRRM1_HUMAN Serine/arginine repetitive	A9Z1X7;E9PCT1;Q8IYB3;Q8IYB3-2;M0R088	A9Z1X7	A9Z1X7	2	594.746	7.9215	7.79306	8.03105	7.44727	7.74396	7.49521	7.48883	7.38593	7.91956	2	3
65	Serine/arginine repetitive matrix protein 1	SRRM1;SRRM1;SRRM1;SRRM1	_RYS(ph)PS(ph)PPPK_	RYS(1)PS(1)PPPK	RY(-34.74)S(34.74)PS(49.95)PPPK	S	2	616	616;619;607;605;580	5	0.99999	49.9466	+	0.000478292	73.415	73.415	73.415	-0.0537932	0.0581726	0.00218973	0.00626817	-0.157641	0.197732	0.0200459	0.0631449	-0.332916	0.109686	-0.111615	0.0979482				>tr|A9Z1X7|A9Z1X7_HUMAN Serine/arginine repetitive matrix protein 1 OS=Homo sapiens GN=SRRM1 PE=4 SV=1;>tr|E9PCT1|E9PCT1_HUMAN Serine/arginine repetitive matrix protein 1 OS=Homo sapiens GN=SRRM1 PE=4 SV=2;>sp|Q8IYB3|SRRM1_HUMAN Serine/arginine repetitive	A9Z1X7;E9PCT1;Q8IYB3;Q8IYB3-2;M0R088	A9Z1X7	A9Z1X7	2	594.746	7.9215	7.79306	8.03105	7.44727	7.74396	7.49521	7.48883	7.38593	7.91956	2	3
66	Serine/arginine repetitive matrix protein 1	SRRM1;SRRM1;SRRM1;SRRM1;SRRM1	_VPKPEPIPEPKEPS(ph)PEK_	VPKPEPIPEPKEPS(1)PEK	VPKPEPIPEPKEPS(143.91)PEK	S	1	260	260;260;260;260;221;129	14	1	143.911	+	1.23484e-47	168.84	168.84	143.91	0	0.0232552	0.0116276	0.000270402	0.0150693	0.0652345	0.0401519	0.00125828	-0.0966069	-0.0977455	-0.0971762	6.48273e-07				>tr|A9Z1X7|A9Z1X7_HUMAN Serine/arginine repetitive matrix protein 1 OS=Homo sapiens GN=SRRM1 PE=4 SV=1;>tr|E9PCT1|E9PCT1_HUMAN Serine/arginine repetitive matrix protein 1 OS=Homo sapiens GN=SRRM1 PE=4 SV=2;>sp|Q8IYB3|SRRM1_HUMAN Serine/arginine repetitive	A9Z1X7;E9PCT1;Q8IYB3;Q8IYB3-2;M0R088;B4DED5	A9Z1X7	A9Z1X7	3	660.003	9.48019	9.08811	9.22575	9.19304	9.16483	9.06183	7.85686	9.17745	8.24802	5	6
67	Nardilysin	NRD1;NRD1	_RGS(ph)LSNAGDPEIVK_	RGS(0.999)LS(0.001)NAGDPEIVK	RGS(29.7)LS(-29.7)NAGDPEIVK	S	1	94	94;94;94	3	0.998929	29.6966	+	8.612e-45	169.43	169.43	119.37	-0.00956784	-0.0817486	-0.0456582	0.00260503	-0.146228	NaN	-0.146228	NaN	-0.0352391	0.0385545	0.0016577	0.00272275				>sp|O43847|NRDC_HUMAN Nardilysin OS=Homo sapiens GN=NRD1 PE=1 SV=2;>sp|O43847-2|NRDC_HUMAN Isoform 2 of Nardilysin OS=Homo sapiens GN=NRD1;>tr|B1AKJ5|B1AKJ5_HUMAN Nardilysin OS=Homo sapiens GN=NRD1 PE=3 SV=1	O43847;O43847-2;B1AKJ5	O43847	O43847	2	761.867	9.28507	8.66728	8.80381	9.01208	8.95406	8.66728	NaN	8.78433	7.4459	5	5
68	Astrocytic phosphoprotein PEA-15	PEA15;PEA15;PEA15	_DIIRQPS(ph)EEEIIK_	DIIRQPS(1)EEEIIK	DIIRQPS(109.04)EEEIIK	S	1	116	116;137;94	7	1	109.041	+	7.55492e-29	157.27	157.27	109.04	-0.0683321	0.352105	0.141887	0.0883838	-0.221018	-0.368601	-0.294809	0.0108904	1.03773	0.595249	0.816492	0.0978963		+	+	>sp|Q15121|PEA15_HUMAN Astrocytic phosphoprotein PEA-15 OS=Homo sapiens GN=PEA15 PE=1 SV=2;>tr|B1AKZ3|B1AKZ3_HUMAN Astrocytic phosphoprotein PEA-15 OS=Homo sapiens GN=PEA15 PE=2 SV=1;>tr|B1AKZ5|B1AKZ5_HUMAN Astrocytic phosphoprotein PEA-15 OS=Homo sapiens	Q15121;B1AKZ3;B1AKZ5	Q15121	Q15121	3	550.61	9.65267	9.12578	9.45784	9.3381	9.36478	9.09068	8.0159	9.23777	9.05721	7	6
69	Astrocytic phosphoprotein PEA-15	PEA15;PEA15;PEA15	_LTRIPS(ph)AK_	LTRIPS(1)AK	LT(-52.07)RIPS(52.07)AK	S	1	104	104;125;82	6	0.999994	52.0699	+	0.00799503	65.879	65.879	65.879	NaN	NaN	NaN	NaN	NaN	NaN	NaN	NaN	NaN	-1.38433	-1.38433	NaN				>sp|Q15121|PEA15_HUMAN Astrocytic phosphoprotein PEA-15 OS=Homo sapiens GN=PEA15 PE=1 SV=2;>tr|B1AKZ3|B1AKZ3_HUMAN Astrocytic phosphoprotein PEA-15 OS=Homo sapiens GN=PEA15 PE=2 SV=1;>tr|B1AKZ5|B1AKZ5_HUMAN Astrocytic phosphoprotein PEA-15 OS=Homo sapiens	Q15121;B1AKZ3;B1AKZ5	Q15121	Q15121	2	483.263	NaN	NaN	7.72504	NaN	NaN	NaN	NaN	NaN	7.72504	NaN	NaN
70	Protein SMG7	SMG7;SMG7;SMG7;SMG7	_AVPALGKS(ph)PPHHSGFQQYQQADASK_	AVPALGKS(0.766)PPHHS(0.231)GFQQY(0.003)QQADASK	AVPALGKS(5.2)PPHHS(-5.2)GFQQY(-24.39)QQADAS(-43.33)K	S	1	693	693;693;735;781;739;764;735	8	0.765983	5.20247	+	0.015133	56.131	56.131	45.735	-0.253378	-0.594453	-0.423915	0.0581662	-0.0963755	NaN	-0.0963755	NaN	-0.188249	NaN	-0.188249	NaN				>tr|B1ALB4|B1ALB4_HUMAN Protein SMG7 (Fragment) OS=Homo sapiens GN=SMG7 PE=4 SV=1;>tr|E9PCE5|E9PCE5_HUMAN Protein SMG7 OS=Homo sapiens GN=SMG7 PE=4 SV=1;>sp|Q92540-2|SMG7_HUMAN Isoform 2 of Protein SMG7 OS=Homo sapiens GN=SMG7;>sp|Q92540|SMG7_HUMAN Protein	B1ALB4;E9PCE5;Q92540-2;Q92540;Q92540-5;E9PD50;Q92540-4	B1ALB4	B1ALB4	4	683.076	8.27741	8.21833	7.64628	8.17696	7.59233	8.21833	NaN	7.64628	NaN	1	1
71	Protein SMG7	SMG7;SMG7;SMG7;SMG7	_AVPALGKSPPHHS(ph)GFQQYQQADASK_	AVPALGKS(0.441)PPHHS(0.557)GFQQY(0.002)QQADASK	AVPALGKS(-1.02)PPHHS(1.02)GFQQY(-24.63)QQADAS(-50.1)K	S	1	698	698;698;740;786;744;769;740	13	0.557226	1.01743		0.0454938	50.783	50.783	50.783	NaN	NaN	NaN	NaN	NaN	NaN	NaN	NaN	0.0787465	NaN	0.0787465	NaN				>tr|B1ALB4|B1ALB4_HUMAN Protein SMG7 (Fragment) OS=Homo sapiens GN=SMG7 PE=4 SV=1;>tr|E9PCE5|E9PCE5_HUMAN Protein SMG7 OS=Homo sapiens GN=SMG7 PE=4 SV=1;>sp|Q92540-2|SMG7_HUMAN Isoform 2 of Protein SMG7 OS=Homo sapiens GN=SMG7;>sp|Q92540|SMG7_HUMAN Protein	B1ALB4;E9PCE5;Q92540-2;Q92540;Q92540-5;E9PD50;Q92540-4	B1ALB4	B1ALB4	4	683.076	NaN	NaN	8.00736	NaN	NaN	NaN	NaN	8.00736	NaN	NaN	NaN
72	Rho guanine nucleotide exchange factor 7;Rho guanine nucleotide exchange factor 6	ARHGEF7;ARHGEF7;ARHGEF7;ARHGEF7;ARHGEF7;ARHGEF6;ARHGEF6	_M(ox)S(ph)GFIYQGK_	MS(1)GFIYQGK	MS(37.28)GFIY(-37.28)QGK	S	1	262	262;340;340;340;415;425;468;497;518;340;334;361;488	2	0.999813	37.2774	+	0.0036486	48.442	43.501	48.442	NaN	NaN	NaN	NaN	NaN	0.305788	0.305788	NaN	NaN	NaN	NaN	NaN				>tr|E9PDQ5|E9PDQ5_HUMAN Rho guanine nucleotide exchange factor 7 OS=Homo sapiens GN=ARHGEF7 PE=4 SV=1;>sp|Q14155-6|ARHG7_HUMAN Isoform 6 of Rho guanine nucleotide exchange factor 7 OS=Homo sapiens GN=ARHGEF7;>sp|Q14155-1|ARHG7_HUMAN Isoform 1 of Rho guanin	E9PDQ5;Q14155-6;Q14155-1;B1ALK7;B7Z6G2;Q14155-5;Q14155-2;Q14155-3;Q14155;E7EUY6;Q15052-2;B7Z3C7;Q15052	E9PDQ5	E9PDQ5	2	563.736	NaN	6.80623	NaN	NaN	NaN	NaN	6.80623	NaN	NaN	NaN	NaN
73	Rho guanine nucleotide exchange factor 7;Rho guanine nucleotide exchange factor 6	ARHGEF7;ARHGEF7;ARHGEF7;ARHGEF7;ARHGEF6;ARHGEF6	_S(ph)TAALEEDAQILK_	S(0.5)T(0.5)AALEEDAQILK	S(0)T(0)AALEEDAQILK	S	1	447	447;525;525;525;600;610;653;682;703;495;522;649	1	0.5	0		5.38426e-05	55.011	53.875	55.011	NaN	0.183638	0.183638	NaN	-0.00617352	0.0440325	0.0189295	0.00126032	-0.555651	-0.0312541	-0.293453	0.137496				>tr|E9PDQ5|E9PDQ5_HUMAN Rho guanine nucleotide exchange factor 7 OS=Homo sapiens GN=ARHGEF7 PE=4 SV=1;>sp|Q14155-6|ARHG7_HUMAN Isoform 6 of Rho guanine nucleotide exchange factor 7 OS=Homo sapiens GN=ARHGEF7;>sp|Q14155-1|ARHG7_HUMAN Isoform 1 of Rho guanin	E9PDQ5;Q14155-6;Q14155-1;B1ALK7;B7Z6G2;Q14155-5;Q14155-2;Q14155-3;Q14155;Q15052-2;B7Z3C7;Q15052	E9PDQ5	E9PDQ5	2	734.85	7.59382	7.55587	7.74245	NaN	7.59382	7.19529	7.3072	7.33469	7.52702	NaN	2
74	Nicotinamide mononucleotide adenylyltransferase 1	NMNAT1;NMNAT1	_LEASDCDHQQNS(ph)PTLERPGRK_	LEASDCDHQQNS(0.855)PT(0.145)LERPGRK	LEAS(-39.16)DCDHQQNS(7.69)PT(-7.69)LERPGRK	S	1	117	117;117	12	0.854592	7.69481	+	1.21492e-11	103.75	103.75	103.75	-0.0569114	0.377932	0.16051	0.0945442	-0.141223	NaN	-0.141223	NaN	0.0581087	NaN	0.0581087	NaN				>tr|B1AN62|B1AN62_HUMAN Nicotinamide mononucleotide adenylyltransferase 1 OS=Homo sapiens GN=NMNAT1 PE=4 SV=1;>sp|Q9HAN9|NMNA1_HUMAN Nicotinamide mononucleotide adenylyltransferase 1 OS=Homo sapiens GN=NMNAT1 PE=1 SV=1	B1AN62;Q9HAN9	B1AN62	B1AN62	4	630.284	8.6022	8.28287	8.2854	8.55318	7.63049	8.28287	NaN	8.2854	NaN	3	1
75	Epidermal growth factor receptor substrate 15	EPS15;EPS15;EPS15	_LNDPFQPFPGNDS(ph)PK_	LNDPFQPFPGNDS(1)PK	LNDPFQPFPGNDS(69.22)PK	S	1	491	491;500;680;814	13	1	69.2232	+	2.10692e-08	69.223	68.703	69.223	-0.0794018	-0.161565	-0.120484	0.00337542	0.118759	NaN	0.118759	NaN	0.331591	NaN	0.331591	NaN				>tr|H7BYP0|H7BYP0_HUMAN Epidermal growth factor receptor substrate 15 OS=Homo sapiens GN=EPS15 PE=4 SV=1;>sp|P42566-2|EPS15_HUMAN Isoform 2 of Epidermal growth factor receptor substrate 15 OS=Homo sapiens GN=EPS15;>tr|B1AUU8|B1AUU8_HUMAN Epidermal growth f	H7BYP0;P42566-2;B1AUU8;P42566	H7BYP0	H7BYP0	2	876.885	8.00748	7.92238	7.91803	7.39705	7.8853	7.92238	NaN	7.91803	NaN	1	2
76	GRIP1-associated protein 1	GRIPAP1;GRIPAP1	_SLSS(ph)SPQAQPPRPAELSDEEVAELFQR_	S(0.035)LS(0.118)S(0.423)S(0.423)PQAQPPRPAELSDEEVAELFQR	S(-10.85)LS(-5.53)S(0)S(0)PQAQPPRPAELS(-31.58)DEEVAELFQR	S		646	646;660;691	4	0.423249	0		0.0172752	51.473	51.473	51.473	NaN	NaN	NaN	NaN	NaN	NaN	NaN	NaN	NaN	NaN	NaN	NaN				>tr|B1B0M1|B1B0M1_HUMAN GRIP1-associated protein 1 OS=Homo sapiens GN=GRIPAP1 PE=4 SV=1;>sp|Q4V328-4|GRAP1_HUMAN Isoform 4 of GRIP1-associated protein 1 OS=Homo sapiens GN=GRIPAP1;>sp|Q4V328|GRAP1_HUMAN GRIP1-associated protein 1 OS=Homo sapiens GN=GRIPAP1	B1B0M1;Q4V328-4;Q4V328	B1B0M1	B1B0M1	3	1016.82	NaN	NaN	NaN	NaN	NaN	NaN	NaN	NaN	NaN	NaN	NaN
77	GRIP1-associated protein 1	GRIPAP1;GRIPAP1	_SLSS(ph)SPQAQPPRPAELSDEEVAELFQR_	S(0.035)LS(0.118)S(0.423)S(0.423)PQAQPPRPAELSDEEVAELFQR	S(-10.85)LS(-5.53)S(0)S(0)PQAQPPRPAELS(-31.58)DEEVAELFQR	S		647	647;661;692	5	0.423249	0		0.0172752	51.473	51.473	51.473	NaN	NaN	NaN	NaN	NaN	NaN	NaN	NaN	NaN	NaN	NaN	NaN				>tr|B1B0M1|B1B0M1_HUMAN GRIP1-associated protein 1 OS=Homo sapiens GN=GRIPAP1 PE=4 SV=1;>sp|Q4V328-4|GRAP1_HUMAN Isoform 4 of GRIP1-associated protein 1 OS=Homo sapiens GN=GRIPAP1;>sp|Q4V328|GRAP1_HUMAN GRIP1-associated protein 1 OS=Homo sapiens GN=GRIPAP1	B1B0M1;Q4V328-4;Q4V328	B1B0M1	B1B0M1	3	1016.82	NaN	NaN	NaN	NaN	NaN	NaN	NaN	NaN	NaN	NaN	NaN
78	Alpha-actinin-2;Alpha-actinin-3;Alpha-actinin-4;Alpha-actinin-1	ACTN2;ACTN2;ACTN1;ACTN1;ACTN1;ACTN1;ACTN3;ACTN1;ACTN1;ACTN4;ACTN1	_FAIQDIS(ph)VEETSAK_	FAIQDIS(0.993)VEET(0.005)S(0.002)AK	FAIQDIS(22.94)VEET(-22.94)S(-28.19)AK	S	1	140	147;147;75;140;140;75;119;75;154;75;117;159;140;140	7	0.99345	22.9445	+	2.51677e-05	56.817	56.029	56.817	NaN	NaN	NaN	NaN	NaN	NaN	NaN	NaN	NaN	0.126785	0.126785	NaN				>sp|P35609|ACTN2_HUMAN Alpha-actinin-2 OS=Homo sapiens GN=ACTN2 PE=1 SV=1;>tr|B2RCS5|B2RCS5_HUMAN Actinin, alpha 2, isoform CRA_b OS=Homo sapiens GN=ACTN2 PE=2 SV=1;>tr|H9KV75|H9KV75_HUMAN Alpha-actinin-1 OS=Homo sapiens GN=ACTN1 PE=4 SV=1;>sp|P12814-2|ACT	P35609;B2RCS5;H9KV75;P12814-2;P12814-4;G3V2W4;G3V2N5;G3V2X9;Q08043;G3V2E8;G3V5M4;O43707;P12814-3;P12814	P35609;H9KV75;O43707;P12814-3	P12814-3	2	809.374	NaN	NaN	7.09321	NaN	NaN	NaN	NaN	NaN	7.09321	NaN	NaN
79	Nucleosome assembly protein 1-like 1	NAP1L1;NAP1L1;NAP1L1;NAP1L1;NAP1L1;NAP1L1;NAP1L1;NAP1L1;NAP1L1	_(ac)ADIDNKEQS(ph)ELDQDLDDVEEVEEEETGEETK_	ADIDNKEQS(1)ELDQDLDDVEEVEEEETGEETK	ADIDNKEQS(68.07)ELDQDLDDVEEVEEEET(-68.07)GEET(-71.46)K	S	1	10	10;10;10;10;10;10;10;10;10	9	1	68.074	+	5.94546e-06	77.321	77.321	73.128	NaN	NaN	NaN	NaN	NaN	0.122664	0.122664	NaN	0.990592	0.503671	0.747131	0.118546			+	>tr|F8VY35|F8VY35_HUMAN Nucleosome assembly protein 1-like 1 (Fragment) OS=Homo sapiens GN=NAP1L1 PE=3 SV=1;>tr|B3KNT8|B3KNT8_HUMAN Nucleosome assembly protein 1-like 1 OS=Homo sapiens GN=NAP1L1 PE=2 SV=1;>tr|F5H4R6|F5H4R6_HUMAN Nucleosome assembly protein	F8VY35;B3KNT8;F5H4R6;P55209;F8VVB5;F8W020;F8VXI6;F8VUX1;F8W0J6	F8VY35	F8VY35	3	1234.84	NaN	8.16982	8.67109	NaN	NaN	NaN	8.16982	7.92056	8.58617	NaN	NaN
80	AMSH-like protease	STAMBPL1;STAMBPL1	_SDATNYASHS(ph)PPVNR_	SDATNYAS(0.002)HS(0.998)PPVNR	S(-85.57)DAT(-63.28)NY(-59.04)AS(-26.48)HS(26.48)PPVNR	S	1	76	76;242;242	10	0.997756	26.4833	+	1.47547e-16	111.57	110.5	111.57	-0.235688	0.326118	0.0452151	0.157813	-0.406312	-0.013498	-0.209905	0.0771513	NaN	-0.408386	-0.408386	NaN				>tr|B3KR00|B3KR00_HUMAN AMSH-like protease OS=Homo sapiens GN=STAMBPL1 PE=2 SV=1;>sp|Q96FJ0|STALP_HUMAN AMSH-like protease OS=Homo sapiens GN=STAMBPL1 PE=1 SV=2;>sp|Q96FJ0-2|STALP_HUMAN Isoform 2 of AMSH-like protease OS=Homo sapiens GN=STAMBPL1	B3KR00;Q96FJ0;Q96FJ0-2	B3KR00	B3KR00	2	848.36	8.24456	7.85572	6.9011	8.17333	7.42431	7.77624	7.07911	NaN	6.9011	4	1
81	Protein FAM134C	LOC162427;FAM134C;FAM134C	_AMDNHS(ph)DS(ph)EEELAAFCPQLDDSTVAR_	AMDNHS(1)DS(1)EEELAAFCPQLDDSTVAR	AMDNHS(46.34)DS(46.34)EEELAAFCPQLDDS(-46.34)T(-46.34)VAR	S	2	63	63;161;258	6	0.99993	46.341	+	0.000362796	46.862	46.755	46.862	NaN	NaN	NaN	NaN	NaN	0.17249	0.17249	NaN	NaN	-0.0268709	-0.0268709	NaN				>tr|B3KR75|B3KR75_HUMAN Protein FAM134C OS=Homo sapiens GN=FAM134C PE=2 SV=1;>tr|K7EQI9|K7EQI9_HUMAN Protein FAM134C OS=Homo sapiens GN=FAM134C PE=4 SV=1;>sp|Q86VR2|F134C_HUMAN Protein FAM134C OS=Homo sapiens GN=FAM134C PE=1 SV=1	B3KR75;K7EQI9;Q86VR2	B3KR75	B3KR75	3	1023.39	NaN	7.62247	7.46395	NaN	NaN	NaN	7.62247	NaN	7.46395	NaN	NaN
82	Protein FAM134C	LOC162427;FAM134C;FAM134C	_AMDNHS(ph)DS(ph)EEELAAFCPQLDDSTVAR_	AMDNHS(1)DS(1)EEELAAFCPQLDDSTVAR	AMDNHS(46.34)DS(46.34)EEELAAFCPQLDDS(-46.34)T(-46.34)VAR	S	2	65	65;163;260	8	0.99993	46.341	+	0.000362796	46.862	46.755	46.862	NaN	NaN	NaN	NaN	NaN	0.17249	0.17249	NaN	NaN	-0.0268709	-0.0268709	NaN				>tr|B3KR75|B3KR75_HUMAN Protein FAM134C OS=Homo sapiens GN=FAM134C PE=2 SV=1;>tr|K7EQI9|K7EQI9_HUMAN Protein FAM134C OS=Homo sapiens GN=FAM134C PE=4 SV=1;>sp|Q86VR2|F134C_HUMAN Protein FAM134C OS=Homo sapiens GN=FAM134C PE=1 SV=1	B3KR75;K7EQI9;Q86VR2	B3KR75	B3KR75	3	1023.39	NaN	7.62247	7.46395	NaN	NaN	NaN	7.62247	NaN	7.46395	NaN	NaN
83	Protein FAM134C	LOC162427;FAM134C;FAM134C	_GQTPLTEGSEDLDGHS(ph)DPEESFAR_	GQTPLT(0.027)EGS(0.071)EDLDGHS(0.881)DPEES(0.019)FAR	GQT(-32.81)PLT(-15.06)EGS(-10.91)EDLDGHS(10.91)DPEES(-16.62)FAR	S	1	125	125;223;320	16	0.8814	10.9109	+	1.08369e-05	55.884	54.983	43.807	NaN	NaN	NaN	NaN	NaN	0.693271	0.693271	NaN	0.645794	NaN	0.645794	NaN				>tr|B3KR75|B3KR75_HUMAN Protein FAM134C OS=Homo sapiens GN=FAM134C PE=2 SV=1;>tr|K7EQI9|K7EQI9_HUMAN Protein FAM134C OS=Homo sapiens GN=FAM134C PE=4 SV=1;>sp|Q86VR2|F134C_HUMAN Protein FAM134C OS=Homo sapiens GN=FAM134C PE=1 SV=1	B3KR75;K7EQI9;Q86VR2	B3KR75	B3KR75	3	885.368	NaN	7.74313	7.5248	NaN	NaN	NaN	7.74313	7.5248	NaN	NaN	NaN
84	RNA-binding motif protein, X chromosome;RNA-binding motif protein, X chromosome, N-terminally processed;RNA binding motif protein, X-linked-like-1	RBMX;RBMX;RBMX;RBMXL1;RBMX;RBMX	_DVYLS(ph)PRDDGYSTK_	DVYLS(1)PRDDGYSTK	DVY(-85.37)LS(67.63)PRDDGY(-100.98)S(-67.63)T(-86.94)K	S	1	73	73;80;195;208;208;210;208	5	1	67.6277	+	8.77987e-30	157.42	157.42	119.8	0.0173518	-0.0258793	-0.00426373	0.000934464	-0.779967	NaN	-0.779967	NaN	-1.04784	NaN	-1.04784	NaN				>tr|B3KRG5|B3KRG5_HUMAN RNA-binding motif protein, X chromosome, N-terminally processed OS=Homo sapiens GN=RBMX PE=2 SV=1;>tr|H3BUY5|H3BUY5_HUMAN RNA-binding motif protein, X chromosome, N-terminally processed OS=Homo sapiens GN=RBMX PE=4 SV=1;>sp|P38159-2	B3KRG5;H3BUY5;P38159-2;P38159;Q96E39;H0Y6E7;H3BT71	B3KRG5	B3KRG5	2	848.367	9.23784	8.91967	8.94391	8.94919	8.92407	8.91967	NaN	8.94391	NaN	5	5
85	Histone deacetylase;Histone deacetylase 2	HDAC2;HDAC2;HDAC2	_M(ox)LPHAPGVQM(ox)QAIPEDAVHEDS(ph)GDEDGEDPDK_	MLPHAPGVQMQAIPEDAVHEDS(1)GDEDGEDPDK	MLPHAPGVQMQAIPEDAVHEDS(46.41)GDEDGEDPDK	S	1	364	364;394;488	22	1	46.4122	+	3.01549e-42	124.29	124.2	46.412	-0.0358454	0.0382137	0.00118416	0.00274238	-0.24035	-0.32239	-0.28137	0.00336526	-0.409144	-0.333309	-0.371227	0.00287547			+	>tr|B3KRS5|B3KRS5_HUMAN Histone deacetylase OS=Homo sapiens GN=HDAC2 PE=2 SV=1;>sp|Q92769|HDAC2_HUMAN Histone deacetylase 2 OS=Homo sapiens GN=HDAC2 PE=1 SV=2;>tr|J3KPW7|J3KPW7_HUMAN Histone deacetylase 2 OS=Homo sapiens GN=HDAC2 PE=4 SV=1	B3KRS5;Q92769;J3KPW7	B3KRS5	B3KRS5	3	1181.15	9.23447	8.88389	9.31293	8.92248	8.94413	8.71215	8.39792	9.10188	8.89826	9	9
86	Histone deacetylase;Histone deacetylase 2	HDAC2;HDAC2;HDAC2	_RIACDEEFS(ph)DS(ph)EDEGEGGRR_	RIACDEEFS(1)DS(1)EDEGEGGRR	RIACDEEFS(57.9)DS(57.9)EDEGEGGRR	S	2	392	392;422;516	9	1	57.9015	+	0.0290646	63.427	63.427	57.902	-4.32543e-05	-0.0110662	-0.00555471	6.07522e-05	-0.289863	NaN	-0.289863	NaN	-0.471589	NaN	-0.471589	NaN				>tr|B3KRS5|B3KRS5_HUMAN Histone deacetylase OS=Homo sapiens GN=HDAC2 PE=2 SV=1;>sp|Q92769|HDAC2_HUMAN Histone deacetylase 2 OS=Homo sapiens GN=HDAC2 PE=1 SV=2;>tr|J3KPW7|J3KPW7_HUMAN Histone deacetylase 2 OS=Homo sapiens GN=HDAC2 PE=4 SV=1	B3KRS5;Q92769;J3KPW7	B3KRS5	B3KRS5	3	825.304	8.58466	7.80361	8.38066	8.35434	8.19912	7.80361	NaN	8.38066	NaN	2	2
87	Histone deacetylase;Histone deacetylase 2	HDAC2;HDAC2;HDAC2	_RIACDEEFS(ph)DS(ph)EDEGEGGRR_	RIACDEEFS(1)DS(1)EDEGEGGRR	RIACDEEFS(57.9)DS(57.9)EDEGEGGRR	S	2	394	394;424;518	11	1	57.9015	+	0.0290646	63.427	63.427	57.902	-4.32543e-05	-0.0110662	-0.00555471	6.07522e-05	-0.289863	NaN	-0.289863	NaN	-0.471589	NaN	-0.471589	NaN				>tr|B3KRS5|B3KRS5_HUMAN Histone deacetylase OS=Homo sapiens GN=HDAC2 PE=2 SV=1;>sp|Q92769|HDAC2_HUMAN Histone deacetylase 2 OS=Homo sapiens GN=HDAC2 PE=1 SV=2;>tr|J3KPW7|J3KPW7_HUMAN Histone deacetylase 2 OS=Homo sapiens GN=HDAC2 PE=4 SV=1	B3KRS5;Q92769;J3KPW7	B3KRS5	B3KRS5	3	825.304	8.58466	7.80361	8.38066	8.35434	8.19912	7.80361	NaN	8.38066	NaN	2	2
88	Double-strand break repair protein MRE11A	MRE11A;MRE11A;MRE11A	_GVDFES(ph)S(ph)EDDDDDPFMNTSSLRR_	GVDFES(1)S(1)EDDDDDPFMNTSSLRR	GVDFES(40.43)S(40.43)EDDDDDPFMNT(-40.43)S(-40.43)S(-40.43)LRR	S	2	660	660;687;688;691	6	0.999561	40.4267	+	0.000668129	50.891	50.838	50.891	NaN	NaN	NaN	NaN	NaN	NaN	NaN	NaN	NaN	-0.0924781	-0.0924781	NaN				>sp|P49959-2|MRE11_HUMAN Isoform 2 of Double-strand break repair protein MRE11A OS=Homo sapiens GN=MRE11A;>tr|F8W7U8|F8W7U8_HUMAN Double-strand break repair protein MRE11A OS=Homo sapiens GN=MRE11A PE=3 SV=1;>sp|P49959|MRE11_HUMAN Double-strand break repai	P49959-2;F8W7U8;P49959;B3KTC7	P49959-2	P49959-2	3	932.012	NaN	NaN	7.77354	NaN	NaN	NaN	NaN	NaN	7.77354	NaN	NaN
89	Double-strand break repair protein MRE11A	MRE11A;MRE11A;MRE11A	_GVDFES(ph)S(ph)EDDDDDPFMNTSSLRR_	GVDFES(1)S(1)EDDDDDPFMNTSSLRR	GVDFES(40.43)S(40.43)EDDDDDPFMNT(-40.43)S(-40.43)S(-40.43)LRR	S	2	661	661;688;689;692	7	0.999561	40.4267	+	0.000668129	50.891	50.838	50.891	NaN	NaN	NaN	NaN	NaN	NaN	NaN	NaN	NaN	-0.0924781	-0.0924781	NaN				>sp|P49959-2|MRE11_HUMAN Isoform 2 of Double-strand break repair protein MRE11A OS=Homo sapiens GN=MRE11A;>tr|F8W7U8|F8W7U8_HUMAN Double-strand break repair protein MRE11A OS=Homo sapiens GN=MRE11A PE=3 SV=1;>sp|P49959|MRE11_HUMAN Double-strand break repai	P49959-2;F8W7U8;P49959;B3KTC7	P49959-2	P49959-2	3	932.012	NaN	NaN	7.77354	NaN	NaN	NaN	NaN	NaN	7.77354	NaN	NaN
90	Double-strand break repair protein MRE11A	MRE11A;MRE11A;MRE11A	_NYSEVIEVDES(ph)DVEEDIFPTTSK_	NYSEVIEVDES(0.997)DVEEDIFPT(0.002)T(0.001)S(0.001)K	NY(-44.72)S(-37.22)EVIEVDES(27.45)DVEEDIFPT(-27.45)T(-31.45)S(-32.17)K	S	1	621	621;648;649;652	11	0.996669	27.4549	+	1.02833e-07	56.854	56.854	54.582	NaN	NaN	NaN	NaN	NaN	NaN	NaN	NaN	NaN	-0.0761486	-0.0761486	NaN				>sp|P49959-2|MRE11_HUMAN Isoform 2 of Double-strand break repair protein MRE11A OS=Homo sapiens GN=MRE11A;>tr|F8W7U8|F8W7U8_HUMAN Double-strand break repair protein MRE11A OS=Homo sapiens GN=MRE11A PE=3 SV=1;>sp|P49959|MRE11_HUMAN Double-strand break repai	P49959-2;F8W7U8;P49959;B3KTC7	P49959-2	P49959-2	2	1363.09	NaN	NaN	7.97968	NaN	NaN	NaN	NaN	NaN	7.97968	NaN	NaN
91	Matrix-remodeling-associated protein 8	MXRA8;MXRA8	_ERAELAHS(ph)PLPAK_	ERAELAHS(1)PLPAK	ERAELAHS(75.91)PLPAK	S	1	414	414;423;429	8	1	75.9106	+	0.00197015	75.911	72.466	75.911	-0.677241	-0.23634	-0.45679	0.0971971	NaN	NaN	NaN	NaN	-2.42005	NaN	-2.42005	NaN				>tr|B3KTR6|B3KTR6_HUMAN Matrix-remodeling-associated protein 8 OS=Homo sapiens GN=MXRA8 PE=2 SV=1;>sp|Q9BRK3|MXRA8_HUMAN Matrix-remodeling-associated protein 8 OS=Homo sapiens GN=MXRA8 PE=2 SV=1;>sp|Q9BRK3-2|MXRA8_HUMAN Isoform 2 of Matrix-remodeling-assoc	B3KTR6;Q9BRK3;Q9BRK3-2	B3KTR6	B3KTR6	3	500.252	8.1163	NaN	7.37803	7.75458	7.86851	NaN	NaN	7.37803	NaN	2	1
92	Protein Wiz	WIZ;WIZ;WIZ	_SPQLSLS(ph)PRPAS(ph)PK_	SPQLS(0.009)LS(0.991)PRPAS(1)PK	S(-45.17)PQLS(-20.61)LS(20.61)PRPAS(38.9)PK	S	2	196	196;193;196;1012	7	0.991352	20.6084	+	0.00388995	63.936	63.936	63.936	0.175812	NaN	0.175812	NaN	NaN	NaN	NaN	NaN	NaN	NaN	NaN	NaN				>tr|B3KVH1|B3KVH1_HUMAN Protein Wiz OS=Homo sapiens GN=WIZ PE=2 SV=1;>tr|B7ZM82|B7ZM82_HUMAN Protein Wiz OS=Homo sapiens GN=WIZ PE=2 SV=1;>tr|M0QXA7|M0QXA7_HUMAN Protein Wiz OS=Homo sapiens GN=WIZ PE=4 SV=1;>sp|O95785|WIZ_HUMAN Protein Wiz OS=Homo sapiens	B3KVH1;B7ZM82;M0QXA7;O95785	B3KVH1	B3KVH1	2	812.878	7.89001	NaN	NaN	7.89001	NaN	NaN	NaN	NaN	NaN	1	NaN
93	Protein Wiz	WIZ;WIZ;WIZ	_SPQLSLS(ph)PRPAS(ph)PK_	SPQLS(0.009)LS(0.991)PRPAS(1)PK	S(-45.17)PQLS(-20.61)LS(20.61)PRPAS(38.9)PK	S	1;2	201	201;198;201;1017	12	0.99987	38.8953	+	0.00388995	63.936	63.936	63.936	0.175812	-0.80149	-0.312839	0.47756	NaN	0.145765	0.145765	NaN	NaN	-0.325502	-0.325502	NaN				>tr|B3KVH1|B3KVH1_HUMAN Protein Wiz OS=Homo sapiens GN=WIZ PE=2 SV=1;>tr|B7ZM82|B7ZM82_HUMAN Protein Wiz OS=Homo sapiens GN=WIZ PE=2 SV=1;>tr|M0QXA7|M0QXA7_HUMAN Protein Wiz OS=Homo sapiens GN=WIZ PE=4 SV=1;>sp|O95785|WIZ_HUMAN Protein Wiz OS=Homo sapiens	B3KVH1;B7ZM82;M0QXA7;O95785	B3KVH1	B3KVH1	2	812.878	8.02644	6.48438	6.92293	7.89001	7.45714	NaN	6.48438	NaN	6.92293	1	2
94	Na(+)/H(+) exchange regulatory cofactor NHE-RF1	SLC9A3R1;SLC9A3R1;SLC9A3R1	_S(ph)ASSDTSEELNSQDSPPK_	S(0.489)AS(0.489)S(0.022)DTSEELNSQDSPPK	S(0)AS(0)S(-13.52)DT(-51.8)S(-66.28)EELNS(-91.73)QDS(-96.13)PPK	S		132	132;169;288	1	0.489135	0		2.25337e-31	125.04	122.82	97.69	NaN	NaN	NaN	NaN	NaN	NaN	NaN	NaN	NaN	NaN	NaN	NaN				>tr|B3KY21|B3KY21_HUMAN Na(+)/H(+) exchange regulatory cofactor NHE-RF1 OS=Homo sapiens GN=SLC9A3R1 PE=2 SV=1;>tr|J3QRP6|J3QRP6_HUMAN Na(+)/H(+) exchange regulatory cofactor NHE-RF1 (Fragment) OS=Homo sapiens GN=SLC9A3R1 PE=4 SV=1;>sp|O14745|NHRF1_HUMAN Na	B3KY21;J3QRP6;O14745	B3KY21	B3KY21	2	979.897	NaN	NaN	NaN	NaN	NaN	NaN	NaN	NaN	NaN	NaN	NaN
95	Na(+)/H(+) exchange regulatory cofactor NHE-RF1	SLC9A3R1;SLC9A3R1;SLC9A3R1	_SAS(ph)SDTSEELNSQDSPPK_	S(0.189)AS(0.728)S(0.083)DTSEELNSQDSPPK	S(-5.86)AS(5.86)S(-9.45)DT(-42.24)S(-54.15)EELNS(-89.66)QDS(-99.24)PPK	S	1	134	134;171;290	3	0.728245	5.85894		1.34944e-31	125.04	122.82	105.46	0.329296	NaN	0.329296	NaN	NaN	NaN	NaN	NaN	NaN	NaN	NaN	NaN				>tr|B3KY21|B3KY21_HUMAN Na(+)/H(+) exchange regulatory cofactor NHE-RF1 OS=Homo sapiens GN=SLC9A3R1 PE=2 SV=1;>tr|J3QRP6|J3QRP6_HUMAN Na(+)/H(+) exchange regulatory cofactor NHE-RF1 (Fragment) OS=Homo sapiens GN=SLC9A3R1 PE=4 SV=1;>sp|O14745|NHRF1_HUMAN Na	B3KY21;J3QRP6;O14745	B3KY21	B3KY21	2	979.897	7.8415	NaN	NaN	7.8415	NaN	NaN	NaN	NaN	NaN	2	NaN
96	Na(+)/H(+) exchange regulatory cofactor NHE-RF1	SLC9A3R1;SLC9A3R1;SLC9A3R1	_SASS(ph)DTSEELNSQDSPPK_	S(0.315)AS(0.315)S(0.364)DT(0.007)SEELNSQDSPPK	S(-0.63)AS(-0.63)S(0.63)DT(-17.23)S(-31.18)EELNS(-56.63)QDS(-61.03)PPK	S		135	135;172;291	4	0.363506	0.626613		2.37869e-08	63.225	63.225	62.589	NaN	NaN	NaN	NaN	NaN	NaN	NaN	NaN	NaN	NaN	NaN	NaN				>tr|B3KY21|B3KY21_HUMAN Na(+)/H(+) exchange regulatory cofactor NHE-RF1 OS=Homo sapiens GN=SLC9A3R1 PE=2 SV=1;>tr|J3QRP6|J3QRP6_HUMAN Na(+)/H(+) exchange regulatory cofactor NHE-RF1 (Fragment) OS=Homo sapiens GN=SLC9A3R1 PE=4 SV=1;>sp|O14745|NHRF1_HUMAN Na	B3KY21;J3QRP6;O14745	B3KY21	B3KY21	2	979.897	NaN	NaN	NaN	NaN	NaN	NaN	NaN	NaN	NaN	NaN	NaN
97	ADP-ribosylation factor-like protein 6-interacting protein 4	ARL6IP4;ARL6IP4;ARL6IP4;ARL6IP4;ARL6IP4;ARL6IP4	_S(ph)AGEEEDGPVLTDEQK_	S(1)AGEEEDGPVLTDEQK	S(93.71)AGEEEDGPVLT(-93.71)DEQK	S	1	140	140;130;137;140;260;252;252;263;271	1	1	93.7099	+	9.97334e-36	128.1	118.19	100.97	-0.0708453	-0.0199154	-0.0453804	0.00129692	0.330214	NaN	0.330214	NaN	0.0647449	-0.104068	-0.0196617	0.0142489				>tr|F5GYV5|F5GYV5_HUMAN ADP-ribosylation factor-like protein 6-interacting protein 4 (Fragment) OS=Homo sapiens GN=ARL6IP4 PE=4 SV=1;>tr|H7BZV4|H7BZV4_HUMAN ADP-ribosylation factor-like protein 6-interacting protein 4 (Fragment) OS=Homo sapiens GN=ARL6IP4	F5GYV5;H7BZV4;B3V0L1;F8WCT1;F5H7X4;Q66PJ3-4;Q66PJ3-3;Q66PJ3-2;Q66PJ3	F5GYV5	F5GYV5	2	892.367	8.13007	7.3561	7.86584	7.9169	7.71879	7.3561	NaN	7.77785	7.12924	3	2
98	Drebrin-like protein	DBNL;DBNL;DBNL;DBNL;DBNL;DBNL	_ERAMS(ph)TTSISSPQPGK_	ERAMS(0.908)T(0.029)T(0.029)S(0.029)IS(0.003)S(0.001)PQPGK	ERAMS(14.89)T(-14.89)T(-14.89)S(-14.89)IS(-25.02)S(-28.97)PQPGK	S	1	166	175;221;245;270;278;166;198;269	5	0.907676	14.8901	+	0.000151431	89.831	86.575	53.768	-0.396821	0.568709	0.0859438	0.466124	-0.551099	0.184261	-0.183419	0.270377	0.185867	NaN	0.185867	NaN				>tr|C9J7P1|C9J7P1_HUMAN Drebrin-like protein OS=Homo sapiens GN=DBNL PE=4 SV=2;>tr|B4DDP6|B4DDP6_HUMAN Drebrin-like protein OS=Homo sapiens GN=DBNL PE=2 SV=1;>tr|B4DDD6|B4DDD6_HUMAN Drebrin-like protein OS=Homo sapiens GN=DBNL PE=2 SV=1;>sp|Q9UJU6-2|DBNL_H	C9J7P1;B4DDP6;B4DDD6;Q9UJU6-2;Q9UJU6-3;B4DEM2;H0Y5J4;Q9UJU6	C9J7P1;B4DEM2	B4DEM2	2	878.9	8.25876	7.93122	7.24452	8.04036	7.85559	7.91596	6.46942	7.24452	NaN	2	2
99	Drebrin-like protein	DBNL;DBNL;DBNL;DBNL;DBNL;DBNL	_ERAMSTTSIS(ph)SPQPGK_	ERAMSTTS(0.001)IS(0.499)S(0.499)PQPGK	ERAMS(-38.81)T(-38.81)T(-34.45)S(-28.54)IS(0)S(0)PQPGK	S		171	180;226;250;275;283;171;203;274	10	0.499495	0		0.0489353	52.172	48.531	52.172	NaN	NaN	NaN	NaN	NaN	NaN	NaN	NaN	NaN	NaN	NaN	NaN				>tr|C9J7P1|C9J7P1_HUMAN Drebrin-like protein OS=Homo sapiens GN=DBNL PE=4 SV=2;>tr|B4DDP6|B4DDP6_HUMAN Drebrin-like protein OS=Homo sapiens GN=DBNL PE=2 SV=1;>tr|B4DDD6|B4DDD6_HUMAN Drebrin-like protein OS=Homo sapiens GN=DBNL PE=2 SV=1;>sp|Q9UJU6-2|DBNL_H	C9J7P1;B4DDP6;B4DDD6;Q9UJU6-2;Q9UJU6-3;B4DEM2;H0Y5J4;Q9UJU6	C9J7P1;B4DEM2	B4DEM2	3	586.269	NaN	NaN	NaN	NaN	NaN	NaN	NaN	NaN	NaN	NaN	NaN
100	Drebrin-like protein	DBNL;DBNL;DBNL;DBNL;DBNL;DBNL	_ERAM(ox)STTSISS(ph)PQPGK_	ERAMS(0.024)T(0.024)T(0.024)S(0.024)IS(0.074)S(0.83)PQPGK	ERAMS(-15.38)T(-15.38)T(-15.38)S(-15.38)IS(-10.48)S(10.48)PQPGK	S	1	172	181;227;251;276;284;172;204;275	11	0.829577	10.4783	+	8.65173e-09	90.718	90.718	40.968	0.00963388	0.0437946	0.0267142	0.000583478	-1.01333	-0.662479	-0.837906	0.0615497	-1.2607	-0.0610158	-0.66086	0.719627				>tr|C9J7P1|C9J7P1_HUMAN Drebrin-like protein OS=Homo sapiens GN=DBNL PE=4 SV=2;>tr|B4DDP6|B4DDP6_HUMAN Drebrin-like protein OS=Homo sapiens GN=DBNL PE=2 SV=1;>tr|B4DDD6|B4DDD6_HUMAN Drebrin-like protein OS=Homo sapiens GN=DBNL PE=2 SV=1;>sp|Q9UJU6-2|DBNL_H	C9J7P1;B4DDP6;B4DDD6;Q9UJU6-2;Q9UJU6-3;B4DEM2;H0Y5J4;Q9UJU6	C9J7P1;B4DEM2	B4DEM2	2	886.898	8.25074	7.7649	7.69077	8.03302	7.84653	7.74076	6.49781	7.53101	7.17903	3	4
101	Drebrin-like protein	DBNL;DBNL;DBNL;DBNL;DBNL;DBNL	_LRS(ph)PFLQK_	LRS(1)PFLQK	LRS(51.29)PFLQK	S	1	180	189;235;259;284;292;180;212;283	3	1	51.2862	+	0.033231	51.286	51.286	51.286	0.0553346	0.335845	0.19559	0.039343	-0.559813	NaN	-0.559813	NaN	NaN	NaN	NaN	NaN				>tr|C9J7P1|C9J7P1_HUMAN Drebrin-like protein OS=Homo sapiens GN=DBNL PE=4 SV=2;>tr|B4DDP6|B4DDP6_HUMAN Drebrin-like protein OS=Homo sapiens GN=DBNL PE=2 SV=1;>tr|B4DDD6|B4DDD6_HUMAN Drebrin-like protein OS=Homo sapiens GN=DBNL PE=2 SV=1;>sp|Q9UJU6-2|DBNL_H	C9J7P1;B4DDP6;B4DDD6;Q9UJU6-2;Q9UJU6-3;B4DEM2;H0Y5J4;Q9UJU6	C9J7P1;B4DEM2	B4DEM2	2	534.784	7.78498	7.45647	NaN	7.61982	7.28513	7.45647	NaN	NaN	NaN	1	1
102	Adenosine 3'-phospho 5'-phosphosulfate transporter 1	SLC35B2;SLC35B2;SLC35B2	_AVPVES(ph)PVQKV_	AVPVES(1)PVQKV	AVPVES(46.8)PVQKV	S	1	294	294;334;378;387;427	6	1	46.797	+	0.00959763	46.797	42.281	46.797	NaN	NaN	NaN	NaN	NaN	0.0548717	0.0548717	NaN	NaN	0.711677	0.711677	NaN				>tr|B4DDM2|B4DDM2_HUMAN Adenosine 3'-phospho 5'-phosphosulfate transporter 1 OS=Homo sapiens GN=SLC35B2 PE=2 SV=1;>tr|F5H7Y9|F5H7Y9_HUMAN Adenosine 3'-phospho 5'-phosphosulfate transporter 1 OS=Homo sapiens GN=SLC35B2 PE=4 SV=1;>sp|Q8TB61-3|S35B2_HUMAN Iso	B4DDM2;F5H7Y9;Q8TB61-3;Q8TB61-2;Q8TB61	B4DDM2	B4DDM2	2	616.818	NaN	6.60963	7.16343	NaN	NaN	NaN	6.60963	NaN	7.16343	NaN	NaN
103	Phosphatidylserine synthase 1	PTDSS1;PTDSS1;PTDSS1	_TYS(ph)ECEDGTYSPEISWHHRK_	TYS(1)ECEDGTYSPEISWHHRK	T(-42.78)Y(-48.6)S(42.78)ECEDGT(-60.33)Y(-82.68)S(-70.52)PEIS(-84.1)WHHRK	S	1	214	214;271;417	3	0.999932	42.7751	+	1.97056e-56	128.88	128.88	110.6	-0.146771	0.0196822	-0.0635443	0.0138533	0.571046	NaN	0.571046	NaN	0.593593	NaN	0.593593	NaN				>tr|B4DE85|B4DE85_HUMAN Phosphatidylserine synthase 1 OS=Homo sapiens GN=PTDSS1 PE=2 SV=1;>tr|Q9BUQ5|Q9BUQ5_HUMAN PTDSS1 protein OS=Homo sapiens GN=PTDSS1 PE=2 SV=2;>sp|P48651|PTSS1_HUMAN Phosphatidylserine synthase 1 OS=Homo sapiens GN=PTDSS1 PE=1 SV=1	B4DE85;Q9BUQ5;P48651	B4DE85	B4DE85	3	854.685	8.77545	8.34575	8.49678	8.67157	8.10329	8.34575	NaN	8.49678	NaN	5	6
104	TBC1 domain family member 25	TBC1D25;TBC1D25	_QAS(ph)LDGLQQLR_	QAS(1)LDGLQQLR	QAS(42.32)LDGLQQLR	S	1	252	252;506	3	1	42.3169	+	0.0286834	47.302	38.601	42.317	NaN	NaN	NaN	NaN	NaN	3.51789	3.51789	NaN	NaN	2.16637	2.16637	NaN				>tr|B4DE92|B4DE92_HUMAN Ornithine aminotransferase-like 1, isoform CRA_b OS=Homo sapiens GN=TBC1D25 PE=2 SV=1;>sp|Q3MII6|TBC25_HUMAN TBC1 domain family member 25 OS=Homo sapiens GN=TBC1D25 PE=1 SV=2	B4DE92;Q3MII6	B4DE92	B4DE92	2	654.819	NaN	7.403	7.32145	NaN	NaN	NaN	7.403	NaN	7.32145	NaN	NaN
105	Sialin	SLC17A5;SLC17A5	_NDGEES(ph)TDRTPLLPGAPR_	NDGEES(0.67)T(0.165)DRT(0.165)PLLPGAPR	NDGEES(6.08)T(-6.08)DRT(-6.08)PLLPGAPR	S	1	16	16;16;16	6	0.66956	6.07727		0.0620053	41.615	41.615	41.615	NaN	NaN	NaN	NaN	NaN	-0.386149	-0.386149	NaN	NaN	-0.522658	-0.522658	NaN				>tr|B4DFF2|B4DFF2_HUMAN Sialin OS=Homo sapiens GN=SLC17A5 PE=2 SV=1;>sp|Q9NRA2-2|S17A5_HUMAN Isoform 2 of Sialin OS=Homo sapiens GN=SLC17A5;>sp|Q9NRA2|S17A5_HUMAN Sialin OS=Homo sapiens GN=SLC17A5 PE=1 SV=2	B4DFF2;Q9NRA2-2;Q9NRA2	B4DFF2	B4DFF2	3	668.972	NaN	7.25665	7.526	NaN	NaN	NaN	7.25665	NaN	7.526	NaN	NaN
106	Protein DEK	DEK;DEK;DEK	_EPEM(ox)PGPREES(ph)EEEEDEDDEEEEEEEK_	EPEMPGPREES(1)EEEEDEDDEEEEEEEK	EPEMPGPREES(51.47)EEEEDEDDEEEEEEEK	S	1	32	32;32;32;37	11	1	51.4734	+	1.4744e-57	131.82	131.52	51.473	-0.171856	0.1271	-0.0223778	0.0446874	-0.0319166	NaN	-0.0319166	NaN	-0.103457	NaN	-0.103457	NaN				>sp|P35659-2|DEK_HUMAN Isoform 2 of Protein DEK OS=Homo sapiens GN=DEK;>tr|B4DFG0|B4DFG0_HUMAN Protein DEK OS=Homo sapiens GN=DEK PE=2 SV=1;>sp|P35659|DEK_HUMAN Protein DEK OS=Homo sapiens GN=DEK PE=1 SV=1;>tr|D6R9L5|D6R9L5_HUMAN Protein DEK (Fragment) OS=	P35659-2;B4DFG0;P35659;D6R9L5	P35659-2	P35659-2	3	1125.73	8.5892	8.03515	8.47263	8.18946	8.36855	8.03515	NaN	8.47263	NaN	4	7
107	Polycystin-2	PKD2;PKD2	_SLDDS(ph)EEDDDEDSGHSSR_	S(0.001)LDDS(0.999)EEDDDEDSGHSSR	S(-31.73)LDDS(31.73)EEDDDEDS(-44.92)GHS(-57.77)S(-57.77)R	S	1	230	230;756;812	5	0.999294	31.7304	+	2.6476e-16	78.976	78.872	74.364	-0.0762347	-0.0183493	-0.047292	0.00167536	NaN	0.0386434	0.0386434	NaN	-0.035387	0.00160233	-0.0168923	0.000684104				>tr|B4DFN3|B4DFN3_HUMAN Polycystin-2 OS=Homo sapiens GN=PKD2 PE=2 SV=1;>sp|Q13563-3|PKD2_HUMAN Isoform 3 of Polycystin-2 OS=Homo sapiens GN=PKD2;>sp|Q13563|PKD2_HUMAN Polycystin-2 OS=Homo sapiens GN=PKD2 PE=1 SV=3	B4DFN3;Q13563-3;Q13563	B4DFN3	B4DFN3	3	692.238	7.19846	6.63453	7.63911	6.81154	6.9691	NaN	6.63453	7.515	7.03455	1	1
108	Calnexin	CANX;CANX;CANX	_AEEDEILNRS(ph)PRNRK_	AEEDEILNRS(1)PRNRK	AEEDEILNRS(86.19)PRNRK	S	1	583	583;618;475	10	1	86.1891	+	2.74276e-111	239.87	239.87	86.189	0.00158601	-0.00676469	-0.00258934	3.48671e-05	-0.296226	-0.214871	-0.255548	0.00330933	-0.587533	-0.417056	-0.502294	0.0145312			+	>sp|P27824|CALX_HUMAN Calnexin OS=Homo sapiens GN=CANX PE=1 SV=2;>tr|B4DGP8|B4DGP8_HUMAN Calnexin OS=Homo sapiens GN=CANX PE=2 SV=1;>tr|B4E2T8|B4E2T8_HUMAN Calnexin OS=Homo sapiens GN=CANX PE=2 SV=1	P27824;B4DGP8;B4E2T8	P27824	P27824	3	636.309	10.3991	10.0793	10.1547	10.1326	10.0604	9.97796	9.39744	9.97987	9.67506	8	9
109	Calnexin	CANX;CANX;CANX	_QKS(ph)DAEEDGGTVS(ph)QEEEDRKPK_	QKS(1)DAEEDGGT(0.022)VS(0.978)QEEEDRKPK	QKS(84.81)DAEEDGGT(-16.57)VS(16.57)QEEEDRKPK	S	1;2	554	554;589;446	3	1	84.8108	+	4.54705e-63	201.17	201.17	168.69	-0.0469508	0.0323886	-0.00728108	0.00314737	0.0827026	0.293978	0.18834	0.0223186	-0.0202526	0.223845	0.101796	0.0297919				>sp|P27824|CALX_HUMAN Calnexin OS=Homo sapiens GN=CANX PE=1 SV=2;>tr|B4DGP8|B4DGP8_HUMAN Calnexin OS=Homo sapiens GN=CANX PE=2 SV=1;>tr|B4E2T8|B4E2T8_HUMAN Calnexin OS=Homo sapiens GN=CANX PE=2 SV=1	P27824;B4DGP8;B4E2T8	P27824	P27824	3	874.692	10.248	9.98801	10.1317	10.0335	9.83887	9.89878	9.25689	9.91961	9.71869	6	6
110	Calnexin	CANX;CANX;CANX	_SDAEEDGGTVS(ph)QEEEDRKPK_	SDAEEDGGTVS(1)QEEEDRKPK	S(-220.66)DAEEDGGT(-54.99)VS(54.99)QEEEDRKPK	S	1;2	564	564;599;456	11	0.999997	54.9933	+	8.6035e-141	248.7	248.7	248.7	0.0754641	-0.0695647	0.00294974	0.0105167	0.212507	0.296811	0.254659	0.00355355	0.186247	0.330193	0.25822	0.0103602				>sp|P27824|CALX_HUMAN Calnexin OS=Homo sapiens GN=CANX PE=1 SV=2;>tr|B4DGP8|B4DGP8_HUMAN Calnexin OS=Homo sapiens GN=CANX PE=2 SV=1;>tr|B4E2T8|B4E2T8_HUMAN Calnexin OS=Homo sapiens GN=CANX PE=2 SV=1	P27824;B4DGP8;B4E2T8	P27824	P27824	3	762.652	10.1478	9.85542	10.0541	9.91976	9.75893	9.7651	9.12901	9.82012	9.6738	10	9
111	Catenin beta-1	CTNNB1;CTNNB1	_T(ph)SMGGTQQQFVEGVR_	T(0.496)S(0.496)MGGT(0.008)QQQFVEGVR	T(0)S(0)MGGT(-17.77)QQQFVEGVR	S		545	545;552	2	0.495856	0		0.000675712	43.592	40.731	43.592	NaN	NaN	NaN	NaN	NaN	NaN	NaN	NaN	NaN	NaN	NaN	NaN				>tr|B4DGU4|B4DGU4_HUMAN Catenin beta-1 OS=Homo sapiens GN=CTNNB1 PE=2 SV=1;>sp|P35222|CTNB1_HUMAN Catenin beta-1 OS=Homo sapiens GN=CTNNB1 PE=1 SV=1	B4DGU4;P35222	B4DGU4	B4DGU4	2	852.874	NaN	NaN	NaN	NaN	NaN	NaN	NaN	NaN	NaN	NaN	NaN
112	Cyclin-T2	CCNT2;CCNT2	_QGQSQAASSSSVTS(ph)PIK_	QGQS(0.001)QAAS(0.021)S(0.069)S(0.055)S(0.055)VT(0.117)S(0.683)PIK	QGQS(-28.73)QAAS(-15.12)S(-9.97)S(-10.95)S(-10.95)VT(-7.66)S(7.66)PIK	S	1	305	305;480;480	14	0.682634	7.66069		0.0582113	42.831	40.266	42.831	-0.281492	NaN	-0.281492	NaN	NaN	NaN	NaN	NaN	NaN	NaN	NaN	NaN				>tr|B4DH21|B4DH21_HUMAN Cyclin-T2 OS=Homo sapiens GN=CCNT2 PE=2 SV=1;>sp|O60583-2|CCNT2_HUMAN Isoform 2 of Cyclin-T2 OS=Homo sapiens GN=CCNT2;>sp|O60583|CCNT2_HUMAN Cyclin-T2 OS=Homo sapiens GN=CCNT2 PE=1 SV=2	B4DH21;O60583-2;O60583	B4DH21	B4DH21	2	871.901	7.45163	NaN	NaN	7.45163	NaN	NaN	NaN	NaN	NaN	1	NaN
113	Microtubule-associated protein 1S;MAP1S heavy chain;MAP1S light chain	MAP1S;MAP1S	_ALELPLAASSIPRPRT(ph)PS(ph)PESHRSPAEGSER_	ALELPLAAS(0.019)S(0.057)IPRPRT(0.925)PS(0.918)PES(0.073)HRS(0.006)PAEGS(0.002)ER	ALELPLAAS(-18.18)S(-12.92)IPRPRT(12.92)PS(11.57)PES(-11.57)HRS(-23.28)PAEGS(-28.98)ER	S	2	614	614;640	18	0.917951	11.5683	+	0.0213836	98.397	96.88	80.184	NaN	NaN	NaN	NaN	NaN	0.329776	0.329776	NaN	NaN	0.257804	0.257804	NaN				>tr|B4DH53|B4DH53_HUMAN MAP1S light chain OS=Homo sapiens GN=MAP1S PE=2 SV=1;>sp|Q66K74|MAP1S_HUMAN Microtubule-associated protein 1S OS=Homo sapiens GN=MAP1S PE=1 SV=2	B4DH53;Q66K74	B4DH53	B4DH53	4	864.667	NaN	7.83306	8.23694	NaN	NaN	NaN	7.83306	NaN	8.23694	NaN	NaN
114	Microtubule-associated protein 1S;MAP1S heavy chain;MAP1S light chain	MAP1S;MAP1S	_AVPMAPAPAS(ph)PGSSNDSSAR_	AVPMAPAPAS(0.999)PGS(0.001)SNDSSAR	AVPMAPAPAS(29.78)PGS(-29.78)S(-34.5)NDS(-50.14)S(-50.14)AR	S	1	733	733;759	10	0.998576	29.7809	+	9.1967e-57	138.44	119.19	126.93	-0.0277632	0.0791732	0.025705	0.0057177	-0.0127519	0.195517	0.0913824	0.0216879	0.16877	0.154859	0.161815	9.67594e-05				>tr|B4DH53|B4DH53_HUMAN MAP1S light chain OS=Homo sapiens GN=MAP1S PE=2 SV=1;>sp|Q66K74|MAP1S_HUMAN Microtubule-associated protein 1S OS=Homo sapiens GN=MAP1S PE=1 SV=2	B4DH53;Q66K74	B4DH53	B4DH53	2	975.425	8.87039	8.72893	8.79682	8.54548	8.592	8.71502	7.22758	8.69249	8.12633	5	5
115	Microtubule-associated protein 1S;MAP1S heavy chain;MAP1S light chain	MAP1S;MAP1S	_LSLS(ph)PLR_	LSLS(1)PLR	LS(-54.98)LS(54.98)PLR	S	1	631	631;657	4	0.999997	54.9833	+	0.000175343	91.087	24.817	82.287	-0.159283	0.110916	-0.0241836	0.0365037	0.152378	NaN	0.152378	NaN	0.0946415	NaN	0.0946415	NaN				>tr|B4DH53|B4DH53_HUMAN MAP1S light chain OS=Homo sapiens GN=MAP1S PE=2 SV=1;>sp|Q66K74|MAP1S_HUMAN Microtubule-associated protein 1S OS=Homo sapiens GN=MAP1S PE=1 SV=2	B4DH53;Q66K74	B4DH53	B4DH53	2	433.231	7.87101	7.40489	7.53943	7.56559	7.57433	7.40489	NaN	7.53943	NaN	2	2
116	Microtubule-associated protein 1S;MAP1S heavy chain;MAP1S light chain	MAP1S;MAP1S	_RS(ph)ASPHDVDLCLVSPCEFEHRK_	RS(0.557)AS(0.443)PHDVDLCLVSPCEFEHRK	RS(1)AS(-1)PHDVDLCLVS(-49.94)PCEFEHRK	S	1	703	703;729	2	0.557366	1.00101		5.38733e-15	69.704	67.209	61.03	-0.0866299	-0.181293	-0.133962	0.0044806	-0.16482	NaN	-0.16482	NaN	-0.286234	NaN	-0.286234	NaN				>tr|B4DH53|B4DH53_HUMAN MAP1S light chain OS=Homo sapiens GN=MAP1S PE=2 SV=1;>sp|Q66K74|MAP1S_HUMAN Microtubule-associated protein 1S OS=Homo sapiens GN=MAP1S PE=1 SV=2	B4DH53;Q66K74	B4DH53	B4DH53	5	544.648	8.27128	6.71485	8.02987	8.08824	7.80772	6.71485	NaN	8.02987	NaN	4	3
117	Microtubule-associated protein 1S;MAP1S heavy chain;MAP1S light chain	MAP1S;MAP1S	_S(ph)ASPHDVDLCLVSPCEFEHR_	S(0.5)AS(0.5)PHDVDLCLVSPCEFEHR	S(0)AS(0)PHDVDLCLVS(-58.94)PCEFEHR	S	1	705	705;731	3	0.5	0		5.38733e-15	69.704	67.209	69.704	-0.0866299	-0.18612	-0.136375	0.00494915	-0.367285	NaN	-0.367285	NaN	-0.238664	NaN	-0.238664	NaN				>tr|B4DH53|B4DH53_HUMAN MAP1S light chain OS=Homo sapiens GN=MAP1S PE=2 SV=1;>sp|Q66K74|MAP1S_HUMAN Microtubule-associated protein 1S OS=Homo sapiens GN=MAP1S PE=1 SV=2	B4DH53;Q66K74	B4DH53	B4DH53	3	812.343	8.26215	6.3836	8.01695	8.08824	7.78062	6.3836	NaN	8.01695	NaN	4	2
118	Exocyst complex component 7	EXOC7;EXOC7	_SS(ph)SSSGVPYSPAIPNK_	S(0.112)S(0.373)S(0.373)S(0.097)S(0.007)GVPY(0.002)S(0.036)PAIPNK	S(-5.21)S(0)S(0)S(-5.87)S(-17.42)GVPY(-22.01)S(-10.14)PAIPNK	S		242	242;242;201;242;242;242;242	2	0.372951	0		2.28812e-05	51.089	43.441	51.089	NaN	NaN	NaN	NaN	NaN	NaN	NaN	NaN	NaN	NaN	NaN	NaN				>sp|Q9UPT5-4|EXOC7_HUMAN Isoform 4 of Exocyst complex component 7 OS=Homo sapiens GN=EXOC7;>sp|Q9UPT5-2|EXOC7_HUMAN Isoform 2 of Exocyst complex component 7 OS=Homo sapiens GN=EXOC7;>tr|B4DJ07|B4DJ07_HUMAN Exocyst complex component 7 OS=Homo sapiens GN=EXO	Q9UPT5-4;Q9UPT5-2;B4DJ07;Q9UPT5-5;Q9UPT5-1;Q9UPT5-6;Q9UPT5	Q9UPT5-4	Q9UPT5-4	2	829.377	NaN	NaN	NaN	NaN	NaN	NaN	NaN	NaN	NaN	NaN	NaN
119	Exocyst complex component 7	EXOC7;EXOC7	_SS(ph)SSSGVPYSPAIPNK_	S(0.112)S(0.373)S(0.373)S(0.097)S(0.007)GVPY(0.002)S(0.036)PAIPNK	S(-5.21)S(0)S(0)S(-5.87)S(-17.42)GVPY(-22.01)S(-10.14)PAIPNK	S		243	243;243;202;243;243;243;243	3	0.372951	0		2.28812e-05	51.089	43.441	51.089	NaN	NaN	NaN	NaN	NaN	NaN	NaN	NaN	NaN	NaN	NaN	NaN				>sp|Q9UPT5-4|EXOC7_HUMAN Isoform 4 of Exocyst complex component 7 OS=Homo sapiens GN=EXOC7;>sp|Q9UPT5-2|EXOC7_HUMAN Isoform 2 of Exocyst complex component 7 OS=Homo sapiens GN=EXOC7;>tr|B4DJ07|B4DJ07_HUMAN Exocyst complex component 7 OS=Homo sapiens GN=EXO	Q9UPT5-4;Q9UPT5-2;B4DJ07;Q9UPT5-5;Q9UPT5-1;Q9UPT5-6;Q9UPT5	Q9UPT5-4	Q9UPT5-4	2	829.377	NaN	NaN	NaN	NaN	NaN	NaN	NaN	NaN	NaN	NaN	NaN
120	Septin-5	SEPT5;SEPT5;SEPT5;SEPT5;SEPT5;SEPT5;SEPT5;SEPT5	_FGIHVYQFPECDS(ph)DEDEDFK_	FGIHVYQFPECDS(1)DEDEDFK	FGIHVY(-38.47)QFPECDS(38.47)DEDEDFK	S	1	178	178;178;225;234;91;225;263;225;234	13	0.999858	38.4717	+	5.22356e-06	43.349	43.199	43.349	NaN	NaN	NaN	NaN	NaN	0.0962368	0.0962368	NaN	NaN	NaN	NaN	NaN				>tr|C9JM82|C9JM82_HUMAN Septin-5 OS=Homo sapiens GN=SEPT5 PE=3 SV=1;>tr|B4DJ62|B4DJ62_HUMAN HCG2002594, isoform CRA_a OS=Homo sapiens GN=SEPT5 PE=2 SV=1;>sp|Q99719|SEPT5_HUMAN Septin-5 OS=Homo sapiens GN=SEPT5 PE=1 SV=1;>tr|G3XAH0|G3XAH0_HUMAN HCG2002594,	C9JM82;B4DJ62;Q99719;G3XAH0;H7C299;E7EQM7;E7EPG2;E7EX32;Q99719-2	C9JM82	C9JM82	3	853.002	NaN	7.16982	NaN	NaN	NaN	NaN	7.16982	NaN	NaN	NaN	NaN
121	Protein IWS1 homolog	IWS1;IWS1	_AAVLS(ph)DS(ph)EDEEK_	AAVLS(1)DS(1)EDEEK	AAVLS(71.69)DS(71.69)EDEEK	S	2	73	73;405;191;398	5	1	71.6851	+	1.65122e-09	86.488	85.049	71.685	NaN	NaN	NaN	NaN	NaN	-0.0899048	-0.0899048	NaN	NaN	-0.146655	-0.146655	NaN				>sp|Q96ST2-2|IWS1_HUMAN Isoform 2 of Protein IWS1 homolog OS=Homo sapiens GN=IWS1;>tr|B4DJ84|B4DJ84_HUMAN Protein IWS1 homolog OS=Homo sapiens GN=IWS1 PE=2 SV=1;>sp|Q96ST2-3|IWS1_HUMAN Isoform 3 of Protein IWS1 homolog OS=Homo sapiens GN=IWS1;>sp|Q96ST2|IW	Q96ST2-2;B4DJ84;Q96ST2-3;Q96ST2	Q96ST2-2	Q96ST2-2	2	726.763	NaN	7.77412	7.89337	NaN	NaN	NaN	7.77412	NaN	7.89337	NaN	NaN
122	Protein IWS1 homolog	IWS1;IWS1	_AAVLS(ph)DS(ph)EDEEK_	AAVLS(1)DS(1)EDEEK	AAVLS(71.69)DS(71.69)EDEEK	S	2	75	75;407;193;400	7	1	71.6851	+	1.65122e-09	86.488	85.049	71.685	NaN	NaN	NaN	NaN	NaN	-0.0899048	-0.0899048	NaN	NaN	-0.146655	-0.146655	NaN				>sp|Q96ST2-2|IWS1_HUMAN Isoform 2 of Protein IWS1 homolog OS=Homo sapiens GN=IWS1;>tr|B4DJ84|B4DJ84_HUMAN Protein IWS1 homolog OS=Homo sapiens GN=IWS1 PE=2 SV=1;>sp|Q96ST2-3|IWS1_HUMAN Isoform 3 of Protein IWS1 homolog OS=Homo sapiens GN=IWS1;>sp|Q96ST2|IW	Q96ST2-2;B4DJ84;Q96ST2-3;Q96ST2	Q96ST2-2	Q96ST2-2	2	726.763	NaN	7.77412	7.89337	NaN	NaN	NaN	7.77412	NaN	7.89337	NaN	NaN
123	Protein IWS1 homolog	IWS1;IWS1	_TIAS(ph)DS(ph)EEEAGK_	T(0.001)IAS(0.999)DS(1)EEEAGK	T(-29.68)IAS(29.68)DS(34.36)EEEAGK	S	2	113	113;445;231;438	4	0.998924	29.6769	+	0.00286847	45.618	43.809	45.618	NaN	NaN	NaN	NaN	NaN	NaN	NaN	NaN	NaN	-0.0941009	-0.0941009	NaN				>sp|Q96ST2-2|IWS1_HUMAN Isoform 2 of Protein IWS1 homolog OS=Homo sapiens GN=IWS1;>tr|B4DJ84|B4DJ84_HUMAN Protein IWS1 homolog OS=Homo sapiens GN=IWS1 PE=2 SV=1;>sp|Q96ST2-3|IWS1_HUMAN Isoform 3 of Protein IWS1 homolog OS=Homo sapiens GN=IWS1;>sp|Q96ST2|IW	Q96ST2-2;B4DJ84;Q96ST2-3;Q96ST2	Q96ST2-2	Q96ST2-2	2	698.749	NaN	NaN	7.13178	NaN	NaN	NaN	NaN	NaN	7.13178	NaN	NaN
124	Protein IWS1 homolog	IWS1;IWS1	_TIAS(ph)DS(ph)EEEAGK_	T(0.001)IAS(0.999)DS(1)EEEAGK	T(-29.68)IAS(29.68)DS(34.36)EEEAGK	S	2	115	115;447;233;440	6	0.999634	34.3587	+	0.00286847	45.618	43.809	45.618	NaN	NaN	NaN	NaN	NaN	NaN	NaN	NaN	NaN	-0.0941009	-0.0941009	NaN				>sp|Q96ST2-2|IWS1_HUMAN Isoform 2 of Protein IWS1 homolog OS=Homo sapiens GN=IWS1;>tr|B4DJ84|B4DJ84_HUMAN Protein IWS1 homolog OS=Homo sapiens GN=IWS1 PE=2 SV=1;>sp|Q96ST2-3|IWS1_HUMAN Isoform 3 of Protein IWS1 homolog OS=Homo sapiens GN=IWS1;>sp|Q96ST2|IW	Q96ST2-2;B4DJ84;Q96ST2-3;Q96ST2	Q96ST2-2	Q96ST2-2	2	698.749	NaN	NaN	7.13178	NaN	NaN	NaN	NaN	NaN	7.13178	NaN	NaN
125	Lysophosphatidic acid receptor 1	LPAR1;LPAR1;LPAR1	_SASSLNHTILAGVHS(ph)NDHSVV_	SASSLNHTILAGVHS(0.974)NDHS(0.025)VV	S(-44.29)AS(-40.78)S(-36.39)LNHT(-39.72)ILAGVHS(15.83)NDHS(-15.83)VV	S	1	358	358;359;359	15	0.974107	15.8295	+	0.000141437	57.738	56.28	57.738	NaN	NaN	NaN	NaN	NaN	NaN	NaN	NaN	NaN	NaN	NaN	NaN				>sp|Q92633|LPAR1_HUMAN Lysophosphatidic acid receptor 1 OS=Homo sapiens GN=LPAR1 PE=1 SV=3;>tr|B4DQ18|B4DQ18_HUMAN Lysophosphatidic acid receptor 1 OS=Homo sapiens GN=LPAR1 PE=2 SV=1;>tr|B4DK36|B4DK36_HUMAN Lysophosphatidic acid receptor 1 OS=Homo sapiens	Q92633;B4DQ18;B4DK36	Q92633	Q92633	3	742.35	NaN	NaN	NaN	NaN	NaN	NaN	NaN	NaN	NaN	NaN	NaN
126	Ubiquitin carboxyl-terminal hydrolase;Ubiquitin carboxyl-terminal hydrolase 8	USP8;USP8	_RS(ph)YSSPDITQAIQEEEK_	RS(0.711)YS(0.277)S(0.012)PDITQAIQEEEK	RS(4.1)Y(-61.79)S(-4.1)S(-17.62)PDIT(-69.06)QAIQEEEK	S	1	610	610;716	2	0.711133	4.10132		5.97496e-43	145.55	143.81	145.55	0.0250288	0.0854968	0.0552628	0.00182819	0.0192037	NaN	0.0192037	NaN	0.123666	NaN	0.123666	NaN				>tr|B4DKA8|B4DKA8_HUMAN Ubiquitin carboxyl-terminal hydrolase OS=Homo sapiens GN=USP8 PE=2 SV=1;>sp|P40818|UBP8_HUMAN Ubiquitin carboxyl-terminal hydrolase 8 OS=Homo sapiens GN=USP8 PE=1 SV=1	B4DKA8;P40818	B4DKA8	B4DKA8	2	1030.96	8.10455	8.16068	7.72741	7.87381	7.71963	8.16068	NaN	7.72741	NaN	2	1
127	Ubiquitin carboxyl-terminal hydrolase;Ubiquitin carboxyl-terminal hydrolase 8	USP8;USP8	_RSYS(ph)SPDITQAIQEEEK_	RS(0.06)YS(0.881)S(0.06)PDITQAIQEEEK	RS(-11.69)Y(-46.76)S(11.69)S(-11.69)PDIT(-49.21)QAIQEEEK	S	1	612	612;718	4	0.880712	11.6937	+	1.07397e-30	121.38	117.52	121.38	0.0668125	NaN	0.0668125	NaN	0.159112	NaN	0.159112	NaN	-0.130681	NaN	-0.130681	NaN				>tr|B4DKA8|B4DKA8_HUMAN Ubiquitin carboxyl-terminal hydrolase OS=Homo sapiens GN=USP8 PE=2 SV=1;>sp|P40818|UBP8_HUMAN Ubiquitin carboxyl-terminal hydrolase 8 OS=Homo sapiens GN=USP8 PE=1 SV=1	B4DKA8;P40818	B4DKA8	B4DKA8	2	1030.96	7.57093	8.02362	8.16679	7.57093	NaN	8.02362	NaN	8.16679	NaN	1	NaN
128	Ubiquitin carboxyl-terminal hydrolase;Ubiquitin carboxyl-terminal hydrolase 8	USP8;USP8	_RSYSS(ph)PDITQAIQEEEK_	RS(0.294)Y(0.035)S(0.294)S(0.374)PDIT(0.002)QAIQEEEK	RS(-1.04)Y(-10.31)S(-1.04)S(1.04)PDIT(-21.83)QAIQEEEK	S		613	613;719	5	0.374213	1.04392		9.20814e-05	51.876	51.876	51.827	NaN	NaN	NaN	NaN	NaN	NaN	NaN	NaN	NaN	NaN	NaN	NaN				>tr|B4DKA8|B4DKA8_HUMAN Ubiquitin carboxyl-terminal hydrolase OS=Homo sapiens GN=USP8 PE=2 SV=1;>sp|P40818|UBP8_HUMAN Ubiquitin carboxyl-terminal hydrolase 8 OS=Homo sapiens GN=USP8 PE=1 SV=1	B4DKA8;P40818	B4DKA8	B4DKA8	3	687.644	NaN	NaN	NaN	NaN	NaN	NaN	NaN	NaN	NaN	NaN	NaN
129	Endothelin-converting enzyme 1	ECE1;ECE1;ECE1;ECE1	_RATLDEEDLVDS(ph)LSEGDAYPNGLQVNFHSPR_	RATLDEEDLVDS(0.478)LS(0.478)EGDAY(0.043)PNGLQVNFHS(0.001)PR	RAT(-36.9)LDEEDLVDS(0)LS(0)EGDAY(-10.47)PNGLQVNFHS(-29.65)PR	S		34	34;18;31;34;17;20	12	0.47823	0		0.00155802	48.655	48.655	48.655	NaN	NaN	NaN	NaN	NaN	NaN	NaN	NaN	NaN	NaN	NaN	NaN				>tr|B4DKB2|B4DKB2_HUMAN Endothelin-converting enzyme 1 OS=Homo sapiens GN=ECE1 PE=2 SV=1;>sp|P42892-3|ECE1_HUMAN Isoform C of Endothelin-converting enzyme 1 OS=Homo sapiens GN=ECE1;>sp|P42892-4|ECE1_HUMAN Isoform D of Endothelin-converting enzyme 1 OS=Homo	B4DKB2;P42892-3;P42892-4;P42892;E9PN99;E9PHZ1	B4DKB2	B4DKB2	4	881.905	NaN	NaN	NaN	NaN	NaN	NaN	NaN	NaN	NaN	NaN	NaN
130	Endothelin-converting enzyme 1	ECE1;ECE1;ECE1;ECE1	_RATLDEEDLVDSLS(ph)EGDAYPNGLQVNFHSPR_	RATLDEEDLVDS(0.075)LS(0.909)EGDAY(0.016)PNGLQVNFHSPR	RAT(-61.72)LDEEDLVDS(-10.82)LS(10.82)EGDAY(-17.57)PNGLQVNFHS(-42.28)PR	S	1	36	36;20;33;36;19;22	14	0.908819	10.8214	+	1.09027e-09	79.782	79.782	79.782	NaN	NaN	NaN	NaN	NaN	NaN	NaN	NaN	NaN	-0.247806	-0.247806	NaN				>tr|B4DKB2|B4DKB2_HUMAN Endothelin-converting enzyme 1 OS=Homo sapiens GN=ECE1 PE=2 SV=1;>sp|P42892-3|ECE1_HUMAN Isoform C of Endothelin-converting enzyme 1 OS=Homo sapiens GN=ECE1;>sp|P42892-4|ECE1_HUMAN Isoform D of Endothelin-converting enzyme 1 OS=Homo	B4DKB2;P42892-3;P42892-4;P42892;E9PN99;E9PHZ1	B4DKB2	B4DKB2	4	881.905	NaN	NaN	7.35326	NaN	NaN	NaN	NaN	NaN	7.35326	NaN	NaN
131	BSD domain-containing protein 1	BSDC1;BSDC1	_KGS(ph)STDISEDWEK_	KGS(0.58)S(0.209)T(0.209)DIS(0.002)EDWEK	KGS(4.43)S(-4.43)T(-4.43)DIS(-25.26)EDWEK	S	1	292	292;283;326;331;387;404;404	3	0.580074	4.4313		0.00883382	54.355	49.976	54.355	NaN	NaN	NaN	NaN	NaN	NaN	NaN	NaN	0.763921	NaN	0.763921	NaN				>sp|Q9NW68-9|BSDC1_HUMAN Isoform 9 of BSD domain-containing protein 1 OS=Homo sapiens GN=BSDC1;>sp|Q9NW68-4|BSDC1_HUMAN Isoform 4 of BSD domain-containing protein 1 OS=Homo sapiens GN=BSDC1;>tr|B4DM89|B4DM89_HUMAN BSD domain-containing protein 1 OS=Homo sa	Q9NW68-9;Q9NW68-4;B4DM89;Q9NW68-8;Q9NW68;Q9NW68-7;Q9NW68-3	Q9NW68-9	Q9NW68-9	2	781.325	NaN	NaN	7.45026	NaN	NaN	NaN	NaN	7.45026	NaN	NaN	NaN
132	Protein phosphatase 1 regulatory subunit 12C	PPP1R12C;PPP1R12C;PPP1R12C;PPP1R12C;PPP1R12C	_RS(ph)TQGVTLTDLK_	RS(0.487)T(0.487)QGVT(0.02)LT(0.007)DLK	RS(0)T(0)QGVT(-13.93)LT(-18.53)DLK	S		559	485;515;558;559;559;559;74;559	2	0.486746	0		0.000909438	57.525	57.525	57.525	NaN	NaN	NaN	NaN	NaN	NaN	NaN	NaN	NaN	NaN	NaN	NaN				>tr|B4DME2|B4DME2_HUMAN Protein phosphatase 1 regulatory subunit 12C OS=Homo sapiens GN=PPP1R12C PE=2 SV=1;>tr|K7EL81|K7EL81_HUMAN Protein phosphatase 1 regulatory subunit 12C (Fragment) OS=Homo sapiens GN=PPP1R12C PE=4 SV=1;>sp|Q9BZL4-3|PP12C_HUMAN Isofor	B4DME2;K7EL81;Q9BZL4-3;Q9BZL4-4;Q9BZL4-2;B5MEC7;K7ER83;Q9BZL4	B4DME2;Q9BZL4	Q9BZL4	2	699.853	NaN	NaN	NaN	NaN	NaN	NaN	NaN	NaN	NaN	NaN	NaN
133	Protein phosphatase 1 regulatory subunit 12C	PPP1R12C;PPP1R12C;PPP1R12C;PPP1R12C	_S(ph)ASSSWLEGTSTQAK_	S(0.491)AS(0.491)S(0.018)SWLEGTSTQAK	S(0)AS(0)S(-14.48)S(-35.39)WLEGT(-98.6)S(-100.93)T(-102.96)QAK	S		450	376;406;449;450;450;450;450	1	0.491178	0		1.30416e-15	107.98	105.12	107.98	NaN	NaN	NaN	NaN	NaN	NaN	NaN	NaN	NaN	NaN	NaN	NaN				>tr|B4DME2|B4DME2_HUMAN Protein phosphatase 1 regulatory subunit 12C OS=Homo sapiens GN=PPP1R12C PE=2 SV=1;>tr|K7EL81|K7EL81_HUMAN Protein phosphatase 1 regulatory subunit 12C (Fragment) OS=Homo sapiens GN=PPP1R12C PE=4 SV=1;>sp|Q9BZL4-3|PP12C_HUMAN Isofor	B4DME2;K7EL81;Q9BZL4-3;Q9BZL4-4;Q9BZL4-2;B5MEC7;Q9BZL4	B4DME2;Q9BZL4	Q9BZL4	2	810.351	NaN	NaN	NaN	NaN	NaN	NaN	NaN	NaN	NaN	NaN	NaN
134	Protein phosphatase 1 regulatory subunit 12C	PPP1R12C;PPP1R12C;PPP1R12C;PPP1R12C	_S(ph)ASSSWLEGTSTQAK_	S(0.491)AS(0.491)S(0.018)SWLEGTSTQAK	S(0)AS(0)S(-14.48)S(-35.39)WLEGT(-98.6)S(-100.93)T(-102.96)QAK	S		452	378;408;451;452;452;452;452	3	0.491178	0		1.30416e-15	107.98	105.12	107.98	NaN	NaN	NaN	NaN	NaN	NaN	NaN	NaN	NaN	NaN	NaN	NaN				>tr|B4DME2|B4DME2_HUMAN Protein phosphatase 1 regulatory subunit 12C OS=Homo sapiens GN=PPP1R12C PE=2 SV=1;>tr|K7EL81|K7EL81_HUMAN Protein phosphatase 1 regulatory subunit 12C (Fragment) OS=Homo sapiens GN=PPP1R12C PE=4 SV=1;>sp|Q9BZL4-3|PP12C_HUMAN Isofor	B4DME2;K7EL81;Q9BZL4-3;Q9BZL4-4;Q9BZL4-2;B5MEC7;Q9BZL4	B4DME2;Q9BZL4	Q9BZL4	2	810.351	NaN	NaN	NaN	NaN	NaN	NaN	NaN	NaN	NaN	NaN	NaN
135	Kinesin light chain 4	KLC4;KLC4	_RAAS(ph)LNYLNQPSAAPLQVSR_	RAAS(0.999)LNY(0.001)LNQPSAAPLQVSR	RAAS(31.24)LNY(-31.24)LNQPS(-45.56)AAPLQVS(-53.18)R	S	1	513	513;590;608	4	0.999216	31.2407	+	1.16906e-06	67.217	67.217	53.481	NaN	-0.0684644	-0.0684644	NaN	NaN	-0.0352017	-0.0352017	NaN	NaN	0.0592994	0.0592994	NaN				>tr|B4DME9|B4DME9_HUMAN Kinesin light chain 4 OS=Homo sapiens GN=KLC4 PE=2 SV=1;>sp|Q9NSK0|KLC4_HUMAN Kinesin light chain 4 OS=Homo sapiens GN=KLC4 PE=1 SV=3;>sp|Q9NSK0-3|KLC4_HUMAN Isoform 3 of Kinesin light chain 4 OS=Homo sapiens GN=KLC4	B4DME9;Q9NSK0;Q9NSK0-3	B4DME9	B4DME9	3	746.046	7.3504	7.45942	7.5595	NaN	7.3504	NaN	7.45942	NaN	7.5595	NaN	1
136	DnaJ homolog subfamily B member 6	DNAJB6;DNAJB6;DNAJB6	_HAPHCLS(ph)EEEGEQDRPR_	HAPHCLS(1)EEEGEQDRPR	HAPHCLS(54.01)EEEGEQDRPR	S	1	162	162;228;277;277	7	1	54.0084	+	0.0100592	59.339	59.122	54.008	0.374845	NaN	0.374845	NaN	NaN	NaN	NaN	NaN	0.468844	NaN	0.468844	NaN				>tr|E9PH18|E9PH18_HUMAN DnaJ homolog subfamily B member 6 OS=Homo sapiens GN=DNAJB6 PE=4 SV=1;>tr|B4DN73|B4DN73_HUMAN DnaJ homolog subfamily B member 6 OS=Homo sapiens GN=DNAJB6 PE=2 SV=1;>sp|O75190|DNJB6_HUMAN DnaJ homolog subfamily B member 6 OS=Homo sap	E9PH18;B4DN73;O75190;O75190-3	E9PH18	E9PH18	4	532.473	7.65588	NaN	7.85327	7.65588	NaN	NaN	NaN	7.85327	NaN	1	NaN
137	RNA-binding motif, single-stranded-interacting protein 1	RBMS1;RBMS1	_QSLVPAHPMAPPS(ph)PSTTSSNNNSSSSSNSGWDQLSK_	QSLVPAHPMAPPS(0.394)PS(0.12)T(0.12)T(0.12)S(0.12)S(0.12)NNNS(0.004)S(0.001)S(0.001)SSNSGWDQLSK	QS(-47.51)LVPAHPMAPPS(5.17)PS(-5.17)T(-5.17)T(-5.17)S(-5.17)S(-5.17)NNNS(-20.03)S(-24.76)S(-24.76)S(-29.35)S(-33.81)NS(-42.27)GWDQLS(-59.84)K	S		38	38;38;38	13	0.393697	5.16626		4.3302e-19	88.241	88.235	75.384	NaN	NaN	NaN	NaN	NaN	NaN	NaN	NaN	NaN	NaN	NaN	NaN				>sp|P29558-2|RBMS1_HUMAN Isoform 2 of RNA-binding motif, single-stranded-interacting protein 1 OS=Homo sapiens GN=RBMS1;>sp|P29558|RBMS1_HUMAN RNA-binding motif, single-stranded-interacting protein 1 OS=Homo sapiens GN=RBMS1 PE=1 SV=3;>tr|B4DN88|B4DN88_HUM	P29558-2;P29558;B4DN88	P29558-2	P29558-2	3	1255.55	NaN	NaN	NaN	NaN	NaN	NaN	NaN	NaN	NaN	NaN	NaN
138	RNA-binding motif, single-stranded-interacting protein 1	RBMS1;RBMS1	_QSLVPAHPMAPPS(ph)PSTTSSNNNSSSSSNSGWDQLSK_	QSLVPAHPMAPPS(0.164)PS(0.164)T(0.164)T(0.164)S(0.164)S(0.164)NNNS(0.01)S(0.004)S(0.002)S(0.001)SNSGWDQLSK	QS(-34.69)LVPAHPMAPPS(0)PS(0)T(0)T(0)S(0)S(0)NNNS(-12.28)S(-16.14)S(-19.88)S(-23.49)S(-26.96)NS(-30.27)GWDQLS(-46.29)K	S		40	40;40;40	15	0.163893	0		4.3302e-19	88.241	88.235	54.136	NaN	NaN	NaN	NaN	NaN	NaN	NaN	NaN	NaN	NaN	NaN	NaN				>sp|P29558-2|RBMS1_HUMAN Isoform 2 of RNA-binding motif, single-stranded-interacting protein 1 OS=Homo sapiens GN=RBMS1;>sp|P29558|RBMS1_HUMAN RNA-binding motif, single-stranded-interacting protein 1 OS=Homo sapiens GN=RBMS1 PE=1 SV=3;>tr|B4DN88|B4DN88_HUM	P29558-2;P29558;B4DN88	P29558-2	P29558-2	3	1255.55	NaN	NaN	NaN	NaN	NaN	NaN	NaN	NaN	NaN	NaN	NaN
139	RNA-binding motif, single-stranded-interacting protein 1	RBMS1;RBMS1	_QSLVPAHPMAPPS(ph)PSTTSSNNNSSSSSNSGWDQLSK_	QSLVPAHPMAPPS(0.164)PS(0.164)T(0.164)T(0.164)S(0.164)S(0.164)NNNS(0.01)S(0.004)S(0.002)S(0.001)SNSGWDQLSK	QS(-34.69)LVPAHPMAPPS(0)PS(0)T(0)T(0)S(0)S(0)NNNS(-12.28)S(-16.14)S(-19.88)S(-23.49)S(-26.96)NS(-30.27)GWDQLS(-46.29)K	S		43	43;43;43	18	0.163893	0		4.3302e-19	88.241	88.235	54.136	NaN	NaN	NaN	NaN	NaN	NaN	NaN	NaN	NaN	NaN	NaN	NaN				>sp|P29558-2|RBMS1_HUMAN Isoform 2 of RNA-binding motif, single-stranded-interacting protein 1 OS=Homo sapiens GN=RBMS1;>sp|P29558|RBMS1_HUMAN RNA-binding motif, single-stranded-interacting protein 1 OS=Homo sapiens GN=RBMS1 PE=1 SV=3;>tr|B4DN88|B4DN88_HUM	P29558-2;P29558;B4DN88	P29558-2	P29558-2	3	1255.55	NaN	NaN	NaN	NaN	NaN	NaN	NaN	NaN	NaN	NaN	NaN
140	RNA-binding motif, single-stranded-interacting protein 1	RBMS1;RBMS1	_QSLVPAHPMAPPS(ph)PSTTSSNNNSSSSSNSGWDQLSK_	QSLVPAHPMAPPS(0.164)PS(0.164)T(0.164)T(0.164)S(0.164)S(0.164)NNNS(0.01)S(0.004)S(0.002)S(0.001)SNSGWDQLSK	QS(-34.69)LVPAHPMAPPS(0)PS(0)T(0)T(0)S(0)S(0)NNNS(-12.28)S(-16.14)S(-19.88)S(-23.49)S(-26.96)NS(-30.27)GWDQLS(-46.29)K	S		44	44;44;44	19	0.163893	0		4.3302e-19	88.241	88.235	54.136	NaN	NaN	NaN	NaN	NaN	NaN	NaN	NaN	NaN	NaN	NaN	NaN				>sp|P29558-2|RBMS1_HUMAN Isoform 2 of RNA-binding motif, single-stranded-interacting protein 1 OS=Homo sapiens GN=RBMS1;>sp|P29558|RBMS1_HUMAN RNA-binding motif, single-stranded-interacting protein 1 OS=Homo sapiens GN=RBMS1 PE=1 SV=3;>tr|B4DN88|B4DN88_HUM	P29558-2;P29558;B4DN88	P29558-2	P29558-2	3	1255.55	NaN	NaN	NaN	NaN	NaN	NaN	NaN	NaN	NaN	NaN	NaN
141	Serine/arginine-rich splicing factor 2	SRSF2;SRSF2;SFRS2;SRSF2	_VDNLTYRTS(ph)PDTLRR_	VDNLT(0.071)YRT(0.222)S(0.706)PDT(0.001)LRR	VDNLT(-9.98)Y(-42.13)RT(-5.03)S(5.03)PDT(-26.95)LRR	S	1	26	26;26;26;26	9	0.705884	5.02898		2.67345e-05	95.365	78.014	70.114	-0.279564	0.289545	0.0049906	0.161943	-0.0656722	NaN	-0.0656722	NaN	-0.074198	NaN	-0.074198	NaN				>tr|J3QL05|J3QL05_HUMAN Serine/arginine-rich-splicing factor 2 (Fragment) OS=Homo sapiens GN=SRSF2 PE=4 SV=1;>tr|J3KP15|J3KP15_HUMAN Serine/arginine-rich-splicing factor 2 (Fragment) OS=Homo sapiens GN=SRSF2 PE=4 SV=1;>tr|B4DN89|B4DN89_HUMAN Serine/arginin	J3QL05;J3KP15;B4DN89;Q01130	J3QL05	J3QL05	3	629.642	8.7458	7.38805	8.13859	7.76867	8.69743	7.38805	NaN	8.13859	NaN	2	3
142	Prostaglandin E synthase 3	PTGES3;PTGES3;PTGES3;PTGES3	_DWEDDS(ph)DEDMSNFDR_	DWEDDS(1)DEDMSNFDR	DWEDDS(60.79)DEDMS(-60.79)NFDR	S	1	113	113;113;77;80	6	0.999999	60.7938	+	1.22099e-59	165.66	165.66	133.93	-0.0535686	0.0393994	-0.00708463	0.00432152	-0.0772236	0.147202	0.0349892	0.0251835	-0.078061	0.132831	0.027385	0.0222377				>tr|B4DP11|B4DP11_HUMAN Prostaglandin E synthase 3 OS=Homo sapiens GN=PTGES3 PE=2 SV=1;>sp|Q15185|TEBP_HUMAN Prostaglandin E synthase 3 OS=Homo sapiens GN=PTGES3 PE=1 SV=1;>tr|B4DDC6|B4DDC6_HUMAN Prostaglandin E synthase 3 OS=Homo sapiens GN=PTGES3 PE=2 SV	B4DP11;Q15185;B4DDC6;B4DHP2	B4DP11	B4DP11	2	978.317	8.56759	8.28702	8.63696	7.52161	8.52665	7.98521	7.98676	8.2656	8.39644	1	4
143	Survival motor neuron protein	SMN2;SMN1;SMN1	_RGTGQS(ph)DDS(ph)DIWDDTALIK_	RGT(0.06)GQS(0.94)DDS(1)DIWDDTALIK	RGT(-11.97)GQS(11.97)DDS(40.61)DIWDDT(-62.11)ALIK	S	2	28	28;28;28;28;28;28	6	0.940297	11.9723	+	1.55559e-27	109.44	109.44	109.44	-0.093448	-0.0837921	-0.08862	4.66187e-05	0.164271	-0.0399806	0.0621454	0.0208594	-0.0677876	-0.0352017	-0.0514946	0.000530922				>tr|B4DP61|B4DP61_HUMAN Survival motor neuron protein OS=Homo sapiens GN=SMN1 PE=2 SV=1;>sp|Q16637-4|SMN_HUMAN Isoform SMN-delta57 of Survival motor neuron protein OS=Homo sapiens GN=SMN1;>sp|Q16637-2|SMN_HUMAN Isoform SMN-delta5 of Survival motor neuron p	B4DP61;Q16637-4;Q16637-2;Q16637-3;Q16637;E7EQZ4	B4DP61	B4DP61	2	1126.96	7.94758	8.07648	8.14063	7.71682	7.56266	7.20235	8.01418	7.56807	8.0054	1	2
144	Survival motor neuron protein	SMN2;SMN1;SMN1	_RGTGQS(ph)DDS(ph)DIWDDTALIK_	RGT(0.08)GQS(0.92)DDS(1)DIWDDTALIK	RGT(-10.6)GQS(10.6)DDS(40.61)DIWDDT(-61.26)ALIK	S	2	31	31;31;31;31;31;31	9	0.999919	40.6062	+	1.55559e-27	109.44	109.44	109.44	-0.0346775	-0.0837921	-0.0592348	0.00120612	0.151599	0.0326691	0.0921341	0.00707217	-0.0677876	-0.0758749	-0.0718312	3.27022e-05				>tr|B4DP61|B4DP61_HUMAN Survival motor neuron protein OS=Homo sapiens GN=SMN1 PE=2 SV=1;>sp|Q16637-4|SMN_HUMAN Isoform SMN-delta57 of Survival motor neuron protein OS=Homo sapiens GN=SMN1;>sp|Q16637-2|SMN_HUMAN Isoform SMN-delta5 of Survival motor neuron p	B4DP61;Q16637-4;Q16637-2;Q16637-3;Q16637;E7EQZ4	B4DP61	B4DP61	2	1126.96	7.94758	8.08549	8.28153	7.71682	7.56266	7.20235	8.02457	7.56807	8.18817	2	2
145	Eukaryotic translation initiation factor 2A	EIF2A;EIF2A;EIF2A;EIF2A	_S(ph)DKSPDLAPTPAPQSTPR_	S(0.584)DKS(0.415)PDLAPT(0.001)PAPQSTPR	S(1.48)DKS(-1.48)PDLAPT(-27.15)PAPQS(-43.44)T(-43.44)PR	S	1	478	478;498;503;289;442	1	0.583613	1.4786		0.0620605	47.058	45.06	47.058	NaN	NaN	NaN	NaN	NaN	NaN	NaN	NaN	-0.395967	NaN	-0.395967	NaN				>tr|B4DQ14|B4DQ14_HUMAN Eukaryotic translation initiation factor 2A OS=Homo sapiens GN=EIF2A PE=2 SV=1;>tr|F8WAE5|F8WAE5_HUMAN Eukaryotic translation initiation factor 2A OS=Homo sapiens GN=EIF2A PE=4 SV=1;>sp|Q9BY44|EIF2A_HUMAN Eukaryotic translation init	B4DQ14;F8WAE5;Q9BY44;Q9BY44-2;B4DF96	B4DQ14	B4DQ14	3	648.974	NaN	NaN	7.83299	NaN	NaN	NaN	NaN	7.83299	NaN	NaN	NaN
146	Eukaryotic translation initiation factor 2A	EIF2A;EIF2A;EIF2A;EIF2A	_QEARSDKS(ph)PDLAPTPAPQSTPR_	QEARS(0.001)DKS(0.999)PDLAPTPAPQSTPR	QEARS(-29.44)DKS(29.44)PDLAPT(-59.7)PAPQS(-66.64)T(-66.09)PR	S	1	481	481;501;506;292;445	8	0.998862	29.4388	+	4.52038e-39	141.71	141.71	83.236	-0.0824995	0.015943	-0.0332783	0.00484546	-0.160024	NaN	-0.160024	NaN	0.111432	0.0776499	0.094541	0.000570614				>tr|B4DQ14|B4DQ14_HUMAN Eukaryotic translation initiation factor 2A OS=Homo sapiens GN=EIF2A PE=2 SV=1;>tr|F8WAE5|F8WAE5_HUMAN Eukaryotic translation initiation factor 2A OS=Homo sapiens GN=EIF2A PE=4 SV=1;>sp|Q9BY44|EIF2A_HUMAN Eukaryotic translation init	B4DQ14;F8WAE5;Q9BY44;Q9BY44-2;B4DF96	B4DQ14	B4DQ14	3	810.387	8.90233	8.52671	8.59134	8.68691	8.49456	8.52671	NaN	8.40827	8.12785	5	4
147	GPN-loop GTPase 1	GPN1;GPN1	_DSLS(ph)PVLHPSDLILTR_	DS(0.175)LS(0.824)PVLHPS(0.001)DLILTR	DS(-6.72)LS(6.72)PVLHPS(-29.32)DLILT(-35.95)R	S	1	219	219;235;302;314;328	4	0.82372	6.72477	+	0.000890503	40.432	38.287	40.432	NaN	NaN	NaN	NaN	NaN	NaN	NaN	NaN	NaN	0.549958	0.549958	NaN				>sp|Q9HCN4-3|GPN1_HUMAN Isoform 3 of GPN-loop GTPase 1 OS=Homo sapiens GN=GPN1;>sp|Q9HCN4-2|GPN1_HUMAN Isoform 2 of GPN-loop GTPase 1 OS=Homo sapiens GN=GPN1;>sp|Q9HCN4-4|GPN1_HUMAN Isoform 4 of GPN-loop GTPase 1 OS=Homo sapiens GN=GPN1;>sp|Q9HCN4|GPN1_HUM	Q9HCN4-3;Q9HCN4-2;Q9HCN4-4;Q9HCN4;B4DQM4	Q9HCN4-3	Q9HCN4-3	2	921.972	NaN	NaN	6.7945	NaN	NaN	NaN	NaN	NaN	6.7945	NaN	NaN
148	GPN-loop GTPase 1	GPN1;GPN1	_GTLDEEDEEADS(ph)DTDDIDHR_	GT(0.001)LDEEDEEADS(0.91)DT(0.089)DDIDHR	GT(-28.71)LDEEDEEADS(10.12)DT(-10.12)DDIDHR	S	1	243	243;259;326;338;352	12	0.910237	10.1203	+	8.0883e-10	58.938	53.705	49.765	-0.284546	0.161379	-0.0615835	0.0994245	NaN	-0.040121	-0.040121	NaN	NaN	NaN	NaN	NaN				>sp|Q9HCN4-3|GPN1_HUMAN Isoform 3 of GPN-loop GTPase 1 OS=Homo sapiens GN=GPN1;>sp|Q9HCN4-2|GPN1_HUMAN Isoform 2 of GPN-loop GTPase 1 OS=Homo sapiens GN=GPN1;>sp|Q9HCN4-4|GPN1_HUMAN Isoform 4 of GPN-loop GTPase 1 OS=Homo sapiens GN=GPN1;>sp|Q9HCN4|GPN1_HUM	Q9HCN4-3;Q9HCN4-2;Q9HCN4-4;Q9HCN4;B4DQM4	Q9HCN4-3	Q9HCN4-3	2	1178.93	7.90368	7.41787	NaN	7.59276	7.61231	NaN	7.41787	NaN	NaN	1	1
149	CTP synthase 1	CTPS1;CTPS1	_DTYSDRS(ph)GSS(ph)SPDSEITELK_	DT(0.326)Y(0.021)S(0.106)DRS(0.373)GS(0.276)S(0.452)S(0.429)PDS(0.016)EIT(0.002)ELK	DT(-0.77)Y(-13.39)S(-5.82)DRS(0.77)GS(-3.15)S(0.45)S(-0.45)PDS(-14.91)EIT(-25.38)ELK	S		340	340;571	7	0.373013	0.772444		0.0588204	43.241	43.241	43.241	NaN	NaN	NaN	NaN	NaN	NaN	NaN	NaN	NaN	NaN	NaN	NaN				>tr|B4DR64|B4DR64_HUMAN CTP synthase OS=Homo sapiens GN=CTPS1 PE=2 SV=1;>sp|P17812|PYRG1_HUMAN CTP synthase 1 OS=Homo sapiens GN=CTPS1 PE=1 SV=2	B4DR64;P17812	B4DR64	B4DR64	2	1167.46	NaN	NaN	NaN	NaN	NaN	NaN	NaN	NaN	NaN	NaN	NaN
150	CTP synthase 1	CTPS1;CTPS1	_DTYSDRSGS(ph)S(ph)SPDSEITELK_	DT(0.007)Y(0.061)S(0.21)DRS(0.179)GS(0.541)S(0.487)S(0.487)PDS(0.025)EIT(0.002)ELK	DT(-22.91)Y(-12.6)S(-6.46)DRS(-6.46)GS(1.2)S(0)S(0)PDS(-14.22)EIT(-26.79)ELK	S	2	342	342;573	9	0.541359	1.20343		0.0148253	68.461	68.461	45.844	NaN	NaN	NaN	NaN	NaN	NaN	NaN	NaN	NaN	0.0591642	0.0591642	NaN				>tr|B4DR64|B4DR64_HUMAN CTP synthase OS=Homo sapiens GN=CTPS1 PE=2 SV=1;>sp|P17812|PYRG1_HUMAN CTP synthase 1 OS=Homo sapiens GN=CTPS1 PE=1 SV=2	B4DR64;P17812	B4DR64	B4DR64	3	778.64	NaN	NaN	7.84521	NaN	NaN	NaN	NaN	NaN	7.84521	NaN	NaN
151	CTP synthase 1	CTPS1;CTPS1	_DTYSDRSGSS(ph)S(ph)PDSEITELK_	DT(0.021)Y(0.012)S(0.021)DRS(0.091)GS(0.285)S(0.678)S(0.839)PDS(0.051)EIT(0.002)ELK	DT(-19.42)Y(-24.26)S(-19.42)DRS(-10.91)GS(-4.79)S(4.79)S(9.42)PDS(-14.49)EIT(-28.22)ELK	S	1;2	343	343;574	10	0.678452	4.79013		0.000813301	68.461	68.461	46.847	0.0822938	-0.228726	-0.0732163	0.0483668	0.0299829	0.154313	0.0921481	0.00772902	0.282025	0.158188	0.220106	0.00766775				>tr|B4DR64|B4DR64_HUMAN CTP synthase OS=Homo sapiens GN=CTPS1 PE=2 SV=1;>sp|P17812|PYRG1_HUMAN CTP synthase 1 OS=Homo sapiens GN=CTPS1 PE=1 SV=2	B4DR64;P17812	B4DR64	B4DR64	2	1167.46	7.86562	8.30719	8.68239	7.44914	7.65571	7.7527	8.16516	8.34337	8.41629	1	1
152	CTP synthase 1	CTPS1;CTPS1	_SGSSS(ph)PDSEITELK_	SGS(0.001)S(0.052)S(0.937)PDS(0.009)EITELK	S(-34.21)GS(-28.78)S(-12.57)S(12.57)PDS(-19.96)EIT(-35.48)ELK	S	1;2	344	344;575	5	0.936857	12.5704	+	1.24628e-11	114.79	114.79	61.477	-0.116363	8.66766e-05	-0.0581384	0.00678032	0.0842003	-0.0962618	-0.00603076	0.0162833	0.332737	0.162476	0.247607	0.0144943				>tr|B4DR64|B4DR64_HUMAN CTP synthase OS=Homo sapiens GN=CTPS1 PE=2 SV=1;>sp|P17812|PYRG1_HUMAN CTP synthase 1 OS=Homo sapiens GN=CTPS1 PE=1 SV=2	B4DR64;P17812	B4DR64	B4DR64	2	758.824	8.47836	8.56104	8.76311	8.37254	7.81329	8.37125	8.11008	8.50351	8.41629	2	1
153		STK24	_(ac)AHS(ph)PVQSGLPGMQNLK_	AHS(1)PVQSGLPGMQNLK	AHS(68.71)PVQS(-68.71)GLPGMQNLK	S	1	4	4;4	3	1	68.7097	+	2.92809e-28	114.55	112.93	114.55	-0.184556	0.357548	0.0864961	0.146938	-0.643112	NaN	-0.643112	NaN	-0.187116	NaN	-0.187116	NaN				>tr|B4DR80|B4DR80_HUMAN Serine/threonine-protein kinase 24 12 kDa subunit OS=Homo sapiens GN=STK24 PE=2 SV=1;>sp|Q9Y6E0-2|STK24_HUMAN Isoform A of Serine/threonine-protein kinase 24 OS=Homo sapiens GN=STK24	B4DR80;Q9Y6E0-2	B4DR80	B4DR80	2	893.421	8.41184	7.75875	7.92658	8.12323	8.09802	7.75875	NaN	7.92658	NaN	2	2
154	mRNA-decapping enzyme 1B	DCP1B;DCP1B;DCP1B	_SLS(ph)YEEPR_	S(0.027)LS(0.957)Y(0.016)EEPR	S(-15.57)LS(15.57)Y(-17.66)EEPR	S	1;2	149	149;173;275	3	0.957069	15.573	+	0.00347807	52.227	52.227	41.689	-0.189269	0.21429	0.0125107	0.0814301	-0.138521	NaN	-0.138521	NaN	0.00230651	-0.0529723	-0.0253329	0.00152787				>tr|F5GZK9|F5GZK9_HUMAN mRNA-decapping enzyme 1B OS=Homo sapiens GN=DCP1B PE=4 SV=1;>tr|B4DRD1|B4DRD1_HUMAN cDNA FLJ59742, highly similar to mRNA decapping enzyme 1B (EC 3.-.-.-) OS=Homo sapiens GN=DCP1B PE=2 SV=1;>sp|Q8IZD4|DCP1B_HUMAN mRNA-decapping enzy	F5GZK9;B4DRD1;Q8IZD4	F5GZK9	F5GZK9	2	530.721	8.5332	7.91601	8.08921	8.36838	8.03262	7.91601	NaN	8.03499	7.15872	1	2
155	mRNA-decapping enzyme 1B	DCP1B;DCP1B;DCP1B	_SLS(ph)YEEPRRHS(ph)PPIEK_	S(0.091)LS(0.908)Y(0.003)EEPRRHS(0.998)PPIEK	S(-9.97)LS(9.97)Y(-26.73)EEPRRHS(26.73)PPIEK	S	2	157	157;181;283	11	0.997813	26.7314	+	0.0778658	52.227	52.227	52.227	0.0749164	-0.170822	-0.047953	0.0301938	-0.134334	NaN	-0.134334	NaN	0.196355	NaN	0.196355	NaN				>tr|F5GZK9|F5GZK9_HUMAN mRNA-decapping enzyme 1B OS=Homo sapiens GN=DCP1B PE=4 SV=1;>tr|B4DRD1|B4DRD1_HUMAN cDNA FLJ59742, highly similar to mRNA decapping enzyme 1B (EC 3.-.-.-) OS=Homo sapiens GN=DCP1B PE=2 SV=1;>sp|Q8IZD4|DCP1B_HUMAN mRNA-decapping enzy	F5GZK9;B4DRD1;Q8IZD4	F5GZK9	F5GZK9	3	695.645	8.46028	7.75874	7.89229	8.34471	7.82883	7.75874	NaN	7.89229	NaN	2	1
156	C2 domain-containing protein 5	C2CD5;C2CD5;C2CD5	_NQTYSFS(ph)PSK_	NQTYS(0.038)FS(0.845)PS(0.117)K	NQT(-32.71)Y(-37.89)S(-13.45)FS(8.6)PS(-8.6)K	S	1	98	98;295;295	7	0.844706	8.60104	+	0.000125589	70.889	63.626	70.889	NaN	-0.811307	-0.811307	NaN	NaN	-0.0274372	-0.0274372	NaN	NaN	-0.0603242	-0.0603242	NaN				>tr|H0YFE9|H0YFE9_HUMAN C2 domain-containing protein 5 (Fragment) OS=Homo sapiens GN=C2CD5 PE=4 SV=1;>sp|Q86YS7|C2CD5_HUMAN C2 domain-containing protein 5 OS=Homo sapiens GN=C2CD5 PE=1 SV=1;>tr|B4DRN7|B4DRN7_HUMAN C2 domain-containing protein 5 OS=Homo sap	H0YFE9;Q86YS7;B4DRN7	H0YFE9	H0YFE9	2	619.758	7.388	6.7804	6.92801	NaN	7.388	NaN	6.7804	NaN	6.92801	NaN	1
157	Eukaryotic translation initiation factor 4B	EIF4B;EIF4B;EIF4B	_EEDCHS(ph)PTSKPPKPDQPLK_	EEDCHS(0.993)PT(0.005)S(0.002)KPPKPDQPLK	EEDCHS(22.69)PT(-22.69)S(-27.53)KPPKPDQPLK	S	1	420	420;459;464	6	0.99291	22.6949	+	0.00653391	94.669	93.647	62.781	-0.130855	0.0946491	-0.018103	0.025426	-0.0093646	0.503568	0.247102	0.13155	0.105142	NaN	0.105142	NaN				>tr|B4DS13|B4DS13_HUMAN Eukaryotic translation initiation factor 4B OS=Homo sapiens GN=EIF4B PE=2 SV=1;>sp|P23588|IF4B_HUMAN Eukaryotic translation initiation factor 4B OS=Homo sapiens GN=EIF4B PE=1 SV=2;>tr|E7EX17|E7EX17_HUMAN Eukaryotic translation initi	B4DS13;P23588;E7EX17	B4DS13	B4DS13	4	568.259	9.32864	8.73151	8.96351	9.12326	8.90475	8.73063	6.03739	8.96351	NaN	6	5
158	Eukaryotic translation initiation factor 4B	EIF4B;EIF4B;EIF4B	_ERHPS(ph)WR_	ERHPS(1)WR	ERHPS(53.76)WR	S	1	367	367;406;406	5	1	53.7564	+	9.69474e-07	126.25	126.25	53.756	-0.0841197	-0.1141	-0.0991101	0.000449421	0.0497701	0.146292	0.098031	0.00465822	0.234992	0.265206	0.250099	0.000456443				>tr|B4DS13|B4DS13_HUMAN Eukaryotic translation initiation factor 4B OS=Homo sapiens GN=EIF4B PE=2 SV=1;>sp|P23588|IF4B_HUMAN Eukaryotic translation initiation factor 4B OS=Homo sapiens GN=EIF4B PE=1 SV=2;>tr|E7EX17|E7EX17_HUMAN Eukaryotic translation initi	B4DS13;P23588;E7EX17	B4DS13	B4DS13	3	349.822	7.62412	8.65225	8.34847	7.51515	6.97032	8.64809	6.63195	8.24677	7.66814	3	2
159	SRSF protein kinase 1	SRPK1;SRPK1;SRPK1;SRPK1	_GSAPHSESDLPEQEEEILGS(ph)DDDEQEDPNDYCK_	GSAPHSESDLPEQEEEILGS(1)DDDEQEDPNDYCK	GS(-67.53)APHS(-63.92)ES(-64.07)DLPEQEEEILGS(52.15)DDDEQEDPNDY(-52.15)CK	S	1	35	35;51;67;222;67	20	0.999993	52.1524	+	4.21863e-21	84.285	84.276	84.285	-0.185327	0.0968999	-0.0442133	0.0398259	-0.160508	-0.0319598	-0.0962338	0.00826231	-0.0973012	NaN	-0.0973012	NaN				>tr|B4DS61|B4DS61_HUMAN SFRS protein kinase 1, isoform CRA_f OS=Homo sapiens GN=SRPK1 PE=2 SV=1;>sp|Q96SB4|SRPK1_HUMAN SRSF protein kinase 1 OS=Homo sapiens GN=SRPK1 PE=1 SV=2;>tr|H3BLV9|H3BLV9_HUMAN SRSF protein kinase 1 (Fragment) OS=Homo sapiens GN=SRPK	B4DS61;Q96SB4;H3BLV9;Q96SB4-3;D6RBM8	B4DS61	B4DS61	3	1272.16	8.39977	8.54591	8.29073	7.95067	8.20895	8.047	8.38032	8.29073	NaN	2	2
160	SRSF protein kinase 1	SRPK1;SRPK1;SRPK1;SRPK1;SRPK1	_RPNKQEES(ph)ES(ph)PVERPLK_	RPNKQEES(1)ES(1)PVERPLK	RPNKQEES(76.89)ES(76.89)PVERPLK	S	2	293	293;309;325;480;202;47	8	1	76.889	+	0.0738503	76.889	75.137	76.889	NaN	NaN	NaN	NaN	-0.0510254	NaN	-0.0510254	NaN	NaN	NaN	NaN	NaN				>tr|B4DS61|B4DS61_HUMAN SFRS protein kinase 1, isoform CRA_f OS=Homo sapiens GN=SRPK1 PE=2 SV=1;>sp|Q96SB4|SRPK1_HUMAN SRSF protein kinase 1 OS=Homo sapiens GN=SRPK1 PE=1 SV=2;>tr|H3BLV9|H3BLV9_HUMAN SRSF protein kinase 1 (Fragment) OS=Homo sapiens GN=SRPK	B4DS61;Q96SB4;H3BLV9;Q96SB4-3;Q5R363;D6RBF8	B4DS61	B4DS61	3	728.335	NaN	7.65492	NaN	NaN	NaN	7.65492	NaN	NaN	NaN	NaN	NaN
161	SRSF protein kinase 1	SRPK1;SRPK1;SRPK1;SRPK1;SRPK1	_RPNKQEES(ph)ES(ph)PVERPLK_	RPNKQEES(1)ES(1)PVERPLK	RPNKQEES(76.89)ES(76.89)PVERPLK	S	2	295	295;311;327;482;204;49	10	1	76.889	+	0.0738503	76.889	75.137	76.889	NaN	NaN	NaN	NaN	-0.0510254	NaN	-0.0510254	NaN	NaN	NaN	NaN	NaN				>tr|B4DS61|B4DS61_HUMAN SFRS protein kinase 1, isoform CRA_f OS=Homo sapiens GN=SRPK1 PE=2 SV=1;>sp|Q96SB4|SRPK1_HUMAN SRSF protein kinase 1 OS=Homo sapiens GN=SRPK1 PE=1 SV=2;>tr|H3BLV9|H3BLV9_HUMAN SRSF protein kinase 1 (Fragment) OS=Homo sapiens GN=SRPK	B4DS61;Q96SB4;H3BLV9;Q96SB4-3;Q5R363;D6RBF8	B4DS61	B4DS61	3	728.335	NaN	7.65492	NaN	NaN	NaN	7.65492	NaN	NaN	NaN	NaN	NaN
162	Tyrosine-protein phosphatase non-receptor type 23	PTPN23;PTPN23	_GAAAADLLS(ph)SSPESQHGGTQSPGGGQPLLQPTK_	GAAAADLLS(0.332)S(0.3)S(0.3)PES(0.029)QHGGT(0.029)QS(0.01)PGGGQPLLQPTK	GAAAADLLS(0.44)S(-0.44)S(-0.44)PES(-10.66)QHGGT(-10.66)QS(-15.11)PGGGQPLLQPT(-30.48)K	S		995	995;1121	9	0.332244	0.441996		0.00274274	49.967	49.886	49.967	NaN	NaN	NaN	NaN	NaN	NaN	NaN	NaN	NaN	NaN	NaN	NaN				>tr|B4DST5|B4DST5_HUMAN Tyrosine-protein phosphatase non-receptor type 23 OS=Homo sapiens GN=PTPN23 PE=2 SV=1;>sp|Q9H3S7|PTN23_HUMAN Tyrosine-protein phosphatase non-receptor type 23 OS=Homo sapiens GN=PTPN23 PE=1 SV=1	B4DST5;Q9H3S7	B4DST5	B4DST5	3	1075.51	NaN	NaN	NaN	NaN	NaN	NaN	NaN	NaN	NaN	NaN	NaN
163	Tyrosine-protein phosphatase non-receptor type 23	PTPN23;PTPN23	_RGAAAADLLSS(ph)SPESQHGGTQSPGGGQPLLQPTK_	RGAAAADLLS(0.147)S(0.386)S(0.343)PES(0.065)QHGGT(0.027)QS(0.032)PGGGQPLLQPTK	RGAAAADLLS(-4.2)S(0.52)S(-0.52)PES(-7.73)QHGGT(-11.58)QS(-10.84)PGGGQPLLQPT(-43.04)K	S		996	996;1122	11	0.386412	0.520349		0.0245265	47.625	47.625	47.625	NaN	NaN	NaN	NaN	NaN	NaN	NaN	NaN	NaN	NaN	NaN	NaN				>tr|B4DST5|B4DST5_HUMAN Tyrosine-protein phosphatase non-receptor type 23 OS=Homo sapiens GN=PTPN23 PE=2 SV=1;>sp|Q9H3S7|PTN23_HUMAN Tyrosine-protein phosphatase non-receptor type 23 OS=Homo sapiens GN=PTPN23 PE=1 SV=1	B4DST5;Q9H3S7	B4DST5	B4DST5	3	1127.55	NaN	NaN	NaN	NaN	NaN	NaN	NaN	NaN	NaN	NaN	NaN
164	Tyrosine-protein phosphatase non-receptor type 23	PTPN23;PTPN23	_GAAAADLLSSS(ph)PESQHGGTQSPGGGQPLLQPTK_	GAAAADLLS(0.032)S(0.213)S(0.654)PES(0.083)QHGGT(0.009)QS(0.009)PGGGQPLLQPTK	GAAAADLLS(-13.13)S(-4.88)S(4.88)PES(-8.95)QHGGT(-18.57)QS(-18.57)PGGGQPLLQPT(-36.39)K	S	1	997	997;1123	11	0.653948	4.87897		0.00201912	52.054	52.054	52.054	-0.0986291	0.100221	0.00079606	0.0197707	0.0705267	0.292104	0.181315	0.0245483	0.12499	0.538471	0.331731	0.0854836				>tr|B4DST5|B4DST5_HUMAN Tyrosine-protein phosphatase non-receptor type 23 OS=Homo sapiens GN=PTPN23 PE=2 SV=1;>sp|Q9H3S7|PTN23_HUMAN Tyrosine-protein phosphatase non-receptor type 23 OS=Homo sapiens GN=PTPN23 PE=1 SV=1	B4DST5;Q9H3S7	B4DST5	B4DST5	3	1075.51	8.40031	7.76945	8.08061	8.05431	8.14004	7.57687	7.32354	7.87117	7.66335	3	3
165	Zinc finger protein ubi-d4	DPF2;DPF2;DPF2	_RGAPDPRVDDDS(ph)LGEFPVTNSR_	RGAPDPRVDDDS(1)LGEFPVTNSR	RGAPDPRVDDDS(39.04)LGEFPVT(-39.04)NS(-39.04)R	S	1	142	142;142;142	12	0.99975	39.0359	+	0.0267204	69.439	68.475	69.439	NaN	NaN	NaN	NaN	3.01031	NaN	3.01031	NaN	-0.136886	NaN	-0.136886	NaN				>tr|B4DT58|B4DT58_HUMAN Zinc finger protein ubi-d4 OS=Homo sapiens GN=DPF2 PE=2 SV=1;>sp|Q92785|REQU_HUMAN Zinc finger protein ubi-d4 OS=Homo sapiens GN=DPF2 PE=1 SV=2;>tr|J3KMZ8|J3KMZ8_HUMAN Zinc finger protein ubi-d4 OS=Homo sapiens GN=DPF2 PE=4 SV=1	B4DT58;Q92785;J3KMZ8	B4DT58	B4DT58	3	827.378	NaN	7.74028	6.70139	NaN	NaN	7.74028	NaN	6.70139	NaN	NaN	NaN
166	N6-adenosine-methyltransferase 70 kDa subunit	METTL3;METTL3;METTL3;METTL3	_S(ph)DSPVPTAPTSGGPK_	S(0.5)DS(0.5)PVPTAPTSGGPK	S(0)DS(0)PVPT(-36.82)APT(-40.67)S(-41.22)GGPK	S	1	48	48;48;48;48	1	0.499908	0		0.00158247	42.633	42.633	42.633	-0.0233138	-0.0363276	-0.0298207	8.46796e-05	-0.182983	0.628698	0.222858	0.329413	0.474462	0.155695	0.315078	0.0508063				>tr|B4E349|B4E349_HUMAN N6-adenosine-methyltransferase 70 kDa subunit OS=Homo sapiens GN=METTL3 PE=2 SV=1;>tr|F5H6D8|F5H6D8_HUMAN N6-adenosine-methyltransferase 70 kDa subunit OS=Homo sapiens GN=METTL3 PE=4 SV=1;>tr|B4DTN4|B4DTN4_HUMAN N6-adenosine-methylt	B4E349;F5H6D8;B4DTN4;Q86U44	B4E349	B4E349	2	739.332	7.70233	7.45799	7.56449	7.11153	7.57357	7.28731	6.96985	7.40441	7.05346	1	2
167	N6-adenosine-methyltransferase 70 kDa subunit	METTL3;METTL3;METTL3;METTL3	_S(ph)DSPVPTAPTSGGPK_	S(0.5)DS(0.5)PVPTAPTSGGPK	S(0)DS(0)PVPT(-36.82)APT(-40.67)S(-41.22)GGPK	S	1	50	50;50;50;50	3	0.499908	0		0.00158247	42.633	42.633	42.633	-0.0233138	-0.0363276	-0.0298207	8.46796e-05	-0.182983	0.628698	0.222858	0.329413	0.474462	0.155695	0.315078	0.0508063				>tr|B4E349|B4E349_HUMAN N6-adenosine-methyltransferase 70 kDa subunit OS=Homo sapiens GN=METTL3 PE=2 SV=1;>tr|F5H6D8|F5H6D8_HUMAN N6-adenosine-methyltransferase 70 kDa subunit OS=Homo sapiens GN=METTL3 PE=4 SV=1;>tr|B4DTN4|B4DTN4_HUMAN N6-adenosine-methylt	B4E349;F5H6D8;B4DTN4;Q86U44	B4E349	B4E349	2	739.332	7.70233	7.45799	7.56449	7.11153	7.57357	7.28731	6.96985	7.40441	7.05346	1	2
168	DNA ligase;DNA ligase;DNA ligase;DNA ligase 1	LIG1;LIG1;LIG1;LIG1	_RTIQEVLEEQS(ph)EDEDREAK_	RTIQEVLEEQS(1)EDEDREAK	RT(-109.2)IQEVLEEQS(109.2)EDEDREAK	S	1	141	141;141;111;141	11	1	109.202	+	9.78605e-28	131.77	131.77	131.77	-0.239089	0.253962	0.0074366	0.12155	-0.0923863	NaN	-0.0923863	NaN	-0.0266312	NaN	-0.0266312	NaN				>tr|M0R0Q7|M0R0Q7_HUMAN DNA ligase OS=Homo sapiens GN=LIG1 PE=3 SV=1;>tr|Q2TB12|Q2TB12_HUMAN DNA ligase OS=Homo sapiens GN=LIG1 PE=2 SV=1;>tr|B4DTU4|B4DTU4_HUMAN DNA ligase OS=Homo sapiens GN=LIG1 PE=2 SV=1;>sp|P18858|DNLI1_HUMAN DNA ligase 1 OS=Homo sapie	M0R0Q7;Q2TB12;B4DTU4;P18858	M0R0Q7	M0R0Q7	3	795.359	8.35322	7.83885	8.07748	7.92483	8.15054	7.83885	NaN	8.07748	NaN	3	4
169	DNA ligase;DNA ligase;DNA ligase;DNA ligase 1;DNA ligase	LIG1;LIG1;LIG1;LIG1;LIG1;LIG1;LIG1;LIG1	_VLGS(ph)EGEEEDEALS(ph)PAK_	VLGS(1)EGEEEDEALS(1)PAK	VLGS(42.35)EGEEEDEALS(42.35)PAK	S	2	66	66;66;36;66;66;66;66;66	4	1	42.3467	+	0.00391213	42.347	41.793	42.347	-0.534725	NaN	-0.534725	NaN	-0.983732	NaN	-0.983732	NaN	NaN	NaN	NaN	NaN				>tr|M0R0Q7|M0R0Q7_HUMAN DNA ligase OS=Homo sapiens GN=LIG1 PE=3 SV=1;>tr|Q2TB12|Q2TB12_HUMAN DNA ligase OS=Homo sapiens GN=LIG1 PE=2 SV=1;>tr|B4DTU4|B4DTU4_HUMAN DNA ligase OS=Homo sapiens GN=LIG1 PE=2 SV=1;>sp|P18858|DNLI1_HUMAN DNA ligase 1 OS=Homo sapie	M0R0Q7;Q2TB12;B4DTU4;P18858;B4E135;M0QY71;M0R1G7;F5GZ28	M0R0Q7	M0R0Q7	2	960.382	7.12251	7.29458	NaN	7.12251	NaN	7.29458	NaN	NaN	NaN	1	NaN
170	DNA ligase;DNA ligase;DNA ligase;DNA ligase 1;DNA ligase	LIG1;LIG1;LIG1;LIG1;LIG1;LIG1;LIG1;LIG1	_VLGS(ph)EGEEEDEALS(ph)PAK_	VLGS(1)EGEEEDEALS(1)PAK	VLGS(42.35)EGEEEDEALS(42.35)PAK	S	2	76	76;76;46;76;76;76;76;76	14	1	42.3467	+	0.00391213	42.347	41.793	42.347	-0.534725	NaN	-0.534725	NaN	-0.983732	NaN	-0.983732	NaN	NaN	NaN	NaN	NaN				>tr|M0R0Q7|M0R0Q7_HUMAN DNA ligase OS=Homo sapiens GN=LIG1 PE=3 SV=1;>tr|Q2TB12|Q2TB12_HUMAN DNA ligase OS=Homo sapiens GN=LIG1 PE=2 SV=1;>tr|B4DTU4|B4DTU4_HUMAN DNA ligase OS=Homo sapiens GN=LIG1 PE=2 SV=1;>sp|P18858|DNLI1_HUMAN DNA ligase 1 OS=Homo sapie	M0R0Q7;Q2TB12;B4DTU4;P18858;B4E135;M0QY71;M0R1G7;F5GZ28	M0R0Q7	M0R0Q7	2	960.382	7.12251	7.29458	NaN	7.12251	NaN	7.29458	NaN	NaN	NaN	1	NaN
171	Sodium/hydrogen exchanger;Sodium/hydrogen exchanger 1	SLC9A1;SLC9A1	_ETSSPGTDDVFTPAPSDS(ph)PSSQR_	ETSSPGTDDVFT(0.003)PAPS(0.097)DS(0.786)PS(0.082)S(0.031)QR	ET(-36.16)S(-36.16)S(-36.16)PGT(-33.74)DDVFT(-24.91)PAPS(-9.09)DS(9.09)PS(-9.79)S(-14.01)QR	S	1	446	446;785	18	0.786026	9.09432	+	0.00034255	65.875	65.676	42.057	NaN	0.300857	0.300857	NaN	-0.0290138	NaN	-0.0290138	NaN	-0.12009	NaN	-0.12009	NaN				>tr|B4DTZ6|B4DTZ6_HUMAN Sodium/hydrogen exchanger OS=Homo sapiens GN=SLC9A1 PE=2 SV=1;>sp|P19634|SL9A1_HUMAN Sodium/hydrogen exchanger 1 OS=Homo sapiens GN=SLC9A1 PE=1 SV=2	B4DTZ6;P19634	B4DTZ6	B4DTZ6	2	1223.01	7.54403	7.6197	7.51096	NaN	7.54403	7.6197	NaN	7.51096	NaN	NaN	1
172	Eukaryotic translation initiation factor 3 subunit J;Eukaryotic translation initiation factor 3 subunit J	EIF3J;EIF3J;EIF3J	_(ac)AAAAAAAGDS(ph)DSWDADAFSVEDPVRK_	AAAAAAAGDS(0.989)DS(0.011)WDADAFSVEDPVRK	AAAAAAAGDS(19.38)DS(-19.38)WDADAFS(-101.14)VEDPVRK	S	1	11	11;11;11	10	0.988604	19.3828	+	1.02379e-213	253.69	253.69	244.21	0.519341	-0.131721	0.19381	0.211941	0.098689	-0.616734	-0.259023	0.255915	0.272979	-0.304861	-0.0159413	0.16695				>tr|B4DUI3|B4DUI3_HUMAN Eukaryotic translation initiation factor 3 subunit J OS=Homo sapiens GN=EIF3J PE=2 SV=1;>sp|O75822|EIF3J_HUMAN Eukaryotic translation initiation factor 3 subunit J OS=Homo sapiens GN=EIF3J PE=1 SV=2;>tr|F5H425|F5H425_HUMAN Eukaryoti	B4DUI3;O75822;F5H425	B4DUI3	B4DUI3	3	905.724	8.52897	8.63274	9.02812	8.35729	8.04289	8.04242	8.50382	8.36016	8.9231	3	3
173	Eukaryotic translation initiation factor 3 subunit J;Eukaryotic translation initiation factor 3 subunit J	EIF3J;EIF3J;EIF3J	_(ac)AAAAAAAGDSDS(ph)WDADAFSVEDPVRK_	AAAAAAAGDS(0.174)DS(0.826)WDADAFSVEDPVRK	AAAAAAAGDS(-6.76)DS(6.76)WDADAFS(-70.79)VEDPVRK	S	1	13	13;13;13	12	0.826018	6.76487	+	3.17123e-80	168.26	168.26	168.26	0.567156	-0.54962	0.00876805	0.623594	0.567643	NaN	0.567643	NaN	NaN	-0.4246	-0.4246	NaN				>tr|B4DUI3|B4DUI3_HUMAN Eukaryotic translation initiation factor 3 subunit J OS=Homo sapiens GN=EIF3J PE=2 SV=1;>sp|O75822|EIF3J_HUMAN Eukaryotic translation initiation factor 3 subunit J OS=Homo sapiens GN=EIF3J PE=1 SV=2;>tr|F5H425|F5H425_HUMAN Eukaryoti	B4DUI3;O75822;F5H425	B4DUI3	B4DUI3	3	905.724	8.01135	7.74069	7.75308	7.32783	7.91049	7.74069	NaN	NaN	7.75308	1	1
174	Ubiquitin carboxyl-terminal hydrolase 16	USP16;USP16	_TVEDEDQDS(ph)EEEKDNDSYIK_	TVEDEDQDS(0.998)EEEKDNDS(0.002)YIK	T(-61.38)VEDEDQDS(27.83)EEEKDNDS(-27.83)Y(-60.75)IK	S	1	44	44;105;400;414;415	9	0.998352	27.8273	+	9.68683e-10	78.098	78.098	78.098	NaN	0.163268	0.163268	NaN	-0.163623	NaN	-0.163623	NaN	-0.0721035	-0.0717627	-0.0719331	5.80894e-08				>tr|B4DUS4|B4DUS4_HUMAN Ubiquitin carboxyl-terminal hydrolase 16 OS=Homo sapiens GN=USP16 PE=2 SV=1;>sp|Q9Y5T5-4|UBP16_HUMAN Isoform 4 of Ubiquitin carboxyl-terminal hydrolase 16 OS=Homo sapiens GN=USP16;>sp|Q9Y5T5-3|UBP16_HUMAN Isoform 3 of Ubiquitin carb	B4DUS4;Q9Y5T5-4;Q9Y5T5-3;Q9Y5T5-2;Q9Y5T5	B4DUS4	B4DUS4	3	823.322	7.70216	7.48568	8.00399	NaN	7.70216	7.48568	NaN	7.86008	7.45434	NaN	1
175	Leucine carboxyl methyltransferase 2	LCMT2;LCMT2	_LS(ph)ES(ph)RVLVLGGR_	LS(1)ES(1)RVLVLGGR	LS(57.17)ES(57.17)RVLVLGGR	S	2	5	5;426	2	1	57.1747	+	0.0306635	60.255	43.044	57.175	3.12302	NaN	3.12302	NaN	4.08347	NaN	4.08347	NaN	NaN	NaN	NaN	NaN				>tr|B4DUW3|B4DUW3_HUMAN Leucine carboxyl methyltransferase 2 OS=Homo sapiens GN=LCMT2 PE=2 SV=1;>sp|O60294|TYW4_HUMAN tRNA wybutosine-synthesizing protein 4 OS=Homo sapiens GN=LCMT2 PE=1 SV=3	B4DUW3;O60294	B4DUW3	B4DUW3	2	723.349	8.13082	7.95149	NaN	8.13082	NaN	7.95149	NaN	NaN	NaN	2	NaN
176	Leucine carboxyl methyltransferase 2	LCMT2;LCMT2	_LS(ph)ES(ph)RVLVLGGR_	LS(1)ES(1)RVLVLGGR	LS(57.17)ES(57.17)RVLVLGGR	S	2	7	7;428	4	1	57.1747	+	0.0306635	60.255	43.044	57.175	3.12302	NaN	3.12302	NaN	4.08347	NaN	4.08347	NaN	NaN	NaN	NaN	NaN				>tr|B4DUW3|B4DUW3_HUMAN Leucine carboxyl methyltransferase 2 OS=Homo sapiens GN=LCMT2 PE=2 SV=1;>sp|O60294|TYW4_HUMAN tRNA wybutosine-synthesizing protein 4 OS=Homo sapiens GN=LCMT2 PE=1 SV=3	B4DUW3;O60294	B4DUW3	B4DUW3	2	723.349	8.13082	7.95149	NaN	8.13082	NaN	7.95149	NaN	NaN	NaN	2	NaN
177	Oxysterol-binding protein;Oxysterol-binding protein;Oxysterol-binding protein;Oxysterol-binding protein-related protein 5	OSBPL5;OSBPL5;OSBPL5;OSBPL5;OSBPL5	_QTTFLGS(ph)PGPRHER_	QTT(0.002)FLGS(0.998)PGPRHER	QT(-38.18)T(-27.23)FLGS(27.23)PGPRHER	S	1	201	201;300;378;658;679;747	7	0.99796	27.2314	+	0.0378466	48.677	45.918	48.677	NaN	NaN	NaN	NaN	-1.78145	NaN	-1.78145	NaN	NaN	NaN	NaN	NaN				>tr|E9PNH0|E9PNH0_HUMAN Oxysterol-binding protein-related protein 5 OS=Homo sapiens GN=OSBPL5 PE=4 SV=1;>tr|H0YCD7|H0YCD7_HUMAN Oxysterol-binding protein (Fragment) OS=Homo sapiens GN=OSBPL5 PE=3 SV=1;>tr|F5GZ42|F5GZ42_HUMAN Oxysterol-binding protein OS=Ho	E9PNH0;H0YCD7;F5GZ42;B4DVB0;Q9H0X9-2;Q9H0X9	E9PNH0	E9PNH0	3	554.93	NaN	8.08357	NaN	NaN	NaN	8.08357	NaN	NaN	NaN	NaN	NaN
178	DNA replication licensing factor MCM3	MCM3;MCM3;MCM3;MCM3	_DGDSYDPYDFS(ph)DTEEEMPQVHTPK_	DGDS(0.004)Y(0.002)DPY(0.183)DFS(0.599)DT(0.208)EEEMPQVHT(0.004)PK	DGDS(-21.66)Y(-23.92)DPY(-5.15)DFS(4.6)DT(-4.6)EEEMPQVHT(-22.16)PK	S	1	665	665;711;756;206	11	0.599114	4.60452		2.67164e-08	61.526	61.52	41.65	NaN	NaN	NaN	NaN	NaN	NaN	NaN	NaN	-1.09099	NaN	-1.09099	NaN				>tr|J3KQ69|J3KQ69_HUMAN DNA replication licensing factor MCM3 OS=Homo sapiens GN=MCM3 PE=3 SV=1;>sp|P25205|MCM3_HUMAN DNA replication licensing factor MCM3 OS=Homo sapiens GN=MCM3 PE=1 SV=3;>tr|B4DWW4|B4DWW4_HUMAN DNA replication licensing factor MCM3 OS=H	J3KQ69;P25205;B4DWW4;Q7Z6P5	J3KQ69	J3KQ69	3	961.372	NaN	NaN	8.03763	NaN	NaN	NaN	NaN	8.03763	NaN	NaN	NaN
179	Battenin	CLN3;CLN3;CLN3;CLN3;CLN3;CLN3;CLN3;CLN3;CLN3	_RFS(ph)DS(ph)EGEETVPEPR_	RFS(1)DS(0.997)EGEET(0.003)VPEPR	RFS(51.91)DS(25.3)EGEET(-25.3)VPEPR	S	2	12	12;12;12;12;12;12;12;12;12;12;12;12;12;12	3	0.999994	51.9069	+	3.61217e-10	83.395	83.395	83.395	NaN	NaN	NaN	NaN	NaN	-0.100574	-0.100574	NaN	NaN	-0.275126	-0.275126	NaN				>tr|H3BPL0|H3BPL0_HUMAN Battenin (Fragment) OS=Homo sapiens GN=CLN3 PE=3 SV=1;>tr|H3BRU8|H3BRU8_HUMAN Battenin OS=Homo sapiens GN=CLN3 PE=3 SV=1;>tr|Q9UBH5|Q9UBH5_HUMAN Battenin OS=Homo sapiens GN=CLN3 PE=4 SV=1;>tr|O95090|O95090_HUMAN Battenin (Fragment)	H3BPL0;H3BRU8;Q9UBH5;O95090;H3BR84;Q9UBD8;Q13286-5;Q13286-4;Q13286-6;H3BPM8;Q13286-2;B4DXL3;Q13286-3;Q13286	H3BPL0	H3BPL0	2	947.866	NaN	7.11267	7.20588	NaN	NaN	NaN	7.11267	NaN	7.20588	NaN	NaN
180	Battenin	CLN3;CLN3;CLN3;CLN3;CLN3;CLN3;CLN3;CLN3;CLN3	_RFS(ph)DS(ph)EGEETVPEPR_	RFS(1)DS(0.997)EGEET(0.003)VPEPR	RFS(51.91)DS(25.3)EGEET(-25.3)VPEPR	S	2	14	14;14;14;14;14;14;14;14;14;14;14;14;14;14	5	0.997059	25.302	+	3.61217e-10	83.395	83.395	83.395	NaN	NaN	NaN	NaN	NaN	-0.100574	-0.100574	NaN	NaN	-0.275126	-0.275126	NaN				>tr|H3BPL0|H3BPL0_HUMAN Battenin (Fragment) OS=Homo sapiens GN=CLN3 PE=3 SV=1;>tr|H3BRU8|H3BRU8_HUMAN Battenin OS=Homo sapiens GN=CLN3 PE=3 SV=1;>tr|Q9UBH5|Q9UBH5_HUMAN Battenin OS=Homo sapiens GN=CLN3 PE=4 SV=1;>tr|O95090|O95090_HUMAN Battenin (Fragment)	H3BPL0;H3BRU8;Q9UBH5;O95090;H3BR84;Q9UBD8;Q13286-5;Q13286-4;Q13286-6;H3BPM8;Q13286-2;B4DXL3;Q13286-3;Q13286	H3BPL0	H3BPL0	2	947.866	NaN	7.11267	7.20588	NaN	NaN	NaN	7.11267	NaN	7.20588	NaN	NaN
181		HNRNPC	_MESEGGADDS(ph)AEEGDLLDDDDNEDRGDDQVK_	MES(0.012)EGGADDS(0.988)AEEGDLLDDDDNEDRGDDQVK	MES(-19.08)EGGADDS(19.08)AEEGDLLDDDDNEDRGDDQVK	S	1	247	247	10	0.987781	19.0763	+	0.0557072	44.721	44.721	44.721	NaN	NaN	NaN	NaN	NaN	NaN	NaN	NaN	-0.580569	NaN	-0.580569	NaN				>tr|B4DY08|B4DY08_HUMAN Heterogeneous nuclear ribonucleoproteins C1/C2 OS=Homo sapiens GN=HNRNPC PE=2 SV=1	B4DY08	B4DY08	B4DY08	3	1141.09	NaN	NaN	7.47306	NaN	NaN	NaN	NaN	7.47306	NaN	NaN	NaN
182	Heterogeneous nuclear ribonucleoproteins C1/C2	HNRNPC;HNRNPC;HNRNPC;HNRNPC;HNRNPC	_QAVEMKNDKS(ph)EEEQSSSSVK_	QAVEMKNDKS(1)EEEQSSSSVK	QAVEMKNDKS(39.53)EEEQS(-39.53)S(-44.68)S(-49.74)S(-54.71)VK	S	1	141	220;141;153;177;220;233;117;220	10	0.99984	39.5266	+	1.11864e-15	113.65	113.65	113.65	0.0999011	-0.130272	-0.0151854	0.0264898	0.716947	NaN	0.716947	NaN	0.876173	NaN	0.876173	NaN				>tr|B4DY08|B4DY08_HUMAN Heterogeneous nuclear ribonucleoproteins C1/C2 OS=Homo sapiens GN=HNRNPC PE=2 SV=1;>tr|G3V2D6|G3V2D6_HUMAN Heterogeneous nuclear ribonucleoproteins C1/C2 (Fragment) OS=Homo sapiens GN=HNRNPC PE=4 SV=1;>sp|P07910-3|HNRPC_HUMAN Isofor	B4DY08;G3V2D6;P07910-3;P07910-4;P07910-2;P07910;G3V5V7;G3V4W0	B4DY08;G3V2D6	G3V2D6	3	774.005	8.31723	7.94735	7.98059	8.00294	8.02906	7.94735	NaN	7.98059	NaN	1	3
183	Heat shock protein 105 kDa	HSPH1;HSPH1;HSPH1;HSPH1	_IES(ph)PKLER_	IES(1)PKLER	IES(72.2)PKLER	S	1	768	768;809;811;628;765;73	3	1	72.2004	+	0.000114273	119.03	26.789	72.2	0.0519985	-0.0304066	0.0107959	0.0033953	0.0871912	NaN	0.0871912	NaN	0.140909	0.176691	0.1588	0.000640154				>sp|Q92598-3|HS105_HUMAN Isoform 3 of Heat shock protein 105 kDa OS=Homo sapiens GN=HSPH1;>sp|Q92598|HS105_HUMAN Heat shock protein 105 kDa OS=Homo sapiens GN=HSPH1 PE=1 SV=1;>tr|B4DYH1|B4DYH1_HUMAN Heat shock 105kDa/110kDa protein 1, isoform CRA_b OS=Homo	Q92598-3;Q92598;B4DYH1;B4DY72;Q92598-2;Q5TBM3	Q92598-3	Q92598-3	2	526.263	8.84974	8.40897	8.63266	8.73068	8.22953	8.40897	NaN	8.55261	7.85886	3	1
184	Heat shock protein 105 kDa	HSPH1;HSPH1;HSPH1	_NVQQDNSEAGTQPQVQTDAQQTSQSPPS(ph)PELTSEENK_	NVQQDNSEAGT(0.001)QPQVQT(0.016)DAQQT(0.016)S(0.016)QS(0.041)PPS(0.831)PELT(0.054)S(0.023)EENK	NVQQDNS(-39.31)EAGT(-27.8)QPQVQT(-17.04)DAQQT(-17.04)S(-17.04)QS(-13.09)PPS(11.88)PELT(-11.88)S(-15.57)EENK	S	1	516	516;557;559;376	28	0.831479	11.8845	+	1.13061e-06	49.479	49.35	47.464	NaN	0.223896	0.223896	NaN	NaN	NaN	NaN	NaN	0.195348	NaN	0.195348	NaN				>sp|Q92598-3|HS105_HUMAN Isoform 3 of Heat shock protein 105 kDa OS=Homo sapiens GN=HSPH1;>sp|Q92598|HS105_HUMAN Heat shock protein 105 kDa OS=Homo sapiens GN=HSPH1 PE=1 SV=1;>tr|B4DYH1|B4DYH1_HUMAN Heat shock 105kDa/110kDa protein 1, isoform CRA_b OS=Homo	Q92598-3;Q92598;B4DYH1;B4DY72	Q92598-3	Q92598-3	3	1359.93	7.76994	NaN	8.10789	NaN	7.76994	NaN	NaN	8.10789	NaN	NaN	2
185	5'-3' exoribonuclease 2	XRN2;XRN2	_RKAEDS(ph)DS(ph)EPEPEDNVRLWEAGWK_	RKAEDS(1)DS(1)EPEPEDNVRLWEAGWK	RKAEDS(112.64)DS(112.64)EPEPEDNVRLWEAGWK	S	2	423	423;445;499	6	1	112.642	+	4.29415e-23	135.62	135.62	112.64	0.0411028	-0.067501	-0.0131991	0.00589739	0.0448837	-0.116498	-0.0358071	0.013022	-0.0801489	-0.0381552	-0.0591521	0.000881736				>sp|Q9H0D6-2|XRN2_HUMAN Isoform 2 of 5'-3' exoribonuclease 2 OS=Homo sapiens GN=XRN2;>tr|B4DZC3|B4DZC3_HUMAN 5'-3' exoribonuclease 2 OS=Homo sapiens GN=XRN2 PE=2 SV=1;>sp|Q9H0D6|XRN2_HUMAN 5'-3' exoribonuclease 2 OS=Homo sapiens GN=XRN2 PE=1 SV=1	Q9H0D6-2;B4DZC3;Q9H0D6	Q9H0D6-2	Q9H0D6-2	3	1001.76	8.85751	8.52643	8.93683	8.5051	8.60242	8.40394	7.91692	8.66489	8.60463	6	8
186	5'-3' exoribonuclease 2	XRN2;XRN2	_RKAEDS(ph)DS(ph)EPEPEDNVRLWEAGWK_	RKAEDS(1)DS(1)EPEPEDNVRLWEAGWK	RKAEDS(112.64)DS(112.64)EPEPEDNVRLWEAGWK	S	2	425	425;447;501	8	1	112.642	+	4.29415e-23	135.62	135.62	112.64	0.0411028	-0.067501	-0.0131991	0.00589739	0.0448837	-0.116498	-0.0358071	0.013022	-0.0801489	-0.0381552	-0.0591521	0.000881736				>sp|Q9H0D6-2|XRN2_HUMAN Isoform 2 of 5'-3' exoribonuclease 2 OS=Homo sapiens GN=XRN2;>tr|B4DZC3|B4DZC3_HUMAN 5'-3' exoribonuclease 2 OS=Homo sapiens GN=XRN2 PE=2 SV=1;>sp|Q9H0D6|XRN2_HUMAN 5'-3' exoribonuclease 2 OS=Homo sapiens GN=XRN2 PE=1 SV=1	Q9H0D6-2;B4DZC3;Q9H0D6	Q9H0D6-2	Q9H0D6-2	3	1001.76	8.85751	8.52643	8.93683	8.5051	8.60242	8.40394	7.91692	8.66489	8.60463	6	8
187	Coatomer subunit beta'	COPB2;COPB2;COPB2	_STAQQELDGKPAS(ph)PTPVIVASHTANK_	STAQQELDGKPAS(0.999)PT(0.001)PVIVASHTANK	S(-240.23)T(-240.23)AQQELDGKPAS(31.36)PT(-31.36)PVIVAS(-99.66)HT(-113.84)ANK	S	1	830	830;859;73	13	0.99927	31.361	+	2.00771e-289	295.72	295.72	295.72	-0.00935006	-0.00360229	-0.00647617	1.65185e-05	-0.129371	-0.0482362	-0.0888036	0.00329143	-0.126565	-0.200128	-0.163346	0.00270576				>tr|B4DZI8|B4DZI8_HUMAN Coatomer protein complex, subunit beta 2 (Beta prime), isoform CRA_b OS=Homo sapiens GN=COPB2 PE=2 SV=1;>sp|P35606|COPB2_HUMAN Coatomer subunit beta' OS=Homo sapiens GN=COPB2 PE=1 SV=2;>tr|H0YAC7|H0YAC7_HUMAN Coatomer subunit beta'	B4DZI8;P35606;H0YAC7	B4DZI8	B4DZI8	3	909.783	10.2454	9.74047	9.94097	9.98836	9.89538	9.73593	7.75677	9.9344	8.1178	18	17
188	Rab5 GDP/GTP exchange factor	RABGEF1;RABGEF1;KCTD7;RABGEF1	_QTS(ph)IETDRVSK_	QT(0.024)S(0.976)IETDRVSK	QT(-16.1)S(16.1)IET(-32.95)DRVS(-49.76)K	S	1	132	132;145;146;172;172;310	3	0.975542	16.0988	+	2.12879e-06	90.592	90.592	67.385	NaN	0.117052	0.117052	NaN	NaN	0.00581127	0.00581127	NaN	-0.00966955	0.297112	0.143721	0.0470574				>sp|Q9UJ41-2|RABX5_HUMAN Isoform 2 of Rab5 GDP/GTP exchange factor OS=Homo sapiens GN=RABGEF1;>tr|E9PFK9|E9PFK9_HUMAN Rab5 GDP/GTP exchange factor OS=Homo sapiens GN=RABGEF1 PE=4 SV=1;>tr|B4DZM7|B4DZM7_HUMAN Rab5 GDP/GTP exchange factor OS=Homo sapiens GN=	Q9UJ41-2;E9PFK9;B4DZM7;Q9UJ41-3;E7ERJ8;Q9UJ41	Q9UJ41-2	Q9UJ41-2	2	672.314	8.35093	7.24689	8.59141	NaN	8.35093	NaN	7.24689	8.55094	7.5407	NaN	2
189	PHD finger protein 6	PHF6;PHF6	_TAHNSEADLEESFNEHELEPS(ph)SPK_	TAHNSEADLEESFNEHELEPS(0.504)S(0.496)PK	T(-77.6)AHNS(-66.34)EADLEES(-37.91)FNEHELEPS(0.07)S(-0.07)PK	S	1	120	120;154	21	0.504165	0.0730663		2.32537e-13	79.36	79.014	79.36	NaN	NaN	NaN	NaN	NaN	NaN	NaN	NaN	-0.282755	NaN	-0.282755	NaN				>tr|B4E0G4|B4E0G4_HUMAN PHD finger protein 6 OS=Homo sapiens GN=PHF6 PE=2 SV=1;>sp|Q8IWS0|PHF6_HUMAN PHD finger protein 6 OS=Homo sapiens GN=PHF6 PE=1 SV=1	B4E0G4;Q8IWS0	B4E0G4	B4E0G4	3	926.391	NaN	NaN	7.9762	NaN	NaN	NaN	NaN	7.9762	NaN	NaN	NaN
190	PHD finger protein 6	PHF6;PHF6	_TAHNSEADLEESFNEHELEPSS(ph)PK_	TAHNSEADLEESFNEHELEPS(0.211)S(0.789)PK	T(-86.09)AHNS(-68.83)EADLEES(-36.89)FNEHELEPS(-5.72)S(5.72)PK	S	1	121	121;155	22	0.788586	5.72046	+	4.97985e-31	108.72	108.72	86.449	0.0377336	0.253515	0.145624	0.0232808	-0.199338	NaN	-0.199338	NaN	-0.23783	NaN	-0.23783	NaN				>tr|B4E0G4|B4E0G4_HUMAN PHD finger protein 6 OS=Homo sapiens GN=PHF6 PE=2 SV=1;>sp|Q8IWS0|PHF6_HUMAN PHD finger protein 6 OS=Homo sapiens GN=PHF6 PE=1 SV=1	B4E0G4;Q8IWS0	B4E0G4	B4E0G4	3	926.391	8.51868	8.23691	8.28448	8.34463	8.03747	8.23691	NaN	8.28448	NaN	1	2
191	Translocating chain-associated membrane protein 1	TRAM1;TRAM1;TRAM1	_KGTENGVNGTLTSNVADS(ph)PRNK_	KGTENGVNGTLTSNVADS(1)PRNK	KGT(-151.82)ENGVNGT(-129.74)LT(-107.12)S(-86.01)NVADS(86.01)PRNK	S	1	279	279;334;365	18	1	86.0113	+	3.81318e-117	225.68	225.68	165.42	0.287709	-0.229588	0.0290604	0.133798	-1.53249	-1.83875	-1.68562	0.0468973	-3.35789	-0.62068	-1.98929	3.74616		+	+	>tr|G3XAN4|G3XAN4_HUMAN Translocating chain-associated membrane protein 1 OS=Homo sapiens GN=TRAM1 PE=4 SV=1;>tr|B4E0K2|B4E0K2_HUMAN Translocating chain-associated membrane protein 1 OS=Homo sapiens GN=TRAM1 PE=2 SV=1;>sp|Q15629|TRAM1_HUMAN Translocating c	G3XAN4;B4E0K2;Q15629	G3XAN4	G3XAN4	3	780.371	9.20718	8.80862	8.66171	9.07037	8.63891	8.74069	7.96933	8.61005	7.71148	9	7
192	RAF proto-oncogene serine/threonine-protein kinase	RAF1;RAF1;RAF1;RAF1	_SHSESASPSALSS(ph)SPNNLS(ph)PTGWSQPK_	S(0.001)HS(0.001)ES(0.007)AS(0.007)PS(0.02)ALS(0.047)S(0.475)S(0.475)PNNLS(0.729)PT(0.208)GWS(0.028)QPK	S(-30.53)HS(-27.14)ES(-19.45)AS(-18.95)PS(-14.11)ALS(-10.73)S(0)S(0)PNNLS(5.72)PT(-5.72)GWS(-14.81)QPK	S		80	80;174;214;295;315	13	0.475405	0		0.0231542	43.241	42.984	43.241	NaN	NaN	NaN	NaN	NaN	NaN	NaN	NaN	NaN	NaN	NaN	NaN				>tr|B4E1N6|B4E1N6_HUMAN RAF proto-oncogene serine/threonine-protein kinase OS=Homo sapiens GN=RAF1 PE=2 SV=1;>tr|H7C155|H7C155_HUMAN RAF proto-oncogene serine/threonine-protein kinase (Fragment) OS=Homo sapiens GN=RAF1 PE=4 SV=1;>tr|B4E0X2|B4E0X2_HUMAN RAF	B4E1N6;H7C155;B4E0X2;P04049;P04049-2	B4E1N6	B4E1N6	3	967.409	NaN	NaN	NaN	NaN	NaN	NaN	NaN	NaN	NaN	NaN	NaN
193	RAF proto-oncogene serine/threonine-protein kinase	RAF1;RAF1;RAF1;RAF1	_SHSESASPSALSS(ph)SPNNLS(ph)PTGWSQPK_	S(0.001)HS(0.001)ES(0.007)AS(0.007)PS(0.02)ALS(0.047)S(0.475)S(0.475)PNNLS(0.729)PT(0.208)GWS(0.028)QPK	S(-30.53)HS(-27.14)ES(-19.45)AS(-18.95)PS(-14.11)ALS(-10.73)S(0)S(0)PNNLS(5.72)PT(-5.72)GWS(-14.81)QPK	S		81	81;175;215;296;316	14	0.475353	0		0.0231542	43.241	42.984	43.241	NaN	NaN	NaN	NaN	NaN	NaN	NaN	NaN	NaN	NaN	NaN	NaN				>tr|B4E1N6|B4E1N6_HUMAN RAF proto-oncogene serine/threonine-protein kinase OS=Homo sapiens GN=RAF1 PE=2 SV=1;>tr|H7C155|H7C155_HUMAN RAF proto-oncogene serine/threonine-protein kinase (Fragment) OS=Homo sapiens GN=RAF1 PE=4 SV=1;>tr|B4E0X2|B4E0X2_HUMAN RAF	B4E1N6;H7C155;B4E0X2;P04049;P04049-2	B4E1N6	B4E1N6	3	967.409	NaN	NaN	NaN	NaN	NaN	NaN	NaN	NaN	NaN	NaN	NaN
194	RAF proto-oncogene serine/threonine-protein kinase	RAF1;RAF1;RAF1;RAF1	_SHSESASPSALSS(ph)SPNNLS(ph)PTGWSQPK_	S(0.001)HS(0.001)ES(0.007)AS(0.007)PS(0.02)ALS(0.047)S(0.475)S(0.475)PNNLS(0.729)PT(0.208)GWS(0.028)QPK	S(-30.53)HS(-27.14)ES(-19.45)AS(-18.95)PS(-14.11)ALS(-10.73)S(0)S(0)PNNLS(5.72)PT(-5.72)GWS(-14.81)QPK	S	2	86	86;180;220;301;321	19	0.729176	5.71507		0.0231542	43.241	42.984	43.241	NaN	NaN	NaN	NaN	NaN	NaN	NaN	NaN	NaN	0.285214	0.285214	NaN				>tr|B4E1N6|B4E1N6_HUMAN RAF proto-oncogene serine/threonine-protein kinase OS=Homo sapiens GN=RAF1 PE=2 SV=1;>tr|H7C155|H7C155_HUMAN RAF proto-oncogene serine/threonine-protein kinase (Fragment) OS=Homo sapiens GN=RAF1 PE=4 SV=1;>tr|B4E0X2|B4E0X2_HUMAN RAF	B4E1N6;H7C155;B4E0X2;P04049;P04049-2	B4E1N6	B4E1N6	3	967.409	NaN	NaN	7.43367	NaN	NaN	NaN	NaN	NaN	7.43367	NaN	NaN
195	RAF proto-oncogene serine/threonine-protein kinase	RAF1;RAF1;RAF1;RAF1	_S(ph)TSTPNVHMVSTTLPVDSR_	S(0.303)T(0.303)S(0.303)T(0.088)PNVHMVS(0.001)TTLPVDSR	S(0)T(0)S(0)T(-5.36)PNVHMVS(-25.92)T(-29.88)T(-33.45)LPVDS(-41.12)R	S		42	42;136;176;257;257	1	0.303475	0		0.000473357	44.238	42.62	44.238	NaN	NaN	NaN	NaN	NaN	NaN	NaN	NaN	NaN	NaN	NaN	NaN				>tr|B4E1N6|B4E1N6_HUMAN RAF proto-oncogene serine/threonine-protein kinase OS=Homo sapiens GN=RAF1 PE=2 SV=1;>tr|H7C155|H7C155_HUMAN RAF proto-oncogene serine/threonine-protein kinase (Fragment) OS=Homo sapiens GN=RAF1 PE=4 SV=1;>tr|B4E0X2|B4E0X2_HUMAN RAF	B4E1N6;H7C155;B4E0X2;P04049;P04049-2	B4E1N6	B4E1N6	2	1054.99	NaN	NaN	NaN	NaN	NaN	NaN	NaN	NaN	NaN	NaN	NaN
196	RAF proto-oncogene serine/threonine-protein kinase	RAF1;RAF1;RAF1;RAF1	_STS(ph)TPNVHMVSTTLPVDSR_	S(0.175)T(0.175)S(0.538)T(0.112)PNVHMVSTTLPVDSR	S(-4.88)T(-4.88)S(4.88)T(-6.81)PNVHMVS(-33.63)T(-37.27)T(-39.95)LPVDS(-46.94)R	S	1	44	44;138;178;259;259	3	0.537608	4.87522		0.000123077	48.255	44.394	48.255	NaN	NaN	NaN	NaN	NaN	NaN	NaN	NaN	NaN	-0.422771	-0.422771	NaN				>tr|B4E1N6|B4E1N6_HUMAN RAF proto-oncogene serine/threonine-protein kinase OS=Homo sapiens GN=RAF1 PE=2 SV=1;>tr|H7C155|H7C155_HUMAN RAF proto-oncogene serine/threonine-protein kinase (Fragment) OS=Homo sapiens GN=RAF1 PE=4 SV=1;>tr|B4E0X2|B4E0X2_HUMAN RAF	B4E1N6;H7C155;B4E0X2;P04049;P04049-2	B4E1N6	B4E1N6	3	703.661	NaN	NaN	7.32911	NaN	NaN	NaN	NaN	NaN	7.32911	NaN	NaN
197	Pre-B-cell leukemia transcription factor-interacting protein 1	PBXIP1;PBXIP1;PBXIP1	_SHFQNS(ph)REWSGK_	SHFQNS(0.984)REWS(0.016)GK	S(-60.23)HFQNS(17.97)REWS(-17.97)GK	S	1	296	296;314;440;469;469	6	0.984303	17.9735	+	9.08695e-05	73.834	73.834	68.978	0.0727232	NaN	0.0727232	NaN	0.689299	NaN	0.689299	NaN	0.852478	NaN	0.852478	NaN				>tr|B4E1J0|B4E1J0_HUMAN Pre-B-cell leukemia transcription factor-interacting protein 1 OS=Homo sapiens GN=PBXIP1 PE=2 SV=1;>tr|F5H2F6|F5H2F6_HUMAN Pre-B-cell leukemia transcription factor-interacting protein 1 OS=Homo sapiens GN=PBXIP1 PE=4 SV=1;>sp|Q96AQ6	B4E1J0;F5H2F6;Q96AQ6-2;Q96AQ6;Q96AQ6-3	B4E1J0	B4E1J0	2	771.828	8.47138	7.91121	7.79213	8.47138	NaN	7.91121	NaN	7.79213	NaN	2	NaN
198	Phosphatidylinositol 4-phosphate 3-kinase C2 domain-containing subunit alpha	PIK3C2A;PIK3C2A	_SQS(ph)LNIR_	S(0.014)QS(0.986)LNIR	S(-18.63)QS(18.63)LNIR	S	1	338	338;338	3	0.986486	18.633	+	0.018567	41.652	38.26	41.652	NaN	NaN	NaN	NaN	NaN	NaN	NaN	NaN	NaN	-0.0561673	-0.0561673	NaN				>tr|B4E2G4|B4E2G4_HUMAN Phosphatidylinositol 4-phosphate 3-kinase C2 domain-containing subunit alpha OS=Homo sapiens GN=PIK3C2A PE=2 SV=1;>sp|O00443|P3C2A_HUMAN Phosphatidylinositol 4-phosphate 3-kinase C2 domain-containing subunit alpha OS=Homo sapiens GN	B4E2G4;O00443	B4E2G4	B4E2G4	2	449.213	NaN	NaN	6.80532	NaN	NaN	NaN	NaN	NaN	6.80532	NaN	NaN
199	ATPase family AAA domain-containing protein 1	ATAD1;ATAD1	_EYVNSTSEES(ph)HDEDEIRPVQQQDLHR_	EYVNS(0.077)T(0.019)S(0.204)EES(0.7)HDEDEIRPVQQQDLHR	EY(-61.72)VNS(-9.58)T(-15.71)S(-5.35)EES(5.35)HDEDEIRPVQQQDLHR	S	1	234	234;322	10	0.699942	5.35103		7.69905e-05	71.117	71.117	71.117	0.00273846	0.182066	0.0924021	0.0160791	-0.190207	NaN	-0.190207	NaN	0.38648	NaN	0.38648	NaN				>tr|B4E2J1|B4E2J1_HUMAN ATPase family AAA domain-containing protein 1 OS=Homo sapiens GN=ATAD1 PE=2 SV=1;>sp|Q8NBU5|ATAD1_HUMAN ATPase family AAA domain-containing protein 1 OS=Homo sapiens GN=ATAD1 PE=1 SV=1	B4E2J1;Q8NBU5	B4E2J1	B4E2J1	4	805.851	8.25879	7.45918	7.74672	7.69814	8.11912	7.45918	NaN	7.74672	NaN	1	3
200	Armadillo repeat-containing protein 1	ARMC1;ARMC1	_SESGEEMLVPFQDTPVEVEQNTELPDYLPEDES(ph)PTK_	SESGEEMLVPFQDT(0.002)PVEVEQNT(0.002)ELPDY(0.005)LPEDES(0.722)PT(0.268)K	S(-47.75)ES(-47.75)GEEMLVPFQDT(-24.62)PVEVEQNT(-24.62)ELPDY(-21.58)LPEDES(4.3)PT(-4.3)K	S	1	144	144;246	33	0.721997	4.30433		3.38875e-07	51.587	51.545	51.587	NaN	NaN	NaN	NaN	NaN	NaN	NaN	NaN	NaN	-0.121015	-0.121015	NaN				>tr|B4E2W7|B4E2W7_HUMAN Armadillo repeat-containing protein 1 OS=Homo sapiens GN=ARMC1 PE=2 SV=1;>sp|Q9NVT9|ARMC1_HUMAN Armadillo repeat-containing protein 1 OS=Homo sapiens GN=ARMC1 PE=1 SV=1	B4E2W7;Q9NVT9	B4E2W7	B4E2W7	3	1386.94	NaN	NaN	7.75368	NaN	NaN	NaN	NaN	NaN	7.75368	NaN	NaN
201	Phosphoribosyl pyrophosphate synthase-associated protein 2	PRPSAP2;PRPSAP2;PRPSAP2;PRPSAP2;PRPSAP2	_LGIAVIHGEAQDAESDLVDGRHS(ph)PPMVR_	LGIAVIHGEAQDAESDLVDGRHS(1)PPMVR	LGIAVIHGEAQDAES(-59.23)DLVDGRHS(59.23)PPMVR	S	1	227	227;83;227;141;227;187;227	23	0.999999	59.2285	+	3.55131e-35	138.84	138.84	138.84	0.464877	-0.070252	0.197313	0.143182	0.403922	NaN	0.403922	NaN	0.188021	NaN	0.188021	NaN				>tr|C9K0K7|C9K0K7_HUMAN Phosphoribosyl pyrophosphate synthase-associated protein 2 (Fragment) OS=Homo sapiens GN=PRPSAP2 PE=4 SV=1;>tr|I3L0S1|I3L0S1_HUMAN Phosphoribosyl pyrophosphate synthase-associated protein 2 (Fragment) OS=Homo sapiens GN=PRPSAP2 PE=4	C9K0K7;I3L0S1;E7EPA1;B4E329;O60256-3;O60256-2;O60256	C9K0K7	C9K0K7	4	763.119	8.47116	8.2406	8.50829	7.76314	8.37649	8.2406	NaN	8.50829	NaN	2	6
202	Src substrate cortactin	CTTN;CTTN;CTTN;CTTN	_TQTPPVSPAPQPTEERLPS(ph)SPVYEDAASFK_	TQTPPVSPAPQPT(0.001)EERLPS(0.603)S(0.396)PVYEDAASFK	T(-156.23)QT(-145.22)PPVS(-104.1)PAPQPT(-27.35)EERLPS(1.83)S(-1.83)PVY(-46.91)EDAAS(-43.49)FK	S	1;3	101	101;380;417;380;51;74	19	0.603346	1.83414		3.93145e-88	169.26	169.18	169.26	-0.0261316	0.0611798	0.0175241	0.00381164	NaN	NaN	NaN	NaN	-0.102109	-0.605968	-0.354039	0.126937			+	>tr|B4E358|B4E358_HUMAN Src substrate cortactin OS=Homo sapiens GN=CTTN PE=2 SV=1;>sp|Q14247-3|SRC8_HUMAN Isoform 3 of Src substrate cortactin OS=Homo sapiens GN=CTTN;>sp|Q14247|SRC8_HUMAN Src substrate cortactin OS=Homo sapiens GN=CTTN PE=1 SV=2;>sp|Q1424	B4E358;Q14247-3;Q14247;Q14247-2;H0YEV2;H0YCD9	B4E358	B4E358	3	1102.86	9.06809	NaN	9.19332	8.61058	8.88186	NaN	NaN	9.17421	7.82727	1	2
203	Src substrate cortactin	CTTN;CTTN;CTTN;CTTN	_LPSS(ph)PVYEDAASFK_	LPS(0.044)S(0.956)PVYEDAASFK	LPS(-13.35)S(13.35)PVY(-48.29)EDAAS(-75.36)FK	S	1	102	102;381;418;381;52;75	4	0.95575	13.3457	+	8.48687e-25	119.78	119.75	102.69	0.162597	-0.144046	0.0092752	0.047015	0.198871	NaN	0.198871	NaN	0.540126	-1.3943	-0.427084	1.87099				>tr|B4E358|B4E358_HUMAN Src substrate cortactin OS=Homo sapiens GN=CTTN PE=2 SV=1;>sp|Q14247-3|SRC8_HUMAN Isoform 3 of Src substrate cortactin OS=Homo sapiens GN=CTTN;>sp|Q14247|SRC8_HUMAN Src substrate cortactin OS=Homo sapiens GN=CTTN PE=1 SV=2;>sp|Q1424	B4E358;Q14247-3;Q14247;Q14247-2;H0YEV2;H0YCD9	B4E358	B4E358	2	795.858	8.53905	8.32075	8.59544	8.11922	8.3312	8.32075	NaN	8.53898	7.68151	1	2
204	Src substrate cortactin	CTTN;CTTN;CTTN;CTTN	_TQT(ph)PPVS(ph)PAPQPTEER_	T(0.005)QT(0.995)PPVS(1)PAPQPTEER	T(-23.03)QT(23.03)PPVS(68.07)PAPQPT(-68.07)EER	S	2;3	89	89;368;405;368;39;62	7	1	68.0712	+	6.04745e-36	134.68	133.32	134.68	-0.0893134	0.0947415	0.00271409	0.0169381	-0.155936	-0.317883	-0.236909	0.0131134	0.128689	0.143835	0.136262	0.000114696				>tr|B4E358|B4E358_HUMAN Src substrate cortactin OS=Homo sapiens GN=CTTN PE=2 SV=1;>sp|Q14247-3|SRC8_HUMAN Isoform 3 of Src substrate cortactin OS=Homo sapiens GN=CTTN;>sp|Q14247|SRC8_HUMAN Src substrate cortactin OS=Homo sapiens GN=CTTN PE=1 SV=2;>sp|Q1424	B4E358;Q14247-3;Q14247;Q14247-2;H0YEV2;H0YCD9	B4E358	B4E358	2	947.903	9.63865	9.43065	9.4261	9.33854	9.3367	9.20994	9.031	9.36547	8.54104	4	4
205	Echinoderm microtubule-associated protein-like 4	EML4;EML4	_ASPS(ph)PQPSSQPLQIHR_	AS(0.066)PS(0.934)PQPSSQPLQIHR	AS(-11.53)PS(11.53)PQPS(-42.51)S(-46.6)QPLQIHR	S	1	146	146;146	4	0.934249	11.5304	+	0.0005332	58.024	55.311	58.024	NaN	NaN	NaN	NaN	-1.16388	NaN	-1.16388	NaN	NaN	-1.65764	-1.65764	NaN				>sp|Q9HC35|EMAL4_HUMAN Echinoderm microtubule-associated protein-like 4 OS=Homo sapiens GN=EML4 PE=1 SV=3;>tr|B5MBZ0|B5MBZ0_HUMAN Echinoderm microtubule-associated protein-like 4 OS=Homo sapiens GN=EML4 PE=4 SV=3	Q9HC35;B5MBZ0	Q9HC35	Q9HC35	2	905.436	NaN	7.98316	7.19117	NaN	NaN	7.98316	NaN	NaN	7.19117	NaN	NaN
206	Methyl-CpG-binding protein 2	MECP2;MECP2	_AETSEGSGSAPAVPEAS(ph)ASPK_	AETSEGSGSAPAVPEAS(0.63)AS(0.37)PK	AET(-51.49)S(-48.88)EGS(-51.11)GS(-45.74)APAVPEAS(2.32)AS(-2.32)PK	S	1	78	78;78;90	17	0.63023	2.31607		0.000612201	61.488	57.14	60.218	0.0346383	0.11688	0.0757589	0.00338182	NaN	NaN	NaN	NaN	-0.0637559	NaN	-0.0637559	NaN				>tr|B5MCB4|B5MCB4_HUMAN Methyl-CpG-binding protein 2 OS=Homo sapiens GN=MECP2 PE=4 SV=1;>sp|P51608|MECP2_HUMAN Methyl-CpG-binding protein 2 OS=Homo sapiens GN=MECP2 PE=1 SV=1;>sp|P51608-2|MECP2_HUMAN Isoform B of Methyl-CpG-binding protein 2 OS=Homo sapien	B5MCB4;P51608;P51608-2	B5MCB4	B5MCB4	2	1005.44	7.85029	NaN	7.79039	7.58687	7.50809	NaN	NaN	7.79039	NaN	2	1
207	Methyl-CpG-binding protein 2	MECP2;MECP2	_AETSEGSGSAPAVPEASAS(ph)PK_	AETSEGSGSAPAVPEAS(0.01)AS(0.99)PK	AET(-94.24)S(-89.34)EGS(-86.32)GS(-79.7)APAVPEAS(-20.07)AS(20.07)PK	S	1	80	80;80;92	19	0.99025	20.0675	+	1.0869e-38	130.51	123.18	130.51	0.0388575	-0.092072	-0.0266072	0.00857127	-0.181378	-0.000576859	-0.0909776	0.0163446	-0.0701635	-0.0139267	-0.0420451	0.00158129				>tr|B5MCB4|B5MCB4_HUMAN Methyl-CpG-binding protein 2 OS=Homo sapiens GN=MECP2 PE=4 SV=1;>sp|P51608|MECP2_HUMAN Methyl-CpG-binding protein 2 OS=Homo sapiens GN=MECP2 PE=1 SV=1;>sp|P51608-2|MECP2_HUMAN Isoform B of Methyl-CpG-binding protein 2 OS=Homo sapien	B5MCB4;P51608;P51608-2	B5MCB4	B5MCB4	2	1005.44	8.46649	8.19656	8.14928	8.28854	7.99307	8.11327	7.43838	7.94857	7.71756	1	2
208	Echinoderm microtubule-associated protein-like 3	EML3;EML3;EML3;EML3	_AIS(ph)SANLLVR_	AIS(0.958)S(0.042)ANLLVR	AIS(13.57)S(-13.57)ANLLVR	S	1	148	148;176;177;170;176	3	0.957899	13.5703	+	0.000633883	52.576	35.905	52.576	-0.27228	NaN	-0.27228	NaN	NaN	NaN	NaN	NaN	0.212383	-0.0903114	0.0610355	0.0458118				>tr|G3V1D0|G3V1D0_HUMAN Echinoderm microtubule associated protein like 3, isoform CRA_f OS=Homo sapiens GN=EML3 PE=4 SV=1;>sp|Q32P44|EMAL3_HUMAN Echinoderm microtubule-associated protein-like 3 OS=Homo sapiens GN=EML3 PE=1 SV=1;>tr|B7WPE2|B7WPE2_HUMAN Echi	G3V1D0;Q32P44;B7WPE2;H0Y3M3;Q32P44-2	G3V1D0	G3V1D0	2	562.297	7.03838	NaN	7.34274	7.03838	NaN	NaN	NaN	7.01009	7.07118	1	NaN
209	Ubiquitin carboxyl-terminal hydrolase;Ubiquitin carboxyl-terminal hydrolase 24	USP24;USP24	_TIS(ph)AQDTLAYATALLNEK_	T(0.007)IS(0.993)AQDTLAYATALLNEK	T(-21.51)IS(21.51)AQDT(-48.75)LAY(-100.74)AT(-107.94)ALLNEK	S	1	2401	2401;2561	3	0.992974	21.5108	+	3.3588e-43	126.32	125.89	126.32	-0.17236	-0.109962	-0.141161	0.00194672	0.171847	0.0742891	0.123068	0.0047588	0.0612924	-0.0371714	0.0120605	0.00484756				>tr|B7WPF4|B7WPF4_HUMAN Ubiquitin carboxyl-terminal hydrolase OS=Homo sapiens GN=USP24 PE=3 SV=2;>sp|Q9UPU5|UBP24_HUMAN Ubiquitin carboxyl-terminal hydrolase 24 OS=Homo sapiens GN=USP24 PE=1 SV=3	B7WPF4;Q9UPU5	B7WPF4	B7WPF4	2	1001.99	8.25494	8.27877	8.46187	7.68496	8.11876	8.25237	7.04953	8.10704	8.20871	1	2
210	Ubiquitin carboxyl-terminal hydrolase;Ubiquitin carboxyl-terminal hydrolase 24	USP24;USP24	_TLLSESSSQSSKS(ph)PSLSSK_	TLLSESSS(0.001)QS(0.009)S(0.024)KS(0.885)PS(0.071)LS(0.006)S(0.003)K	T(-69.12)LLS(-47.48)ES(-37.92)S(-37.29)S(-28.18)QS(-20.11)S(-15.58)KS(10.97)PS(-10.97)LS(-21.4)S(-24.45)K	S	1	981	981;1141	13	0.884897	10.9733	+	2.40212e-06	78.451	78.451	78.451	-0.206113	-0.0473989	-0.126756	0.012595	0.319965	0.486024	0.402994	0.0137879	NaN	-0.125122	-0.125122	NaN				>tr|B7WPF4|B7WPF4_HUMAN Ubiquitin carboxyl-terminal hydrolase OS=Homo sapiens GN=USP24 PE=3 SV=2;>sp|Q9UPU5|UBP24_HUMAN Ubiquitin carboxyl-terminal hydrolase 24 OS=Homo sapiens GN=USP24 PE=1 SV=3	B7WPF4;Q9UPU5	B7WPF4	B7WPF4	2	1010.48	7.97015	7.64932	7.15051	7.80468	7.47097	7.60665	6.62049	NaN	7.15051	1	1
211	Bcl-2-like protein 13	BCL2L13;BCL2L13	_S(ph)SPATSLFVELDEEEVK_	S(0.475)S(0.475)PAT(0.047)S(0.003)LFVELDEEEVK	S(0)S(0)PAT(-10.07)S(-22.13)LFVELDEEEVK	S		208	208;246;370	1	0.475154	0		3.95011e-05	47.75	47.264	47.75	NaN	NaN	NaN	NaN	NaN	NaN	NaN	NaN	NaN	NaN	NaN	NaN				>sp|Q9BXK5-4|B2L13_HUMAN Isoform 3 of Bcl-2-like protein 13 OS=Homo sapiens GN=BCL2L13;>tr|B7Z238|B7Z238_HUMAN Bcl-2-like protein 13 OS=Homo sapiens GN=BCL2L13 PE=2 SV=1;>sp|Q9BXK5|B2L13_HUMAN Bcl-2-like protein 13 OS=Homo sapiens GN=BCL2L13 PE=1 SV=1	Q9BXK5-4;B7Z238;Q9BXK5	Q9BXK5-4	Q9BXK5-4	2	980.445	NaN	NaN	NaN	NaN	NaN	NaN	NaN	NaN	NaN	NaN	NaN
212	Bcl-2-like protein 13	BCL2L13;BCL2L13	_S(ph)SPATSLFVELDEEEVK_	S(0.475)S(0.475)PAT(0.047)S(0.003)LFVELDEEEVK	S(0)S(0)PAT(-10.07)S(-22.13)LFVELDEEEVK	S		209	209;247;371	2	0.475154	0		3.95011e-05	47.75	47.264	47.75	NaN	NaN	NaN	NaN	NaN	NaN	NaN	NaN	NaN	NaN	NaN	NaN				>sp|Q9BXK5-4|B2L13_HUMAN Isoform 3 of Bcl-2-like protein 13 OS=Homo sapiens GN=BCL2L13;>tr|B7Z238|B7Z238_HUMAN Bcl-2-like protein 13 OS=Homo sapiens GN=BCL2L13 PE=2 SV=1;>sp|Q9BXK5|B2L13_HUMAN Bcl-2-like protein 13 OS=Homo sapiens GN=BCL2L13 PE=1 SV=1	Q9BXK5-4;B7Z238;Q9BXK5	Q9BXK5-4	Q9BXK5-4	2	980.445	NaN	NaN	NaN	NaN	NaN	NaN	NaN	NaN	NaN	NaN	NaN
213	Scaffold attachment factor B1	SAFB;SAFB;SAFB	_ETINNLDT(ph)SSSDFTILQEIEEPSLEPENEK_	ET(0.007)INNLDT(0.199)S(0.199)S(0.199)S(0.199)DFT(0.199)ILQEIEEPSLEPENEK	ET(-14.67)INNLDT(0)S(0)S(0)S(0)DFT(0)ILQEIEEPS(-34.07)LEPENEK	S		25	25;38;126;195;195;195	9	0.19863	0		6.59876e-05	47.286	47.286	47.286	NaN	NaN	NaN	NaN	NaN	NaN	NaN	NaN	NaN	NaN	NaN	NaN				>tr|F5GZU3|F5GZU3_HUMAN Scaffold attachment factor B1 OS=Homo sapiens GN=SAFB PE=4 SV=1;>tr|B7Z2F6|B7Z2F6_HUMAN Scaffold attachment factor B1 OS=Homo sapiens GN=SAFB PE=2 SV=1;>sp|Q15424-2|SAFB1_HUMAN Isoform 2 of Scaffold attachment factor B1 OS=Homo sapi	F5GZU3;B7Z2F6;Q15424-2;Q15424;Q15424-4;Q15424-3	F5GZU3	F5GZU3	3	1167.86	NaN	NaN	NaN	NaN	NaN	NaN	NaN	NaN	NaN	NaN	NaN
214	Scaffold attachment factor B1	SAFB;SAFB;SAFB	_ETINNLDT(ph)SSSDFTILQEIEEPSLEPENEK_	ET(0.007)INNLDT(0.199)S(0.199)S(0.199)S(0.199)DFT(0.199)ILQEIEEPSLEPENEK	ET(-14.67)INNLDT(0)S(0)S(0)S(0)DFT(0)ILQEIEEPS(-34.07)LEPENEK	S		26	26;39;127;196;196;196	10	0.19863	0		6.59876e-05	47.286	47.286	47.286	NaN	NaN	NaN	NaN	NaN	NaN	NaN	NaN	NaN	NaN	NaN	NaN				>tr|F5GZU3|F5GZU3_HUMAN Scaffold attachment factor B1 OS=Homo sapiens GN=SAFB PE=4 SV=1;>tr|B7Z2F6|B7Z2F6_HUMAN Scaffold attachment factor B1 OS=Homo sapiens GN=SAFB PE=2 SV=1;>sp|Q15424-2|SAFB1_HUMAN Isoform 2 of Scaffold attachment factor B1 OS=Homo sapi	F5GZU3;B7Z2F6;Q15424-2;Q15424;Q15424-4;Q15424-3	F5GZU3	F5GZU3	3	1167.86	NaN	NaN	NaN	NaN	NaN	NaN	NaN	NaN	NaN	NaN	NaN
215	Scaffold attachment factor B1	SAFB;SAFB;SAFB	_ETINNLDT(ph)SSSDFTILQEIEEPSLEPENEK_	ET(0.007)INNLDT(0.199)S(0.199)S(0.199)S(0.199)DFT(0.199)ILQEIEEPSLEPENEK	ET(-14.67)INNLDT(0)S(0)S(0)S(0)DFT(0)ILQEIEEPS(-34.07)LEPENEK	S		27	27;40;128;197;197;197	11	0.19863	0		6.59876e-05	47.286	47.286	47.286	NaN	NaN	NaN	NaN	NaN	NaN	NaN	NaN	NaN	NaN	NaN	NaN				>tr|F5GZU3|F5GZU3_HUMAN Scaffold attachment factor B1 OS=Homo sapiens GN=SAFB PE=4 SV=1;>tr|B7Z2F6|B7Z2F6_HUMAN Scaffold attachment factor B1 OS=Homo sapiens GN=SAFB PE=2 SV=1;>sp|Q15424-2|SAFB1_HUMAN Isoform 2 of Scaffold attachment factor B1 OS=Homo sapi	F5GZU3;B7Z2F6;Q15424-2;Q15424;Q15424-4;Q15424-3	F5GZU3	F5GZU3	3	1167.86	NaN	NaN	NaN	NaN	NaN	NaN	NaN	NaN	NaN	NaN	NaN
216	Scaffold attachment factor B1	SAFB;SAFB;SAFB	_S(ph)GS(ph)RGTERTVVMDK_	S(1)GS(0.997)RGT(0.003)ERTVVMDK	S(33.94)GS(26.5)RGT(-26.5)ERT(-35.32)VVMDK	S	2	385	385;398;486;555;555;555	1	0.999504	33.9379	+	0.0206817	65.855	65.855	65.855	0.0712136	-0.229834	-0.0793103	0.0453148	-0.293076	NaN	-0.293076	NaN	-0.39261	NaN	-0.39261	NaN				>tr|F5GZU3|F5GZU3_HUMAN Scaffold attachment factor B1 OS=Homo sapiens GN=SAFB PE=4 SV=1;>tr|B7Z2F6|B7Z2F6_HUMAN Scaffold attachment factor B1 OS=Homo sapiens GN=SAFB PE=2 SV=1;>sp|Q15424-2|SAFB1_HUMAN Isoform 2 of Scaffold attachment factor B1 OS=Homo sapi	F5GZU3;B7Z2F6;Q15424-2;Q15424;Q15424-4;Q15424-3	F5GZU3	F5GZU3	2	841.852	8.4075	7.71191	7.52058	8.26136	7.86345	7.71191	NaN	7.52058	NaN	1	1
217	Scaffold attachment factor B1	SAFB;SAFB;SAFB	_S(ph)GS(ph)RGTERTVVMDK_	S(1)GS(0.997)RGT(0.003)ERTVVMDK	S(33.94)GS(26.5)RGT(-26.5)ERT(-35.32)VVMDK	S	2	387	387;400;488;557;557;557	3	0.997431	26.5043	+	0.0206817	65.855	65.855	65.855	0.0712136	-0.229834	-0.0793103	0.0453148	-0.293076	NaN	-0.293076	NaN	-0.39261	NaN	-0.39261	NaN				>tr|F5GZU3|F5GZU3_HUMAN Scaffold attachment factor B1 OS=Homo sapiens GN=SAFB PE=4 SV=1;>tr|B7Z2F6|B7Z2F6_HUMAN Scaffold attachment factor B1 OS=Homo sapiens GN=SAFB PE=2 SV=1;>sp|Q15424-2|SAFB1_HUMAN Isoform 2 of Scaffold attachment factor B1 OS=Homo sapi	F5GZU3;B7Z2F6;Q15424-2;Q15424;Q15424-4;Q15424-3	F5GZU3	F5GZU3	2	841.852	8.4075	7.71191	7.52058	8.26136	7.86345	7.71191	NaN	7.52058	NaN	1	1
218	Calpastatin	CAST;CAST;CAST;CAST;CAST;CAST;CAST;CAST	_PIGPDDAIDALSSDFTCGS(ph)PTAAGK_	PIGPDDAIDALSS(0.004)DFT(0.063)CGS(0.891)PT(0.041)AAGK	PIGPDDAIDALS(-36.61)S(-23.64)DFT(-11.5)CGS(11.5)PT(-13.32)AAGK	S	1	171	171;243;202;221;229;229;243;285;289;304;307;326;260	19	0.89139	11.5027	+	2.05235e-40	121.7	121.51	98.657	0.0901759	-0.155361	-0.0325924	0.0301441	0.708143	-0.462471	0.122836	0.685169	0.0731348	NaN	0.0731348	NaN				>tr|E9PDE4|E9PDE4_HUMAN Calpastatin OS=Homo sapiens GN=CAST PE=4 SV=1;>tr|E7ES10|E7ES10_HUMAN Calpastatin (Fragment) OS=Homo sapiens GN=CAST PE=4 SV=1;>sp|P20810-4|ICAL_HUMAN Isoform 4 of Calpastatin OS=Homo sapiens GN=CAST;>sp|P20810-8|ICAL_HUMAN Isoform	E9PDE4;E7ES10;P20810-4;P20810-8;E7EVY3;B7Z574;P20810;P20810-9;B7Z468;E7ESM9;P20810-7;P20810-6;H0YA91	E9PDE4	E9PDE4	2	1272.05	8.73491	8.86993	8.37431	8.57467	8.22425	8.72955	8.31114	8.37431	NaN	1	2
219	Heterogeneous nuclear ribonucleoprotein U-like protein 1	HNRNPUL1;HNRNPUL1;HNRNPUL1;HNRNPUL1;HNRNPUL1;HNRNPUL1	_RGRS(ph)PQPPAEEDEDDFDDTLVAIDTYNCDLHFK_	RGRS(1)PQPPAEEDEDDFDDTLVAIDTYNCDLHFK	RGRS(58.62)PQPPAEEDEDDFDDT(-58.62)LVAIDT(-97.48)Y(-98.99)NCDLHFK	S	1	54	54;94;43;94;105;194;194;94;151	4	0.999999	58.6159	+	1.29928e-20	111.52	111.52	101.32	-0.0585781	0.0807286	0.0110752	0.00970318	0.580338	0.0687102	0.324524	0.130882	-0.358139	NaN	-0.358139	NaN				>tr|M0QYI8|M0QYI8_HUMAN Heterogeneous nuclear ribonucleoprotein U-like protein 1 (Fragment) OS=Homo sapiens GN=HNRNPUL1 PE=4 SV=1;>tr|M0QYZ0|M0QYZ0_HUMAN Heterogeneous nuclear ribonucleoprotein U-like protein 1 (Fragment) OS=Homo sapiens GN=HNRNPUL1 PE=4 S	M0QYI8;M0QYZ0;M0R3F1;Q9BUJ2-4;B7Z4B8;Q9BUJ2-2;Q9BUJ2;M0R0K8;Q9BUJ2-3	M0QYI8	M0QYI8	4	987.178	8.50641	7.98761	8.37014	8.18744	8.22261	7.8723	7.35534	8.37014	NaN	2	2
220	Reticulon-3	RTN3;RTN3;RTN3;RTN3;RTN3	_(ac)AEPSAATQSHSISSSSFGAEPSAPGGGGS(ph)PGACPALGTK_	AEPSAATQSHSISSSSFGAEPS(0.021)APGGGGS(0.977)PGACPALGT(0.001)K	AEPS(-42.16)AAT(-44.79)QS(-44.79)HS(-44.79)IS(-39.25)S(-36.45)S(-36.45)S(-36.81)FGAEPS(-16.66)APGGGGS(16.66)PGACPALGT(-28.77)K	S	1	30	30;30;30;30;30;30;30;30;30;30;30	29	0.97671	16.66	+	0.0216934	55.714	55.452	55.714	NaN	NaN	NaN	NaN	-0.11879	0.0491584	-0.0348156	0.0141033	-0.0206624	NaN	-0.0206624	NaN				>tr|B7Z4M1|B7Z4M1_HUMAN Reticulon OS=Homo sapiens GN=RTN3 PE=2 SV=1;>tr|F5H891|F5H891_HUMAN Reticulon-3 (Fragment) OS=Homo sapiens GN=RTN3 PE=4 SV=1;>tr|F5GWG7|F5GWG7_HUMAN Reticulon-3 (Fragment) OS=Homo sapiens GN=RTN3 PE=4 SV=1;>tr|F5H617|F5H617_HUMAN Re	B7Z4M1;F5H891;F5GWG7;F5H617;O95197-6;O95197-3;O95197-5;O95197-4;O95197-7;O95197-2;O95197	B7Z4M1	B7Z4M1	3	1231.54	NaN	7.82245	7.88823	NaN	NaN	7.52229	7.52055	7.88823	NaN	NaN	NaN
221	GRAM domain-containing protein 3	GRAMD3;GRAMD3;GRAMD3;GRAMD3;GRAMD3	_ADRPSSLPLDFNDEFS(ph)DLDGVVQQR_	ADRPSSLPLDFNDEFS(1)DLDGVVQQR	ADRPS(-43.53)S(-43.53)LPLDFNDEFS(43.53)DLDGVVQQR	S	1	266	266;143;148;229;229;236;252;260;267	16	0.999911	43.5281	+	0.000677409	70.028	69.632	70.028	NaN	NaN	NaN	NaN	NaN	NaN	NaN	NaN	NaN	0.11516	0.11516	NaN				>tr|D6REP5|D6REP5_HUMAN GRAM domain-containing protein 3 (Fragment) OS=Homo sapiens GN=GRAMD3 PE=4 SV=1;>tr|B7Z4W8|B7Z4W8_HUMAN GRAM domain-containing protein 3 OS=Homo sapiens GN=GRAMD3 PE=2 SV=1;>sp|Q96HH9-5|GRAM3_HUMAN Isoform 5 of GRAM domain-containin	D6REP5;B7Z4W8;Q96HH9-5;F5H6Z9;E9PD09;Q96HH9-4;Q96HH9;Q96HH9-2;Q96HH9-3	D6REP5	D6REP5	3	967.441	NaN	NaN	7.24756	NaN	NaN	NaN	NaN	NaN	7.24756	NaN	NaN
222	Target of rapamycin complex 2 subunit MAPKAP1	MAPKAP1;MAPKAP1;MAPKAP1	_RTS(ph)FSFQK_	RT(0.16)S(0.807)FS(0.033)FQK	RT(-7.03)S(7.03)FS(-13.91)FQK	S	1	82	82;223;318;463;474;510	3	0.807273	7.03032	+	0.00914247	55.314	55.314	55.314	NaN	NaN	NaN	NaN	NaN	NaN	NaN	NaN	NaN	0.0590741	0.0590741	NaN				>tr|H0Y7F8|H0Y7F8_HUMAN Target of rapamycin complex 2 subunit MAPKAP1 (Fragment) OS=Homo sapiens GN=MAPKAP1 PE=4 SV=1;>tr|B7Z5E5|B7Z5E5_HUMAN Target of rapamycin complex 2 subunit MAPKAP1 OS=Homo sapiens GN=MAPKAP1 PE=2 SV=1;>sp|Q9BPZ7-4|SIN1_HUMAN Isoform	H0Y7F8;B7Z5E5;Q9BPZ7-4;Q9BPZ7-3;Q9BPZ7-2;Q9BPZ7	H0Y7F8	H0Y7F8	2	540.747	NaN	NaN	6.89738	NaN	NaN	NaN	NaN	NaN	6.89738	NaN	NaN
223	RAC-alpha serine/threonine-protein kinase	AKT1;AKT1;AKT1	_S(ph)GSPSDNSGAEEMEVSLAK_	S(0.479)GS(0.479)PS(0.039)DNS(0.004)GAEEMEVSLAK	S(0)GS(0)PS(-10.89)DNS(-21.02)GAEEMEVS(-48.05)LAK	S		60	60;122;60	1	0.478612	0		0.000266066	49.768	49.062	49.768	NaN	NaN	NaN	NaN	NaN	NaN	NaN	NaN	NaN	NaN	NaN	NaN				>tr|B7Z5R1|B7Z5R1_HUMAN RAC-alpha serine/threonine-protein kinase OS=Homo sapiens GN=AKT1 PE=2 SV=1;>sp|P31749|AKT1_HUMAN RAC-alpha serine/threonine-protein kinase OS=Homo sapiens GN=AKT1 PE=1 SV=2;>tr|G3V3K5|G3V3K5_HUMAN RAC-alpha serine/threonine-protein	B7Z5R1;P31749;G3V3K5	B7Z5R1	B7Z5R1	2	987.904	NaN	NaN	NaN	NaN	NaN	NaN	NaN	NaN	NaN	NaN	NaN
224	RAC-alpha serine/threonine-protein kinase	AKT1;AKT1;AKT1	_SGS(ph)PSDNSGAEEMEVSLAK_	S(0.058)GS(0.714)PS(0.228)DNS(0.001)GAEEMEVSLAK	S(-10.93)GS(4.95)PS(-4.95)DNS(-29.82)GAEEMEVS(-57.14)LAK	S	1	62	62;124;62	3	0.713565	4.95365		9.80818e-07	60.8	58.734	60.8	NaN	NaN	NaN	NaN	NaN	-0.173	-0.173	NaN	NaN	-0.154065	-0.154065	NaN				>tr|B7Z5R1|B7Z5R1_HUMAN RAC-alpha serine/threonine-protein kinase OS=Homo sapiens GN=AKT1 PE=2 SV=1;>sp|P31749|AKT1_HUMAN RAC-alpha serine/threonine-protein kinase OS=Homo sapiens GN=AKT1 PE=1 SV=2;>tr|G3V3K5|G3V3K5_HUMAN RAC-alpha serine/threonine-protein	B7Z5R1;P31749;G3V3K5	B7Z5R1	B7Z5R1	2	987.904	NaN	6.79933	7.36547	NaN	NaN	NaN	6.79933	NaN	7.36547	NaN	NaN
225	Ras-related protein R-Ras2	RRAS2;RRAS2	_FQEQECPPS(ph)PEPTRK_	FQEQECPPS(0.997)PEPT(0.003)RK	FQEQECPPS(24.84)PEPT(-24.84)RK	S	1	109	109;151;186;192	9	0.996733	24.8444	+	2.6692e-59	176.85	176.85	146.19	-0.110137	0.101846	-0.0041456	0.0224684	-0.34507	0.914086	0.284508	0.792736	-0.503691	NaN	-0.503691	NaN				>sp|P62070-2|RRAS2_HUMAN Isoform 2 of Ras-related protein R-Ras2 OS=Homo sapiens GN=RRAS2;>sp|P62070-3|RRAS2_HUMAN Isoform 3 of Ras-related protein R-Ras2 OS=Homo sapiens GN=RRAS2;>sp|P62070|RRAS2_HUMAN Ras-related protein R-Ras2 OS=Homo sapiens GN=RRAS2 P	P62070-2;P62070-3;P62070;B7Z5Z2	P62070-2	P62070-2	2	955.411	9.27191	9.05899	8.76445	9.02481	8.90929	8.98858	8.23411	8.76445	NaN	4	3
226	SH3 domain-containing kinase-binding protein 1	SH3KBP1;SH3KBP1;SH3KBP1	_ANS(ph)PSLFGTEGKPK_	ANS(0.994)PS(0.006)LFGTEGKPK	ANS(22.57)PS(-22.57)LFGT(-45.27)EGKPK	S	1	326	326;349;550;567;587	3	0.994463	22.5661	+	0.000558217	68.411	68.411	58.693	NaN	NaN	NaN	NaN	1.97277	2.72767	2.35022	0.284937	2.47982	2.65018	2.565	0.0145108		+	+	>tr|B7Z6E8|B7Z6E8_HUMAN SH3 domain-containing kinase-binding protein 1 OS=Homo sapiens GN=SH3KBP1 PE=2 SV=1;>sp|Q96B97-3|SH3K1_HUMAN Isoform 3 of SH3 domain-containing kinase-binding protein 1 OS=Homo sapiens GN=SH3KBP1;>sp|Q96B97-2|SH3K1_HUMAN Isoform 2 o	B7Z6E8;Q96B97-3;Q96B97-2;Q5JPT2;Q96B97	B7Z6E8	B7Z6E8	2	756.858	NaN	7.31258	7.92273	NaN	NaN	7.16468	6.7729	7.71339	7.50531	NaN	NaN
227	Peroxisomal biogenesis factor 19	PEX19;PEX19;PEX19;DCAF8	_NATDLQNS(ph)SMSEEELTK_	NAT(0.001)DLQNS(0.484)S(0.379)MS(0.134)EEELT(0.002)K	NAT(-28.22)DLQNS(1.06)S(-1.06)MS(-5.58)EEELT(-24.39)K	S		56	56;126;108;146;16	8	0.484138	1.05867		6.84908e-05	43.768	43.768	41.256	NaN	NaN	NaN	NaN	NaN	NaN	NaN	NaN	NaN	NaN	NaN	NaN				>tr|B7Z6I5|B7Z6I5_HUMAN Peroxisomal biogenesis factor 19 OS=Homo sapiens GN=PEX19 PE=2 SV=1;>tr|Q5QNY5|Q5QNY5_HUMAN Peroxisomal biogenesis factor 19 (Fragment) OS=Homo sapiens GN=PEX19 PE=4 SV=1;>sp|P40855-5|PEX19_HUMAN Isoform 5 of Peroxisomal biogenesis	B7Z6I5;Q5QNY5;P40855-5;P40855;H0YJ60	B7Z6I5	B7Z6I5	2	988.911	NaN	NaN	NaN	NaN	NaN	NaN	NaN	NaN	NaN	NaN	NaN
228	Peroxisomal biogenesis factor 19	PEX19;PEX19;PEX19;DCAF8	_NATDLQNS(ph)SMSEEELTK_	NAT(0.001)DLQNS(0.409)S(0.409)MS(0.18)EEELT(0.002)K	NAT(-27.46)DLQNS(0)S(0)MS(-3.57)EEELT(-22.85)K	S		57	57;127;109;147;17	9	0.408754	0		6.84908e-05	43.768	43.768	43.768	NaN	NaN	NaN	NaN	NaN	NaN	NaN	NaN	NaN	NaN	NaN	NaN				>tr|B7Z6I5|B7Z6I5_HUMAN Peroxisomal biogenesis factor 19 OS=Homo sapiens GN=PEX19 PE=2 SV=1;>tr|Q5QNY5|Q5QNY5_HUMAN Peroxisomal biogenesis factor 19 (Fragment) OS=Homo sapiens GN=PEX19 PE=4 SV=1;>sp|P40855-5|PEX19_HUMAN Isoform 5 of Peroxisomal biogenesis	B7Z6I5;Q5QNY5;P40855-5;P40855;H0YJ60	B7Z6I5	B7Z6I5	2	988.911	NaN	NaN	NaN	NaN	NaN	NaN	NaN	NaN	NaN	NaN	NaN
229	Protein FAM65B	FAM65B;FAM65B;FAM65B;FAM65B	_S(ph)QSFAGFSGLQER_	S(0.5)QS(0.5)FAGFSGLQER	S(0)QS(0)FAGFS(-45.04)GLQER	S	1	19	19;19;53;48;19	1	0.499992	0		8.56123e-05	52.172	50.733	52.172	NaN	NaN	NaN	NaN	NaN	-0.469678	-0.469678	NaN	NaN	NaN	NaN	NaN				>sp|Q9Y4F9-2|FA65B_HUMAN Isoform 2 of Protein FAM65B OS=Homo sapiens GN=FAM65B;>tr|F5H029|F5H029_HUMAN Protein FAM65B OS=Homo sapiens GN=FAM65B PE=4 SV=1;>tr|B7Z6U4|B7Z6U4_HUMAN Protein FAM65B OS=Homo sapiens GN=FAM65B PE=2 SV=1;>tr|F5GX51|F5GX51_HUMAN Pro	Q9Y4F9-2;F5H029;B7Z6U4;F5GX51;Q9Y4F9	Q9Y4F9-2	Q9Y4F9-2	2	747.325	NaN	6.97971	NaN	NaN	NaN	NaN	6.97971	NaN	NaN	NaN	NaN
230	Protein FAM65B	FAM65B;FAM65B;FAM65B;FAM65B	_SQS(ph)FAGFSGLQER_	S(0.003)QS(0.997)FAGFSGLQER	S(-25.78)QS(25.78)FAGFS(-55.4)GLQER	S	1	21	21;21;55;50;21	3	0.997365	25.7847	+	3.19314e-07	70.783	69.793	70.783	0.603597	-0.841249	-0.118826	1.04379	0.159887	-0.29678	-0.0684465	0.104273	NaN	-0.197865	-0.197865	NaN				>sp|Q9Y4F9-2|FA65B_HUMAN Isoform 2 of Protein FAM65B OS=Homo sapiens GN=FAM65B;>tr|F5H029|F5H029_HUMAN Protein FAM65B OS=Homo sapiens GN=FAM65B PE=4 SV=1;>tr|B7Z6U4|B7Z6U4_HUMAN Protein FAM65B OS=Homo sapiens GN=FAM65B PE=2 SV=1;>tr|F5GX51|F5GX51_HUMAN Pro	Q9Y4F9-2;F5H029;B7Z6U4;F5GX51;Q9Y4F9	Q9Y4F9-2	Q9Y4F9-2	2	747.325	7.70076	7.53069	7.37053	7.10944	7.57217	7.25547	7.20222	NaN	7.37053	1	2
231	Protein SCAF8	SCAF8;SCAF8	_ETVQTTQS(ph)PTPVEK_	ETVQTT(0.003)QS(0.864)PT(0.132)PVEK	ET(-43.42)VQT(-33.68)T(-24.09)QS(8.15)PT(-8.15)PVEK	S	1	617	617;683	8	0.864053	8.15417	+	9.32775e-16	108.75	96.854	64.275	-0.89792	NaN	-0.89792	NaN	NaN	NaN	NaN	NaN	-1.00214	-0.4336	-0.717869	0.161617				>sp|Q9UPN6|SCAF8_HUMAN Protein SCAF8 OS=Homo sapiens GN=SCAF8 PE=1 SV=1;>tr|B7Z888|B7Z888_HUMAN Protein SCAF8 OS=Homo sapiens GN=SCAF8 PE=2 SV=1	Q9UPN6;B7Z888	Q9UPN6	Q9UPN6	2	812.877	8.22225	NaN	7.79664	8.22225	NaN	NaN	NaN	7.24846	7.65214	2	NaN
232	Periphilin-1	PPHLN1;PPHLN1;PPHLN1;PPHLN1;PPHLN1;PPHLN1	_ERPVQSLKT(ph)SRDT(ph)SPSSGSAVSSSK_	ERPVQS(0.049)LKT(0.48)S(0.481)RDT(0.818)S(0.17)PS(0.001)SGSAVSSSK	ERPVQS(-10.03)LKT(0)S(0)RDT(6.83)S(-6.83)PS(-28.01)S(-33.35)GS(-43.61)AVS(-58.69)S(-63.04)S(-67.92)K	S		153	153;134;153;146;182;81;201;208;219;146;201;17	10	0.48059	0		0.0194838	100.59	100.03	100.59	NaN	NaN	NaN	NaN	NaN	NaN	NaN	NaN	NaN	NaN	NaN	NaN				>sp|Q8NEY8-5|PPHLN_HUMAN Isoform 5 of Periphilin-1 OS=Homo sapiens GN=PPHLN1;>tr|F8WF16|F8WF16_HUMAN Periphilin-1 OS=Homo sapiens GN=PPHLN1 PE=4 SV=1;>sp|Q8NEY8-6|PPHLN_HUMAN Isoform 6 of Periphilin-1 OS=Homo sapiens GN=PPHLN1;>tr|B7Z8L1|B7Z8L1_HUMAN Perip	Q8NEY8-5;F8WF16;Q8NEY8-6;B7Z8L1;E9PAX8;F8W6A0;Q8NEY8-8;Q8NEY8-2;F8W0Q9;Q8NEY8-3;Q8NEY8;Q8NEY8-7	Q8NEY8-5	Q8NEY8-5	3	913.418	NaN	NaN	NaN	NaN	NaN	NaN	NaN	NaN	NaN	NaN	NaN
233	Periphilin-1	PPHLN1;PPHLN1;PPHLN1;PPHLN1;PPHLN1;PPHLN1;PPHLN1;PPHLN1	_SFYSSHYARERS(ph)PYK_	SFYS(0.023)S(0.449)HY(0.001)ARERS(0.527)PYK	S(-44.15)FY(-38.43)S(-13.61)S(-0.7)HY(-28.47)ARERS(0.7)PY(-39.82)K	S	1	73	73;73;73;66;121;20;121;128;139;66;121;128;121	12	0.527233	0.698438		0.0369982	56.819	56.819	56.819	0.0797024	-0.0522768	0.0137128	0.00870926	0.219834	NaN	0.219834	NaN	-0.637491	NaN	-0.637491	NaN				>sp|Q8NEY8-5|PPHLN_HUMAN Isoform 5 of Periphilin-1 OS=Homo sapiens GN=PPHLN1;>tr|F8WF16|F8WF16_HUMAN Periphilin-1 OS=Homo sapiens GN=PPHLN1 PE=4 SV=1;>sp|Q8NEY8-6|PPHLN_HUMAN Isoform 6 of Periphilin-1 OS=Homo sapiens GN=PPHLN1;>tr|B7Z8L1|B7Z8L1_HUMAN Perip	Q8NEY8-5;F8WF16;Q8NEY8-6;B7Z8L1;E9PAX8;F8W6A0;Q8NEY8-8;Q8NEY8-2;F8W0Q9;Q8NEY8-3;Q8NEY8;F8VPY7;F8VWU8	Q8NEY8-5	Q8NEY8-5	3	653.291	8.09638	7.73498	7.67368	7.876	7.69623	7.73498	NaN	7.67368	NaN	1	1
234	SH3 and PX domain-containing protein 2A	SH3PXD2A;SH3PXD2A;SH3PXD2A;SH3PXD2A;SH3PXD2A	_AQIS(ph)SPNLR_	AQIS(0.603)S(0.397)PNLR	AQIS(1.81)S(-1.81)PNLR	S	1	227	227;255;287;347;392;420;282	4	0.602678	1.80943		0.0022829	46.352	46.352	46.352	NaN	2.0607	2.0607	NaN	NaN	0.0880247	0.0880247	NaN	NaN	-0.19862	-0.19862	NaN				>sp|Q5TCZ1-2|SPD2A_HUMAN Isoform 2 of SH3 and PX domain-containing protein 2A OS=Homo sapiens GN=SH3PXD2A;>tr|F5GZ35|F5GZ35_HUMAN SH3 and PX domain-containing protein 2A OS=Homo sapiens GN=SH3PXD2A PE=4 SV=1;>tr|B7Z9C6|B7Z9C6_HUMAN SH3 and PX domain-contai	Q5TCZ1-2;F5GZ35;B7Z9C6;H0Y507;Q5TCZ1-3;Q5TCZ1;F8WCK5	Q5TCZ1-2	Q5TCZ1-2	2	533.258	6.92251	6.26283	7.07744	NaN	6.92251	NaN	6.26283	NaN	7.07744	NaN	1
235	SH3 and PX domain-containing protein 2A	SH3PXD2A;SH3PXD2A;SH3PXD2A;SH3PXD2A;SH3PXD2A	_AQIS(ph)SPNLR_	AQIS(0.5)S(0.5)PNLR	AQIS(0)S(0)PNLR	S	1	228	228;256;288;348;393;421;283	5	0.5	0		0.0022829	46.352	46.352	46.352	NaN	2.0607	2.0607	NaN	NaN	0.0880247	0.0880247	NaN	NaN	-0.252052	-0.252052	NaN				>sp|Q5TCZ1-2|SPD2A_HUMAN Isoform 2 of SH3 and PX domain-containing protein 2A OS=Homo sapiens GN=SH3PXD2A;>tr|F5GZ35|F5GZ35_HUMAN SH3 and PX domain-containing protein 2A OS=Homo sapiens GN=SH3PXD2A PE=4 SV=1;>tr|B7Z9C6|B7Z9C6_HUMAN SH3 and PX domain-contai	Q5TCZ1-2;F5GZ35;B7Z9C6;H0Y507;Q5TCZ1-3;Q5TCZ1;F8WCK5	Q5TCZ1-2	Q5TCZ1-2	2	533.258	6.92251	6.26283	6.81439	NaN	6.92251	NaN	6.26283	NaN	6.81439	NaN	1
236	SH3 and PX domain-containing protein 2A	SH3PXD2A;SH3PXD2A;SH3PXD2A;SH3PXD2A	_EAEEGPTGASESQDS(ph)PRK_	EAEEGPT(0.001)GAS(0.008)ES(0.269)QDS(0.722)PRK	EAEEGPT(-28.42)GAS(-19.42)ES(-4.3)QDS(4.3)PRK	S	1	354	354;382;414;474;519;547	15	0.722176	4.29661		0.00374932	49.66	49.66	49.66	NaN	NaN	NaN	NaN	-0.410256	-0.0500489	-0.230152	0.0648745	-0.170914	-0.203389	-0.187151	0.000527329				>sp|Q5TCZ1-2|SPD2A_HUMAN Isoform 2 of SH3 and PX domain-containing protein 2A OS=Homo sapiens GN=SH3PXD2A;>tr|F5GZ35|F5GZ35_HUMAN SH3 and PX domain-containing protein 2A OS=Homo sapiens GN=SH3PXD2A PE=4 SV=1;>tr|B7Z9C6|B7Z9C6_HUMAN SH3 and PX domain-contai	Q5TCZ1-2;F5GZ35;B7Z9C6;H0Y507;Q5TCZ1-3;Q5TCZ1	Q5TCZ1-2	Q5TCZ1-2	3	652.272	NaN	7.19261	7.26476	NaN	NaN	7.08486	6.5345	6.90539	7.01515	NaN	NaN
237	Squamous cell carcinoma antigen recognized by T-cells 3	SART3;SART3;SART3;SART3	_(ac)ATAAETSAS(ph)EPEAESK_	ATAAET(0.055)S(0.055)AS(0.879)EPEAES(0.01)K	AT(-37.61)AAET(-12.03)S(-12.03)AS(12.03)EPEAES(-19.28)K	S	1	10	10;10;10;10;10;10	9	0.879303	12.0309	+	0.000796393	48.376	46.64	48.376	NaN	NaN	NaN	NaN	NaN	0.0449252	0.0449252	NaN	NaN	-0.389567	-0.389567	NaN				>sp|Q15020-3|SART3_HUMAN Isoform 3 of Squamous cell carcinoma antigen recognized by T-cells 3 OS=Homo sapiens GN=SART3;>tr|F8W667|F8W667_HUMAN Squamous cell carcinoma antigen recognized by T-cells 3 OS=Homo sapiens GN=SART3 PE=4 SV=1;>sp|Q15020-2|SART3_HUM	Q15020-3;F8W667;Q15020-2;F8VV04;B7ZKM0;Q15020	Q15020-3	Q15020-3	2	850.849	NaN	6.23907	6.76497	NaN	NaN	NaN	6.23907	NaN	6.76497	NaN	NaN
238	Protein eva-1 homolog A	EVA1A;EVA1A;EVA1A	_NVFTS(ph)AEELER_	NVFT(0.04)S(0.96)AEELER	NVFT(-13.77)S(13.77)AEELER	S	1	102	102;114;114	5	0.95973	13.7716	+	2.91713e-10	89.507	84.408	83.692	0.43957	-0.616264	-0.0883469	0.557392	NaN	-0.34153	-0.34153	NaN	NaN	-0.575796	-0.575796	NaN				>tr|B8ZZF5|B8ZZF5_HUMAN Protein eva-1 homolog A OS=Homo sapiens GN=EVA1A PE=4 SV=1;>tr|C9J5M4|C9J5M4_HUMAN Protein eva-1 homolog A (Fragment) OS=Homo sapiens GN=EVA1A PE=4 SV=1;>sp|Q9H8M9|EVA1A_HUMAN Protein eva-1 homolog A OS=Homo sapiens GN=EVA1A PE=2 SV	B8ZZF5;C9J5M4;Q9H8M9	B8ZZF5	B8ZZF5	2	687.8	7.78641	7.17	7.45524	7.33915	7.59458	NaN	7.17	NaN	7.45524	1	2
239	Small ubiquitin-related modifier 1	SUMO1;SUMO1;SUMO1;SUMO1	_(ac)S(ph)DQEAKPSTEDLGDKK_	S(1)DQEAKPSTEDLGDKK	S(80.7)DQEAKPS(-80.7)T(-83.24)EDLGDKK	S	1	2	2;2;2;2	1	1	80.6999	+	3.37346e-39	172.66	172	100.39	-0.0258232	-0.0392789	-0.032551	9.05279e-05	0.00776951	0.0965144	0.052142	0.00393783	0.016639	-0.00100955	0.00781471	0.000155735				>tr|B8ZZJ0|B8ZZJ0_HUMAN Small ubiquitin-related modifier 1 OS=Homo sapiens GN=SUMO1 PE=4 SV=1;>tr|B9A032|B9A032_HUMAN Small ubiquitin-related modifier 1 OS=Homo sapiens GN=SUMO1 PE=4 SV=1;>sp|P63165|SUMO1_HUMAN Small ubiquitin-related modifier 1 OS=Homo sa	B8ZZJ0;B9A032;P63165;B8ZZN6	B8ZZJ0	B8ZZJ0	2	935.409	9.20158	9.03545	9.04431	8.88613	8.91451	8.94548	8.30754	8.87688	8.54933	8	8
240	BET1-like protein	BET1L;BET1L;BET1L;BET1L	_AQS(ph)PGAVEEILDRENK_	AQS(1)PGAVEEILDRENK	AQS(46.46)PGAVEEILDRENK	S	1	9	9;9;9;9	3	1	46.4609	+	0.0388626	46.461	46.461	46.461	0.356482	-0.756169	-0.199844	0.618996	-0.993666	-1.56062	-1.27714	0.160717	NaN	-1.15704	-1.15704	NaN		+		>tr|H7BXT7|H7BXT7_HUMAN BET1-like protein OS=Homo sapiens GN=BET1L PE=4 SV=1;>tr|E9PHY4|E9PHY4_HUMAN BET1-like protein OS=Homo sapiens GN=BET1L PE=4 SV=1;>sp|Q9NYM9|BET1L_HUMAN BET1-like protein OS=Homo sapiens GN=BET1L PE=1 SV=1;>tr|B8ZZS0|B8ZZS0_HUMAN BE	H7BXT7;E9PHY4;Q9NYM9;B8ZZS0	H7BXT7	H7BXT7	3	612.623	7.28307	7.22961	7.26541	6.97698	6.98704	6.87331	6.9776	NaN	7.26541	1	1
241	Arf-GAP domain and FG repeat-containing protein 1	AGFG1;AGFG1;AGFG1	_GTPSQS(ph)PVVGR_	GTPS(0.001)QS(0.999)PVVGR	GT(-45.92)PS(-32.27)QS(32.27)PVVGR	S	1;2	103	103;181;181;181;181;166	6	0.999382	32.2677	+	6.73989e-41	152.82	152.82	55.724	0.214747	-0.209391	0.00267775	0.0899464	-0.196194	0.151795	-0.0221998	0.0605482	-0.829844	0.324401	-0.252722	0.666141				>tr|C9J2I0|C9J2I0_HUMAN Arf-GAP domain and FG repeat-containing protein 1 (Fragment) OS=Homo sapiens GN=AGFG1 PE=4 SV=1;>sp|P52594-2|AGFG1_HUMAN Isoform 2 of Arf-GAP domain and FG repeat-containing protein 1 OS=Homo sapiens GN=AGFG1;>tr|B8ZZY2|B8ZZY2_HUMAN	C9J2I0;P52594-2;B8ZZY2;P52594-3;P52594;P52594-4	C9J2I0	C9J2I0	2	582.774	8.23682	8.71895	8.84869	8.21365	6.95249	8.37952	8.4532	8.36773	8.6745	2	1
242	RNA-binding protein 12B	RBM12B;RBM12B	_S(ph)RSPLGFYVHLK_	S(0.575)RS(0.425)PLGFYVHLK	S(1.31)RS(-1.31)PLGFY(-37.62)VHLK	S	1	278	278;278	1	0.574507	1.30504		0.0476326	44.252	44.252	44.252	NaN	NaN	NaN	NaN	NaN	NaN	NaN	NaN	NaN	0.0807439	0.0807439	NaN				>tr|B9ZVT1|B9ZVT1_HUMAN RNA-binding protein 12B OS=Homo sapiens GN=RBM12B PE=4 SV=2;>sp|Q8IXT5|RB12B_HUMAN RNA-binding protein 12B OS=Homo sapiens GN=RBM12B PE=1 SV=2	B9ZVT1;Q8IXT5	B9ZVT1	B9ZVT1	3	495.253	NaN	NaN	6.75986	NaN	NaN	NaN	NaN	NaN	6.75986	NaN	NaN
243	WW domain-containing transcription regulator protein 1	WWTR1;WWTR1;WWTR1	_SHS(ph)SPASLQLGTGAGAAGSPAQQHAHLR_	S(0.117)HS(0.421)S(0.421)PAS(0.038)LQLGT(0.004)GAGAAGSPAQQHAHLR	S(-5.57)HS(0)S(0)PAS(-10.49)LQLGT(-19.83)GAGAAGS(-43.05)PAQQHAHLR	S		89	89;89;89	3	0.420658	0		4.03005e-12	92.349	90.819	51.966	NaN	NaN	NaN	NaN	NaN	NaN	NaN	NaN	NaN	NaN	NaN	NaN				>tr|C9J038|C9J038_HUMAN WW domain-containing transcription regulator protein 1 (Fragment) OS=Homo sapiens GN=WWTR1 PE=4 SV=1;>sp|Q9GZV5|WWTR1_HUMAN WW domain-containing transcription regulator protein 1 OS=Homo sapiens GN=WWTR1 PE=1 SV=1;>tr|C9JR84|C9JR84_	C9J038;Q9GZV5;C9JR84	C9J038	C9J038	3	925.442	NaN	NaN	NaN	NaN	NaN	NaN	NaN	NaN	NaN	NaN	NaN
244	WW domain-containing transcription regulator protein 1	WWTR1;WWTR1;WWTR1	_SHS(ph)SPASLQLGTGAGAAGSPAQQHAHLR_	S(0.117)HS(0.421)S(0.421)PAS(0.038)LQLGT(0.004)GAGAAGSPAQQHAHLR	S(-5.57)HS(0)S(0)PAS(-10.49)LQLGT(-19.83)GAGAAGS(-43.05)PAQQHAHLR	S		90	90;90;90	4	0.420658	0		4.03005e-12	92.349	90.819	51.966	NaN	NaN	NaN	NaN	NaN	NaN	NaN	NaN	NaN	NaN	NaN	NaN				>tr|C9J038|C9J038_HUMAN WW domain-containing transcription regulator protein 1 (Fragment) OS=Homo sapiens GN=WWTR1 PE=4 SV=1;>sp|Q9GZV5|WWTR1_HUMAN WW domain-containing transcription regulator protein 1 OS=Homo sapiens GN=WWTR1 PE=1 SV=1;>tr|C9JR84|C9JR84_	C9J038;Q9GZV5;C9JR84	C9J038	C9J038	3	925.442	NaN	NaN	NaN	NaN	NaN	NaN	NaN	NaN	NaN	NaN	NaN
245	WW domain-containing transcription regulator protein 1	WWTR1;WWTR1;WWTR1	_SHSSPAS(ph)LQLGTGAGAAGSPAQQHAHLR_	S(0.067)HS(0.295)S(0.295)PAS(0.343)LQLGTGAGAAGSPAQQHAHLR	S(-7.07)HS(-0.66)S(-0.66)PAS(0.66)LQLGT(-58.68)GAGAAGS(-74.63)PAQQHAHLR	S		93	93;93;93	7	0.343043	0.658316		2.5257e-11	81.974	78.852	81.974	NaN	NaN	NaN	NaN	NaN	NaN	NaN	NaN	NaN	NaN	NaN	NaN				>tr|C9J038|C9J038_HUMAN WW domain-containing transcription regulator protein 1 (Fragment) OS=Homo sapiens GN=WWTR1 PE=4 SV=1;>sp|Q9GZV5|WWTR1_HUMAN WW domain-containing transcription regulator protein 1 OS=Homo sapiens GN=WWTR1 PE=1 SV=1;>tr|C9JR84|C9JR84_	C9J038;Q9GZV5;C9JR84	C9J038	C9J038	4	694.333	NaN	NaN	NaN	NaN	NaN	NaN	NaN	NaN	NaN	NaN	NaN
246	E3 ubiquitin-protein ligase BRE1A	RNF20;RNF20;RNF20	_ALVVPEPEPDS(ph)DSNQER_	ALVVPEPEPDS(0.855)DS(0.145)NQER	ALVVPEPEPDS(7.7)DS(-7.7)NQER	S	1	136	136;136;136	11	0.854907	7.70273	+	0.00194359	55.453	53.106	55.453	NaN	NaN	NaN	NaN	0.36233	NaN	0.36233	NaN	0.464982	NaN	0.464982	NaN				>tr|C9J0A5|C9J0A5_HUMAN E3 ubiquitin-protein ligase BRE1A (Fragment) OS=Homo sapiens GN=RNF20 PE=4 SV=1;>tr|C9JXC9|C9JXC9_HUMAN E3 ubiquitin-protein ligase BRE1A (Fragment) OS=Homo sapiens GN=RNF20 PE=4 SV=1;>sp|Q5VTR2|BRE1A_HUMAN E3 ubiquitin-protein liga	C9J0A5;C9JXC9;Q5VTR2	C9J0A5	C9J0A5	2	981.428	NaN	7.3358	7.78775	NaN	NaN	7.3358	NaN	7.78775	NaN	NaN	NaN
247	E3 ubiquitin-protein ligase BRE1A	RNF20;RNF20;RNF20	_ALVVPEPEPDSDS(ph)NQER_	ALVVPEPEPDS(0.082)DS(0.918)NQER	ALVVPEPEPDS(-10.5)DS(10.5)NQER	S	1	138	138;138;138	13	0.918153	10.4991	+	0.00204065	54.834	53.376	46.953	NaN	NaN	NaN	NaN	NaN	0.117678	0.117678	NaN	NaN	0.303828	0.303828	NaN				>tr|C9J0A5|C9J0A5_HUMAN E3 ubiquitin-protein ligase BRE1A (Fragment) OS=Homo sapiens GN=RNF20 PE=4 SV=1;>tr|C9JXC9|C9JXC9_HUMAN E3 ubiquitin-protein ligase BRE1A (Fragment) OS=Homo sapiens GN=RNF20 PE=4 SV=1;>sp|Q5VTR2|BRE1A_HUMAN E3 ubiquitin-protein liga	C9J0A5;C9JXC9;Q5VTR2	C9J0A5	C9J0A5	2	981.428	NaN	7.49152	7.49432	NaN	NaN	NaN	7.49152	NaN	7.49432	NaN	NaN
248	Charged multivesicular body protein 2b	CHMP2B;CHMP2B	_ATIS(ph)DEEIERQLK_	AT(0.062)IS(0.938)DEEIERQLK	AT(-11.78)IS(11.78)DEEIERQLK	S	1	158	158;169;199	4	0.937729	11.7779	+	0.00212265	51.76	46.548	51.76	0.263035	NaN	0.263035	NaN	NaN	NaN	NaN	NaN	NaN	-0.0877344	-0.0877344	NaN				>sp|Q9UQN3-2|CHM2B_HUMAN Isoform 2 of Charged multivesicular body protein 2b OS=Homo sapiens GN=CHMP2B;>tr|C9J0A7|C9J0A7_HUMAN Charged multivesicular body protein 2b OS=Homo sapiens GN=CHMP2B PE=4 SV=1;>sp|Q9UQN3|CHM2B_HUMAN Charged multivesicular body pro	Q9UQN3-2;C9J0A7;Q9UQN3	Q9UQN3-2	Q9UQN3-2	2	806.385	6.46449	NaN	7.56744	6.46449	NaN	NaN	NaN	NaN	7.56744	1	NaN
249	Nuclear-interacting partner of ALK	ZC3HC1;ZC3HC1	_SQDATFS(ph)PGSEQAEK_	S(0.001)QDAT(0.053)FS(0.921)PGS(0.025)EQAEK	S(-31.98)QDAT(-12.41)FS(12.41)PGS(-15.58)EQAEK	S	1	292	292;314;335	7	0.921043	12.4083	+	0.0178999	47.499	47.204	47.499	NaN	NaN	NaN	NaN	0.0594937	NaN	0.0594937	NaN	NaN	NaN	NaN	NaN				>tr|C9J0I9|C9J0I9_HUMAN Nuclear-interacting partner of ALK OS=Homo sapiens GN=ZC3HC1 PE=4 SV=1;>sp|Q86WB0-2|NIPA_HUMAN Isoform 2 of Nuclear-interacting partner of ALK OS=Homo sapiens GN=ZC3HC1;>sp|Q86WB0|NIPA_HUMAN Nuclear-interacting partner of ALK OS=Hom	C9J0I9;Q86WB0-2;Q86WB0	C9J0I9	C9J0I9	2	831.338	NaN	7.32644	NaN	NaN	NaN	7.32644	NaN	NaN	NaN	NaN	NaN
250	Nuclear-interacting partner of ALK	ZC3HC1;ZC3HC1	_SQDATFSPGS(ph)EQAEKSPGPIVSR_	SQDAT(0.002)FS(0.158)PGS(0.628)EQAEKS(0.184)PGPIVS(0.027)R	S(-56.34)QDAT(-24.38)FS(-5.98)PGS(5.33)EQAEKS(-5.33)PGPIVS(-13.68)R	S	1	295	295;317;338	10	0.62812	5.32536		0.00101103	70.051	67.168	70.051	NaN	NaN	NaN	NaN	NaN	NaN	NaN	NaN	0.389567	NaN	0.389567	NaN				>tr|C9J0I9|C9J0I9_HUMAN Nuclear-interacting partner of ALK OS=Homo sapiens GN=ZC3HC1 PE=4 SV=1;>sp|Q86WB0-2|NIPA_HUMAN Isoform 2 of Nuclear-interacting partner of ALK OS=Homo sapiens GN=ZC3HC1;>sp|Q86WB0|NIPA_HUMAN Nuclear-interacting partner of ALK OS=Hom	C9J0I9;Q86WB0-2;Q86WB0	C9J0I9	C9J0I9	3	819.043	NaN	NaN	7.15158	NaN	NaN	NaN	NaN	7.15158	NaN	NaN	NaN
251	Nuclear-interacting partner of ALK	ZC3HC1;ZC3HC1	_SQDATFSPGSEQAEKS(ph)PGPIVSR_	SQDATFS(0.033)PGS(0.332)EQAEKS(0.551)PGPIVS(0.084)R	S(-54)QDAT(-31.62)FS(-12.2)PGS(-2.19)EQAEKS(2.19)PGPIVS(-8.18)R	S	1	301	301;323;344	16	0.550571	2.19381		0.019602	59.048	50.027	59.048	NaN	NaN	NaN	NaN	NaN	NaN	NaN	NaN	-0.272489	NaN	-0.272489	NaN				>tr|C9J0I9|C9J0I9_HUMAN Nuclear-interacting partner of ALK OS=Homo sapiens GN=ZC3HC1 PE=4 SV=1;>sp|Q86WB0-2|NIPA_HUMAN Isoform 2 of Nuclear-interacting partner of ALK OS=Homo sapiens GN=ZC3HC1;>sp|Q86WB0|NIPA_HUMAN Nuclear-interacting partner of ALK OS=Hom	C9J0I9;Q86WB0-2;Q86WB0	C9J0I9	C9J0I9	3	819.043	NaN	NaN	7.71354	NaN	NaN	NaN	NaN	7.71354	NaN	NaN	NaN
252	Nuclear-interacting partner of ALK	ZC3HC1;ZC3HC1	_TRS(ph)WDSSSPVDRPEPEAASPTTR_	T(0.082)RS(0.913)WDS(0.002)S(0.002)S(0.002)PVDRPEPEAASPTTR	T(-10.47)RS(10.47)WDS(-27)S(-27)S(-27)PVDRPEPEAAS(-49.04)PT(-49.04)T(-47.24)R	S	1	311	311;333;354	3	0.912636	10.4721	+	0.0701894	51.321	50.289	51.321	-0.280195	NaN	-0.280195	NaN	NaN	NaN	NaN	NaN	NaN	NaN	NaN	NaN				>tr|C9J0I9|C9J0I9_HUMAN Nuclear-interacting partner of ALK OS=Homo sapiens GN=ZC3HC1 PE=4 SV=1;>sp|Q86WB0-2|NIPA_HUMAN Isoform 2 of Nuclear-interacting partner of ALK OS=Homo sapiens GN=ZC3HC1;>sp|Q86WB0|NIPA_HUMAN Nuclear-interacting partner of ALK OS=Hom	C9J0I9;Q86WB0-2;Q86WB0	C9J0I9	C9J0I9	3	870.392	7.75811	NaN	NaN	7.75811	NaN	NaN	NaN	NaN	NaN	1	NaN
253	Nuclear receptor corepressor 2	NCOR2;NCOR2;NCOR2;NCOR2;NCOR2;NCOR2;NCOR2;NCOR2	_S(ph)PGNTSQPPAFFSK_	S(0.999)PGNT(0.001)SQPPAFFSK	S(31.28)PGNT(-31.28)S(-40.75)QPPAFFS(-52.2)K	S	1	1819	1819;2248;2249;2252;2248;2252;2258;2261;2269;559;130;49	1	0.999166	31.2796	+	8.84386e-07	66.152	65.208	53.504	NaN	0.533618	0.533618	NaN	-0.775268	-0.16337	-0.469319	0.18721	-0.892955	-0.752406	-0.82268	0.00987698			+	>tr|C9J7T7|C9J7T7_HUMAN Nuclear receptor corepressor 2 OS=Homo sapiens GN=NCOR2 PE=4 SV=2;>tr|C9JE98|C9JE98_HUMAN Nuclear receptor corepressor 2 OS=Homo sapiens GN=NCOR2 PE=4 SV=1;>tr|C9J239|C9J239_HUMAN Nuclear receptor corepressor 2 OS=Homo sapiens GN=NC	C9J7T7;C9JE98;C9J239;Q9Y618-5;C9J0Q5;Q9Y618-4;C9JFD3;Q9Y618-3;Q9Y618;Q9Y618-2;H7C2D4;H7C184	C9J7T7	C9J7T7	2	772.843	7.47917	7.7334	7.99793	NaN	7.47917	7.64253	7.00937	7.7493	7.6373	NaN	1
254	MLN64 N-terminal domain homolog	STARD3NL;STARD3NL;STARD3NL;STARD3NL;STARD3NL	_IES(ph)YEGREK_	IES(0.999)Y(0.001)EGREK	IES(29.46)Y(-29.46)EGREK	S	1	39	39;39;39;39;32;39	3	0.998868	29.4551	+	0.0442988	45.653	45.653	45.653	-0.00374143	NaN	-0.00374143	NaN	NaN	NaN	NaN	NaN	NaN	NaN	NaN	NaN				>tr|C9JJ39|C9JJ39_HUMAN MLN64 N-terminal domain homolog (Fragment) OS=Homo sapiens GN=STARD3NL PE=4 SV=1;>tr|C9J3F5|C9J3F5_HUMAN MLN64 N-terminal domain homolog (Fragment) OS=Homo sapiens GN=STARD3NL PE=4 SV=1;>tr|C9JPX5|C9JPX5_HUMAN MLN64 N-terminal domai	C9JJ39;C9J3F5;C9JPX5;C9JKL2;O95772-2;O95772	C9JJ39	C9JJ39	2	595.758	6.54619	NaN	NaN	6.54619	NaN	NaN	NaN	NaN	NaN	1	NaN
255	TBC1 domain family member 5	TBC1D5;TBC1D5	_NISS(ph)SPSVESLPGGR_	NIS(0.044)S(0.412)S(0.412)PS(0.118)VES(0.013)LPGGR	NIS(-9.72)S(0)S(0)PS(-5.44)VES(-14.86)LPGGR	S		512	512;538;560	4	0.412391	0		0.000838874	45.347	44.167	45.347	NaN	NaN	NaN	NaN	NaN	NaN	NaN	NaN	NaN	NaN	NaN	NaN				>tr|C9J3F6|C9J3F6_HUMAN TBC1 domain family member 5 OS=Homo sapiens GN=TBC1D5 PE=4 SV=1;>sp|Q92609|TBCD5_HUMAN TBC1 domain family member 5 OS=Homo sapiens GN=TBC1D5 PE=1 SV=1;>sp|Q92609-2|TBCD5_HUMAN Isoform 2 of TBC1 domain family member 5 OS=Homo sapiens	C9J3F6;Q92609;Q92609-2	C9J3F6	C9J3F6	2	783.862	NaN	NaN	NaN	NaN	NaN	NaN	NaN	NaN	NaN	NaN	NaN
256	TBC1 domain family member 5	TBC1D5;TBC1D5	_NISSS(ph)PSVESLPGGR_	NIS(0.001)S(0.066)S(0.859)PS(0.066)VES(0.008)LPGGR	NIS(-31.24)S(-11.11)S(11.11)PS(-11.11)VES(-20.41)LPGGR	S	1	513	513;539;561	5	0.85866	11.1138	+	6.58891e-05	72.21	48.276	72.21	NaN	NaN	NaN	NaN	NaN	NaN	NaN	NaN	NaN	NaN	NaN	NaN				>tr|C9J3F6|C9J3F6_HUMAN TBC1 domain family member 5 OS=Homo sapiens GN=TBC1D5 PE=4 SV=1;>sp|Q92609|TBCD5_HUMAN TBC1 domain family member 5 OS=Homo sapiens GN=TBC1D5 PE=1 SV=1;>sp|Q92609-2|TBCD5_HUMAN Isoform 2 of TBC1 domain family member 5 OS=Homo sapiens	C9J3F6;Q92609;Q92609-2	C9J3F6	C9J3F6	2	783.862	NaN	NaN	NaN	NaN	NaN	NaN	NaN	NaN	NaN	NaN	NaN
257	Mitogen-activated protein kinase kinase kinase kinase 4	MAP4K4;MAP4K4;MAP4K4;MAP4K4;MAP4K4;MAP4K4;MAP4K4;MAP4K4;MAP4K4;MAP4K4	_LVPRPGSGSSSGSSNSGSQPGSHPGS(ph)QSGSGERFR_	LVPRPGSGSSSGSSNSGS(0.002)QPGS(0.118)HPGS(0.293)QS(0.293)GS(0.293)GERFR	LVPRPGS(-67.28)GS(-65.41)S(-65.41)S(-65.59)GS(-65.77)S(-61.66)NS(-46.88)GS(-22.28)QPGS(-3.95)HPGS(0)QS(0)GS(0)GERFR	S		495	495;496;513;696;773;774;611;611;612;627;665;688;665;669	26	0.293376	0		0.0324895	71.661	71.661	71.661	NaN	NaN	NaN	NaN	NaN	NaN	NaN	NaN	NaN	NaN	NaN	NaN				>tr|E7EX83|E7EX83_HUMAN Mitogen-activated protein kinase kinase kinase kinase 4 OS=Homo sapiens GN=MAP4K4 PE=4 SV=1;>tr|C9J840|C9J840_HUMAN Mitogen-activated protein kinase kinase kinase kinase 4 OS=Homo sapiens GN=MAP4K4 PE=4 SV=2;>tr|H7C0P6|H7C0P6_HUMAN	E7EX83;C9J840;H7C0P6;O95819;O95819-3;G5E948;E7ENQ1;O95819-4;G3XAA2;H7C360;O95819-2;O95819-5;E7EN19;E7ESS2	E7EX83;E7ENQ1	E7EX83	4	863.64	NaN	NaN	NaN	NaN	NaN	NaN	NaN	NaN	NaN	NaN	NaN
258	Mitogen-activated protein kinase kinase kinase kinase 4	MAP4K4;MAP4K4;MAP4K4;MAP4K4;MAP4K4;MAP4K4;MAP4K4;MAP4K4;MAP4K4;MAP4K4	_LVPRPGSGSSSGSSNSGSQPGSHPGS(ph)QSGSGERFR_	LVPRPGSGSSSGSSNSGS(0.002)QPGS(0.118)HPGS(0.293)QS(0.293)GS(0.293)GERFR	LVPRPGS(-67.28)GS(-65.41)S(-65.41)S(-65.59)GS(-65.77)S(-61.66)NS(-46.88)GS(-22.28)QPGS(-3.95)HPGS(0)QS(0)GS(0)GERFR	S		497	497;498;515;698;775;776;613;613;614;629;667;690;667;671	28	0.293376	0		0.0324895	71.661	71.661	71.661	NaN	NaN	NaN	NaN	NaN	NaN	NaN	NaN	NaN	NaN	NaN	NaN				>tr|E7EX83|E7EX83_HUMAN Mitogen-activated protein kinase kinase kinase kinase 4 OS=Homo sapiens GN=MAP4K4 PE=4 SV=1;>tr|C9J840|C9J840_HUMAN Mitogen-activated protein kinase kinase kinase kinase 4 OS=Homo sapiens GN=MAP4K4 PE=4 SV=2;>tr|H7C0P6|H7C0P6_HUMAN	E7EX83;C9J840;H7C0P6;O95819;O95819-3;G5E948;E7ENQ1;O95819-4;G3XAA2;H7C360;O95819-2;O95819-5;E7EN19;E7ESS2	E7EX83;E7ENQ1	E7EX83	4	863.64	NaN	NaN	NaN	NaN	NaN	NaN	NaN	NaN	NaN	NaN	NaN
259	Mitogen-activated protein kinase kinase kinase kinase 4	MAP4K4;MAP4K4;MAP4K4;MAP4K4;MAP4K4;MAP4K4;MAP4K4;MAP4K4;MAP4K4;MAP4K4	_LVPRPGSGSSSGSSNSGSQPGSHPGS(ph)QSGSGERFR_	LVPRPGSGSSSGSSNSGS(0.002)QPGS(0.118)HPGS(0.293)QS(0.293)GS(0.293)GERFR	LVPRPGS(-67.28)GS(-65.41)S(-65.41)S(-65.59)GS(-65.77)S(-61.66)NS(-46.88)GS(-22.28)QPGS(-3.95)HPGS(0)QS(0)GS(0)GERFR	S		499	499;500;517;700;777;778;615;615;616;631;669;692;669;673	30	0.293376	0		0.0324895	71.661	71.661	71.661	NaN	NaN	NaN	NaN	NaN	NaN	NaN	NaN	NaN	NaN	NaN	NaN				>tr|E7EX83|E7EX83_HUMAN Mitogen-activated protein kinase kinase kinase kinase 4 OS=Homo sapiens GN=MAP4K4 PE=4 SV=1;>tr|C9J840|C9J840_HUMAN Mitogen-activated protein kinase kinase kinase kinase 4 OS=Homo sapiens GN=MAP4K4 PE=4 SV=2;>tr|H7C0P6|H7C0P6_HUMAN	E7EX83;C9J840;H7C0P6;O95819;O95819-3;G5E948;E7ENQ1;O95819-4;G3XAA2;H7C360;O95819-2;O95819-5;E7EN19;E7ESS2	E7EX83;E7ENQ1	E7EX83	4	863.64	NaN	NaN	NaN	NaN	NaN	NaN	NaN	NaN	NaN	NaN	NaN
260	Cytospin-A	SPECC1L;SPECC1L;SPECC1L	_AQLGINEDHS(ph)EGDEK_	AQLGINEDHS(1)EGDEK	AQLGINEDHS(66.15)EGDEK	S	1	220	220;220;220;220;159	10	1	66.1517	+	0.000582826	66.152	65.29	66.152	NaN	NaN	NaN	NaN	-0.844432	NaN	-0.844432	NaN	-1.0143	NaN	-1.0143	NaN				>tr|C9J8U1|C9J8U1_HUMAN Cytospin-A (Fragment) OS=Homo sapiens GN=SPECC1L PE=4 SV=1;>tr|F8WAN1|F8WAN1_HUMAN Protein SPECC1L-ADORA2A OS=Homo sapiens GN=SPECC1L-ADORA2A PE=4 SV=1;>sp|Q69YQ0-2|CYTSA_HUMAN Isoform 2 of Cytospin-A OS=Homo sapiens GN=SPECC1L;>sp|	C9J8U1;F8WAN1;Q69YQ0-2;Q69YQ0;C9JLY8	C9J8U1	C9J8U1	2	861.354	NaN	7.6351	7.71441	NaN	NaN	7.6351	NaN	7.71441	NaN	NaN	NaN
261	RNA-binding motif, single-stranded-interacting protein 3	RBMS3;RBMS3;RBMS3	_QSYAPAPHPMAPPS(ph)PSTNSSSNNSSNNSSGEQLSK_	QSY(0.001)APAPHPMAPPS(0.215)PS(0.215)T(0.215)NS(0.215)S(0.075)S(0.027)NNS(0.032)S(0.004)NNSSGEQLSK	QS(-27.35)Y(-26.08)APAPHPMAPPS(0)PS(0)T(0)NS(0)S(-4.59)S(-9.05)NNS(-8.33)S(-17.52)NNS(-28.91)S(-32.3)GEQLS(-43.4)K	S		39	39;39;39;39;39;39	14	0.215399	0		0.00808748	50.627	50.466	50.627	NaN	NaN	NaN	NaN	NaN	NaN	NaN	NaN	NaN	NaN	NaN	NaN				>tr|C9J9B2|C9J9B2_HUMAN RNA-binding motif, single-stranded-interacting protein 3 OS=Homo sapiens GN=RBMS3 PE=4 SV=1;>sp|Q6XE24-4|RBMS3_HUMAN Isoform 4 of RNA-binding motif, single-stranded-interacting protein 3 OS=Homo sapiens GN=RBMS3;>sp|Q6XE24-5|RBMS3_H	C9J9B2;Q6XE24-4;Q6XE24-5;Q6XE24-2;J3QT21;Q6XE24	C9J9B2	C9J9B2	3	1213.19	NaN	NaN	NaN	NaN	NaN	NaN	NaN	NaN	NaN	NaN	NaN
262	RNA-binding motif, single-stranded-interacting protein 3	RBMS3;RBMS3;RBMS3	_QSYAPAPHPMAPPS(ph)PSTNSSSNNSSNNSSGEQLSK_	QSY(0.001)APAPHPMAPPS(0.215)PS(0.215)T(0.215)NS(0.215)S(0.075)S(0.027)NNS(0.032)S(0.004)NNSSGEQLSK	QS(-27.35)Y(-26.08)APAPHPMAPPS(0)PS(0)T(0)NS(0)S(-4.59)S(-9.05)NNS(-8.33)S(-17.52)NNS(-28.91)S(-32.3)GEQLS(-43.4)K	S		41	41;41;41;41;41;41	16	0.215399	0		0.00808748	50.627	50.466	50.627	NaN	NaN	NaN	NaN	NaN	NaN	NaN	NaN	NaN	NaN	NaN	NaN				>tr|C9J9B2|C9J9B2_HUMAN RNA-binding motif, single-stranded-interacting protein 3 OS=Homo sapiens GN=RBMS3 PE=4 SV=1;>sp|Q6XE24-4|RBMS3_HUMAN Isoform 4 of RNA-binding motif, single-stranded-interacting protein 3 OS=Homo sapiens GN=RBMS3;>sp|Q6XE24-5|RBMS3_H	C9J9B2;Q6XE24-4;Q6XE24-5;Q6XE24-2;J3QT21;Q6XE24	C9J9B2	C9J9B2	3	1213.19	NaN	NaN	NaN	NaN	NaN	NaN	NaN	NaN	NaN	NaN	NaN
263	RNA-binding motif, single-stranded-interacting protein 3	RBMS3;RBMS3;RBMS3	_QSYAPAPHPMAPPS(ph)PSTNSSSNNSSNNSSGEQLSK_	QSY(0.001)APAPHPMAPPS(0.215)PS(0.215)T(0.215)NS(0.215)S(0.075)S(0.027)NNS(0.032)S(0.004)NNSSGEQLSK	QS(-27.35)Y(-26.08)APAPHPMAPPS(0)PS(0)T(0)NS(0)S(-4.59)S(-9.05)NNS(-8.33)S(-17.52)NNS(-28.91)S(-32.3)GEQLS(-43.4)K	S		44	44;44;44;44;44;44	19	0.215399	0		0.00808748	50.627	50.466	50.627	NaN	NaN	NaN	NaN	NaN	NaN	NaN	NaN	NaN	NaN	NaN	NaN				>tr|C9J9B2|C9J9B2_HUMAN RNA-binding motif, single-stranded-interacting protein 3 OS=Homo sapiens GN=RBMS3 PE=4 SV=1;>sp|Q6XE24-4|RBMS3_HUMAN Isoform 4 of RNA-binding motif, single-stranded-interacting protein 3 OS=Homo sapiens GN=RBMS3;>sp|Q6XE24-5|RBMS3_H	C9J9B2;Q6XE24-4;Q6XE24-5;Q6XE24-2;J3QT21;Q6XE24	C9J9B2	C9J9B2	3	1213.19	NaN	NaN	NaN	NaN	NaN	NaN	NaN	NaN	NaN	NaN	NaN
264	Dual serine/threonine and tyrosine protein kinase	DSTYK;DSTYK	_SNSEQPNRGLDDS(ph)T_	SNSEQPNRGLDDS(0.5)T(0.5)	S(-63.08)NS(-60.39)EQPNRGLDDS(0)T(0)	S	1	586	586;587;883;928	13	0.5	0		0.0071916	66.826	66.826	66.826	NaN	0.107042	0.107042	NaN	NaN	NaN	NaN	NaN	NaN	NaN	NaN	NaN				>sp|Q6XUX3-3|DUSTY_HUMAN Isoform 3 of Dual serine/threonine and tyrosine protein kinase OS=Homo sapiens GN=DSTYK;>tr|C9J9G6|C9J9G6_HUMAN Dual serine/threonine and tyrosine protein kinase OS=Homo sapiens GN=DSTYK PE=4 SV=1;>sp|Q6XUX3-2|DUSTY_HUMAN Isoform 2	Q6XUX3-3;C9J9G6;Q6XUX3-2;Q6XUX3	Q6XUX3-3	Q6XUX3-3	2	800.318	6.94612	NaN	NaN	NaN	6.94612	NaN	NaN	NaN	NaN	NaN	1
265	UBX domain-containing protein 7	UBXN7;UBXN7;UBXN7	_SESLIDAS(ph)EDSQLEAAIR_	SESLIDAS(0.566)EDS(0.434)QLEAAIR	S(-50)ES(-47.09)LIDAS(1.16)EDS(-1.16)QLEAAIR	S	1	123	123;137;285	8	0.566448	1.16135		1.18376e-07	56.29	53.857	56.29	NaN	NaN	NaN	NaN	NaN	NaN	NaN	NaN	NaN	-0.908506	-0.908506	NaN				>tr|C9JAT7|C9JAT7_HUMAN UBX domain-containing protein 7 OS=Homo sapiens GN=UBXN7 PE=4 SV=1;>tr|F5GYB1|F5GYB1_HUMAN UBX domain-containing protein 7 OS=Homo sapiens GN=UBXN7 PE=4 SV=1;>sp|O94888|UBXN7_HUMAN UBX domain-containing protein 7 OS=Homo sapiens GN=	C9JAT7;F5GYB1;O94888	C9JAT7	C9JAT7	2	1007.45	NaN	NaN	7.2493	NaN	NaN	NaN	NaN	NaN	7.2493	NaN	NaN
266	UBX domain-containing protein 7	UBXN7;UBXN7;UBXN7	_SESLIDASEDS(ph)QLEAAIR_	SESLIDAS(0.001)EDS(0.999)QLEAAIR	S(-94.31)ES(-87.37)LIDAS(-30.92)EDS(30.92)QLEAAIR	S	1	126	126;140;288	11	0.999192	30.92	+	4.82247e-56	147.35	138.08	147.35	NaN	NaN	NaN	NaN	0.366924	-0.447949	-0.0405128	0.332009	NaN	-0.863621	-0.863621	NaN				>tr|C9JAT7|C9JAT7_HUMAN UBX domain-containing protein 7 OS=Homo sapiens GN=UBXN7 PE=4 SV=1;>tr|F5GYB1|F5GYB1_HUMAN UBX domain-containing protein 7 OS=Homo sapiens GN=UBXN7 PE=4 SV=1;>sp|O94888|UBXN7_HUMAN UBX domain-containing protein 7 OS=Homo sapiens GN=	C9JAT7;F5GYB1;O94888	C9JAT7	C9JAT7	2	1007.45	NaN	7.88868	7.24378	NaN	NaN	7.50822	7.65477	NaN	7.24378	NaN	NaN
267	Microtubule-associated protein RP/EB family member 3	MAPRE3;MAPRE3	_LIGTAVPQRT(ph)SPTGPK_	LIGT(0.001)AVPQRT(0.481)S(0.481)PT(0.037)GPK	LIGT(-26.56)AVPQRT(0)S(0)PT(-11.19)GPK	S		162	162;162	11	0.481162	0		3.08811e-05	73.057	73.057	73.057	NaN	NaN	NaN	NaN	NaN	NaN	NaN	NaN	NaN	NaN	NaN	NaN				>tr|C9JB30|C9JB30_HUMAN Microtubule-associated protein RP/EB family member 3 (Fragment) OS=Homo sapiens GN=MAPRE3 PE=4 SV=1;>sp|Q9UPY8|MARE3_HUMAN Microtubule-associated protein RP/EB family member 3 OS=Homo sapiens GN=MAPRE3 PE=1 SV=1	C9JB30;Q9UPY8	C9JB30	C9JB30	2	851.948	NaN	NaN	NaN	NaN	NaN	NaN	NaN	NaN	NaN	NaN	NaN
268	Latent-transforming growth factor beta-binding protein 1	LTBP1;LTBP1;LTBP1;LTBP1;LTBP1	_GFVPAGES(ph)SSEAGGENYK_	GFVPAGES(0.446)S(0.446)S(0.108)EAGGENYK	GFVPAGES(0)S(0)S(-6.14)EAGGENY(-72.9)K	S		1032	1032;1034;1045;1087;1088;1413;1414;311;249	8	0.445816	0		2.91633e-16	82.635	80.838	82.635	NaN	NaN	NaN	NaN	NaN	NaN	NaN	NaN	NaN	NaN	NaN	NaN				>tr|C9JD84|C9JD84_HUMAN Latent-transforming growth factor beta-binding protein 1 OS=Homo sapiens GN=LTBP1 PE=4 SV=1;>sp|Q14766-3|LTBP1_HUMAN Isoform 3 of Latent-transforming growth factor beta-binding protein 1 OS=Homo sapiens GN=LTBP1;>tr|E7EV71|E7EV71_HU	C9JD84;Q14766-3;E7EV71;Q14766-2;Q14766-5;Q14766;Q14766-4;E7EUU6;H7C0I7	C9JD84	C9JD84	2	933.383	NaN	NaN	NaN	NaN	NaN	NaN	NaN	NaN	NaN	NaN	NaN
269	Latent-transforming growth factor beta-binding protein 1	LTBP1;LTBP1;LTBP1;LTBP1;LTBP1	_GFVPAGESS(ph)SEAGGENYK_	GFVPAGES(0.006)S(0.821)S(0.172)EAGGENYK	GFVPAGES(-21.08)S(6.78)S(-6.78)EAGGENY(-93.6)K	S	1	1033	1033;1035;1046;1088;1089;1414;1415;312;250	9	0.821272	6.78156	+	4.01947e-44	134.86	130.76	131.82	0.266517	-0.0169242	0.124796	0.0401694	-0.307912	NaN	-0.307912	NaN	-0.774922	NaN	-0.774922	NaN				>tr|C9JD84|C9JD84_HUMAN Latent-transforming growth factor beta-binding protein 1 OS=Homo sapiens GN=LTBP1 PE=4 SV=1;>sp|Q14766-3|LTBP1_HUMAN Isoform 3 of Latent-transforming growth factor beta-binding protein 1 OS=Homo sapiens GN=LTBP1;>tr|E7EV71|E7EV71_HU	C9JD84;Q14766-3;E7EV71;Q14766-2;Q14766-5;Q14766;Q14766-4;E7EUU6;H7C0I7	C9JD84	C9JD84	2	933.383	8.46222	8.05111	7.97165	8.03258	8.26029	8.05111	NaN	7.97165	NaN	4	1
270	N-acetyl-D-glucosamine kinase	NAGK;NAGK;NAGK;NAGK;NAGK;NAGK	_SLGLSLS(ph)GGDQEDAGR_	SLGLS(0.02)LS(0.98)GGDQEDAGR	S(-44.85)LGLS(-16.81)LS(16.81)GGDQEDAGR	S	1	25	25;76;63;25;76;76;122	7	0.979557	16.8117	+	0.00322786	59.975	51.931	59.975	NaN	NaN	NaN	NaN	NaN	0.0181912	0.0181912	NaN	NaN	0.474432	0.474432	NaN				>tr|H0YE82|H0YE82_HUMAN N-acetyl-D-glucosamine kinase (Fragment) OS=Homo sapiens GN=NAGK PE=4 SV=2;>tr|H7C1L7|H7C1L7_HUMAN N-acetyl-D-glucosamine kinase OS=Homo sapiens GN=NAGK PE=4 SV=2;>tr|H0YEB7|H0YEB7_HUMAN N-acetyl-D-glucosamine kinase (Fragment) OS=H	H0YE82;H7C1L7;H0YEB7;C9JEV6;H7C3G9;Q9UJ70;Q9UJ70-2	H0YE82	H0YE82	2	821.359	NaN	7.5956	7.4269	NaN	NaN	NaN	7.5956	NaN	7.4269	NaN	NaN
271	Cdc42 effector protein 3	CDC42EP3;CDC42EP3	_AHLGQFPGHNEFFRANS(ph)TSDSVFTETPSPVLK_	AHLGQFPGHNEFFRANS(0.477)T(0.477)S(0.035)DS(0.011)VFTETPSPVLK	AHLGQFPGHNEFFRANS(0)T(0)S(-11.4)DS(-16.42)VFT(-53.22)ET(-68.36)PS(-73.66)PVLK	S		89	89;89	17	0.477281	0		6.05401e-06	80.646	80.646	80.646	NaN	NaN	NaN	NaN	NaN	NaN	NaN	NaN	NaN	NaN	NaN	NaN				>tr|C9JEZ4|C9JEZ4_HUMAN Cdc42 effector protein 3 (Fragment) OS=Homo sapiens GN=CDC42EP3 PE=4 SV=1;>sp|Q9UKI2|BORG2_HUMAN Cdc42 effector protein 3 OS=Homo sapiens GN=CDC42EP3 PE=1 SV=1	C9JEZ4;Q9UKI2	C9JEZ4	C9JEZ4	4	900.175	NaN	NaN	NaN	NaN	NaN	NaN	NaN	NaN	NaN	NaN	NaN
272	Cdc42 effector protein 3	CDC42EP3;CDC42EP3	_AHLGQFPGHNEFFRANS(ph)TSDSVFTETPSPVLK_	AHLGQFPGHNEFFRANS(0.298)T(0.298)S(0.298)DS(0.106)VFT(0.001)ETPSPVLK	AHLGQFPGHNEFFRANS(0)T(0)S(0)DS(-4.49)VFT(-24.88)ET(-30.74)PS(-35.49)PVLK	S		91	91;91	19	0.29765	0		0.0721772	40.067	40.025	40.067	NaN	NaN	NaN	NaN	NaN	NaN	NaN	NaN	NaN	NaN	NaN	NaN				>tr|C9JEZ4|C9JEZ4_HUMAN Cdc42 effector protein 3 (Fragment) OS=Homo sapiens GN=CDC42EP3 PE=4 SV=1;>sp|Q9UKI2|BORG2_HUMAN Cdc42 effector protein 3 OS=Homo sapiens GN=CDC42EP3 PE=1 SV=1	C9JEZ4;Q9UKI2	C9JEZ4	C9JEZ4	4	900.175	NaN	NaN	NaN	NaN	NaN	NaN	NaN	NaN	NaN	NaN	NaN
273	Cdc42 effector protein 3	CDC42EP3;CDC42EP3	_NAIS(ph)LPTIGGSQALM(ox)LPLLSPVTFNSK_	NAIS(0.951)LPT(0.034)IGGS(0.014)QALMLPLLSPVTFNSK	NAIS(14.43)LPT(-14.43)IGGS(-18.23)QALMLPLLS(-53.56)PVT(-56.45)FNS(-59.58)K	S	1	108	108;108	4	0.951373	14.4301	+	0.000706784	62.02	61.888	62.02	NaN	NaN	NaN	NaN	-0.756502	NaN	-0.756502	NaN	NaN	NaN	NaN	NaN				>tr|C9JEZ4|C9JEZ4_HUMAN Cdc42 effector protein 3 (Fragment) OS=Homo sapiens GN=CDC42EP3 PE=4 SV=1;>sp|Q9UKI2|BORG2_HUMAN Cdc42 effector protein 3 OS=Homo sapiens GN=CDC42EP3 PE=1 SV=1	C9JEZ4;Q9UKI2	C9JEZ4	C9JEZ4	3	955.833	NaN	7.80458	NaN	NaN	NaN	7.80458	NaN	NaN	NaN	NaN	NaN
274	Mitochondrial fission regulator 1-like	MTFR1L;MTFR1L;MTFR1L;MTFR1L;MTFR1L;MTFR1L;MTFR1L;MTFR1L;MTFR1L;MTFR1L	_NAS(ph)VPNLR_	NAS(1)VPNLR	NAS(62.47)VPNLR	S	1	6	6;6;103;103;103;6;103;103;6;103;103;103	3	1	62.4662	+	0.00185495	62.466	55.562	62.466	NaN	NaN	NaN	NaN	NaN	0.270121	0.270121	NaN	NaN	0.2624	0.2624	NaN				>tr|E9PNJ0|E9PNJ0_HUMAN Mitochondrial fission regulator 1-like (Fragment) OS=Homo sapiens GN=MTFR1L PE=4 SV=1;>tr|E9PPQ0|E9PPQ0_HUMAN Mitochondrial fission regulator 1-like (Fragment) OS=Homo sapiens GN=MTFR1L PE=4 SV=1;>tr|E9PRW1|E9PRW1_HUMAN Mitochondria	E9PNJ0;E9PPQ0;E9PRW1;E9PSD6;C9JF50;E9PPF9;E9PLU1;E9PRK5;E9PLD2;Q9H019-2;Q9H019-3;Q9H019	E9PNJ0	E9PNJ0	2	475.726	NaN	7.17955	7.09332	NaN	NaN	NaN	7.17955	NaN	7.09332	NaN	NaN
275	COP9 signalosome complex subunit 1	GPS1;GPS1;GPS1	_S(ph)PPREGSQGELTPANSQSR_	S(0.878)PPREGS(0.122)QGELTPANSQSR	S(8.59)PPREGS(-8.59)QGELT(-41.57)PANS(-51.59)QS(-51.59)R	S	1	448	448;464;468;504;56	1	0.878292	8.58581	+	0.0222132	51.827	51.827	51.827	0.00129788	0.495695	0.248496	0.122214	-1.27673	-0.0106367	-0.643683	0.801496	NaN	NaN	NaN	NaN				>tr|C9JFE4|C9JFE4_HUMAN COP9 signalosome complex subunit 1 OS=Homo sapiens GN=GPS1 PE=4 SV=2;>sp|Q13098-5|CSN1_HUMAN Isoform 4 of COP9 signalosome complex subunit 1 OS=Homo sapiens GN=GPS1;>sp|Q13098|CSN1_HUMAN COP9 signalosome complex subunit 1 OS=Homo sa	C9JFE4;Q13098-5;Q13098;Q13098-7;J3QQX0	C9JFE4	C9JFE4	3	693.315	7.89402	7.74291	NaN	7.79387	7.20777	7.59922	7.19271	NaN	NaN	1	1
276	COP9 signalosome complex subunit 1	GPS1;GPS1;GPS1	_SPPREGS(ph)QGELTPANSQSR_	S(0.042)PPREGS(0.958)QGELTPANSQSR	S(-13.56)PPREGS(13.56)QGELT(-45.98)PANS(-69.38)QS(-69.38)R	S	1	454	454;470;474;510;62	7	0.957788	13.5608	+	0.000537099	76.959	75.449	76.959	NaN	NaN	NaN	NaN	NaN	NaN	NaN	NaN	NaN	NaN	NaN	NaN				>tr|C9JFE4|C9JFE4_HUMAN COP9 signalosome complex subunit 1 OS=Homo sapiens GN=GPS1 PE=4 SV=2;>sp|Q13098-5|CSN1_HUMAN Isoform 4 of COP9 signalosome complex subunit 1 OS=Homo sapiens GN=GPS1;>sp|Q13098|CSN1_HUMAN COP9 signalosome complex subunit 1 OS=Homo sa	C9JFE4;Q13098-5;Q13098;Q13098-7;J3QQX0	C9JFE4	C9JFE4	3	693.315	NaN	NaN	NaN	NaN	NaN	NaN	NaN	NaN	NaN	NaN	NaN
277	BAG family molecular chaperone regulator 3	BAG3;BAG3	_QCGQVAAAAAAQPPAS(ph)HGPERSQSPAASDCSSSSSSASLPSSGR_	QCGQVAAAAAAQPPAS(0.321)HGPERS(0.321)QS(0.321)PAAS(0.029)DCS(0.004)S(0.001)S(0.002)S(0.001)SSASLPSSGR	QCGQVAAAAAAQPPAS(0)HGPERS(0)QS(0)PAAS(-10.47)DCS(-18.88)S(-23.34)S(-22.6)S(-26.98)S(-31.24)S(-35.36)AS(-43.19)LPS(-50.4)S(-50.4)GR	S		165	107;165	16	0.320933	0		6.58778e-06	75.648	75.645	75.648	NaN	NaN	NaN	NaN	NaN	NaN	NaN	NaN	NaN	NaN	NaN	NaN				>tr|C9JFK9|C9JFK9_HUMAN BAG family molecular chaperone regulator 3 (Fragment) OS=Homo sapiens GN=BAG3 PE=4 SV=1;>sp|O95817|BAG3_HUMAN BAG family molecular chaperone regulator 3 OS=Homo sapiens GN=BAG3 PE=1 SV=3	C9JFK9;O95817	C9JFK9;O95817	O95817	4	1084.48	NaN	NaN	NaN	NaN	NaN	NaN	NaN	NaN	NaN	NaN	NaN
278	BAG family molecular chaperone regulator 3	BAG3;BAG3	_S(ph)QSPAASDCSSSSSSASLPSSGR_	S(0.573)QS(0.427)PAASDCSSSSSSASLPSSGR	S(1.29)QS(-1.29)PAAS(-54.46)DCS(-66.98)S(-70.81)S(-74.44)S(-77.84)S(-81)S(-83.88)AS(-88.71)LPS(-93.13)S(-93.78)GR	S	1	171	113;171	1	0.573451	1.28529		3.02108e-20	94.15	93.79	94.15	0.086512	-0.192952	-0.0532198	0.03905	NaN	NaN	NaN	NaN	NaN	NaN	NaN	NaN				>tr|C9JFK9|C9JFK9_HUMAN BAG family molecular chaperone regulator 3 (Fragment) OS=Homo sapiens GN=BAG3 PE=4 SV=1;>sp|O95817|BAG3_HUMAN BAG family molecular chaperone regulator 3 OS=Homo sapiens GN=BAG3 PE=1 SV=3	C9JFK9;O95817	C9JFK9;O95817	O95817	2	1140.46	7.9447	NaN	NaN	7.66491	7.62134	NaN	NaN	NaN	NaN	1	1
279	BAG family molecular chaperone regulator 3	BAG3;BAG3	_SQS(ph)PAASDCSSSSSSASLPSSGR_	S(0.06)QS(0.94)PAASDCSSSSSSASLPSSGR	S(-11.99)QS(11.99)PAAS(-47.03)DCS(-66.27)S(-71.42)S(-76.39)S(-81.06)S(-85.11)S(-88.74)AS(-95.45)LPS(-109.94)S(-111.38)GR	S	1	173	115;173	3	0.940461	11.9868	+	6.52051e-76	160.07	159.36	113.33	-0.0215262	-0.0302653	-0.0258957	3.81867e-05	-0.805686	NaN	-0.805686	NaN	-1.26001	NaN	-1.26001	NaN				>tr|C9JFK9|C9JFK9_HUMAN BAG family molecular chaperone regulator 3 (Fragment) OS=Homo sapiens GN=BAG3 PE=4 SV=1;>sp|O95817|BAG3_HUMAN BAG family molecular chaperone regulator 3 OS=Homo sapiens GN=BAG3 PE=1 SV=3	C9JFK9;O95817	C9JFK9;O95817	O95817	2	1140.46	7.83713	7.91794	7.91777	7.37987	7.65075	7.91794	NaN	7.91777	NaN	1	1
280	BAG family molecular chaperone regulator 3	BAG3;BAG3	_S(ph)QSPLRGMPETTQPDK_	S(0.595)QS(0.405)PLRGMPETTQPDK	S(1.67)QS(-1.67)PLRGMPET(-59.31)T(-64.44)QPDK	S	1	134	76;134	1	0.595161	1.67354		5.0325e-11	97.69	97.69	97.69	-0.328562	NaN	-0.328562	NaN	NaN	NaN	NaN	NaN	-1.00572	NaN	-1.00572	NaN				>tr|C9JFK9|C9JFK9_HUMAN BAG family molecular chaperone regulator 3 (Fragment) OS=Homo sapiens GN=BAG3 PE=4 SV=1;>sp|O95817|BAG3_HUMAN BAG family molecular chaperone regulator 3 OS=Homo sapiens GN=BAG3 PE=1 SV=3	C9JFK9;O95817	C9JFK9;O95817	O95817	2	926.419	8.26675	NaN	7.912	8.26675	NaN	NaN	NaN	7.912	NaN	1	NaN
281	BAG family molecular chaperone regulator 3	BAG3;BAG3	_SQS(ph)PLRGMPETTQPDK_	S(0.008)QS(0.992)PLRGMPETTQPDK	S(-21.02)QS(21.02)PLRGMPET(-43.44)T(-47.11)QPDK	S	1	136	78;136	3	0.9921	21.0247	+	9.39821e-23	122.18	122.18	58.712	-0.656513	0.106529	-0.274992	0.291116	-0.280107	-0.833011	-0.556559	0.152852	NaN	-0.0565835	-0.0565835	NaN				>tr|C9JFK9|C9JFK9_HUMAN BAG family molecular chaperone regulator 3 (Fragment) OS=Homo sapiens GN=BAG3 PE=4 SV=1;>sp|O95817|BAG3_HUMAN BAG family molecular chaperone regulator 3 OS=Homo sapiens GN=BAG3 PE=1 SV=3	C9JFK9;O95817	C9JFK9;O95817	O95817	3	617.948	8.73808	8.50246	8.0545	8.53642	8.30799	8.4946	6.75629	NaN	8.0545	1	2
282	BAG family molecular chaperone regulator 3	BAG3;BAG3	_SST(ph)PLHS(ph)PSPIR_	S(0.129)S(0.151)T(0.721)PLHS(0.986)PS(0.013)PIR	S(-7.48)S(-6.81)T(6.81)PLHS(18.79)PS(-18.79)PIR	S	2	289	231;289	7	0.986431	18.7941	+	0.000124549	58.98	58.98	58.98	NaN	-0.623961	-0.623961	NaN	NaN	NaN	NaN	NaN	-0.685106	NaN	-0.685106	NaN				>tr|C9JFK9|C9JFK9_HUMAN BAG family molecular chaperone regulator 3 (Fragment) OS=Homo sapiens GN=BAG3 PE=4 SV=1;>sp|O95817|BAG3_HUMAN BAG family molecular chaperone regulator 3 OS=Homo sapiens GN=BAG3 PE=1 SV=3	C9JFK9;O95817	C9JFK9;O95817	O95817	2	719.81	7.80626	NaN	7.36566	NaN	7.80626	NaN	NaN	7.36566	NaN	NaN	2
283	Syntaxin-4	STX4;STX4;STX4	_AIEPQKEEADENYNS(ph)VNTR_	AIEPQKEEADENY(0.002)NS(0.975)VNT(0.023)R	AIEPQKEEADENY(-26.91)NS(16.19)VNT(-16.19)R	S	1	169	169;117;115	15	0.974599	16.1931	+	3.3567e-21	105.32	105.32	72.755	-0.105132	-0.0839282	-0.09453	0.000224796	0.151079	0.410735	0.280907	0.0337105	0.255803	NaN	0.255803	NaN				>tr|C9JFM5|C9JFM5_HUMAN Syntaxin-4 (Fragment) OS=Homo sapiens GN=STX4 PE=4 SV=1;>sp|Q12846|STX4_HUMAN Syntaxin-4 OS=Homo sapiens GN=STX4 PE=1 SV=2;>tr|A8MXY0|A8MXY0_HUMAN Syntaxin 4A (Placental), isoform CRA_c OS=Homo sapiens GN=STX4 PE=2 SV=1	C9JFM5;Q12846;A8MXY0	C9JFM5	C9JFM5	3	763.001	8.55816	8.23452	8.15036	8.31813	8.18614	8.2163	6.84816	8.15036	NaN	4	2
284	Proline-, glutamic acid- and leucine-rich protein 1	PELP1;PELP1;PELP1;PELP1;PELP1	_GS(ph)PDGSLQTGKPSAPK_	GS(1)PDGSLQTGKPSAPK	GS(57.78)PDGS(-57.78)LQT(-104.21)GKPS(-122.54)APK	S	1;2	334	334;479;481;531;625;626	2	0.999998	57.7841	+	9.63104e-28	130.56	130.56	130.56	-0.3102	0.1794	-0.0653998	0.119854	0.000576887	0.162202	0.0813894	0.0130613	0.135404	NaN	0.135404	NaN				>tr|E7EV54|E7EV54_HUMAN Proline-, glutamic acid- and leucine-rich protein 1 OS=Homo sapiens GN=PELP1 PE=4 SV=1;>tr|F8WDZ1|F8WDZ1_HUMAN Proline-, glutamic acid- and leucine-rich protein 1 OS=Homo sapiens GN=PELP1 PE=4 SV=1;>sp|Q8IZL8|PELP1_HUMAN Proline-, g	E7EV54;F8WDZ1;Q8IZL8;I3L3A8;C9JFV4;Q8IZL8-2	E7EV54	E7EV54	2	803.877	8.66995	7.75623	8.3897	8.399	8.3366	7.72319	6.62106	8.3897	NaN	2	2
285	Proline-, glutamic acid- and leucine-rich protein 1	PELP1;PELP1;PELP1;PELP1;PELP1	_LRS(ph)PRGS(ph)PDGSLQTGKPSAPK_	LRS(1)PRGS(1)PDGSLQTGKPSAPK	LRS(55.4)PRGS(37.57)PDGS(-37.57)LQT(-63.55)GKPS(-71.58)APK	S	1;2	330	330;475;477;527;621;622	3	0.999997	55.4045	+	0.00668283	98.76	95.546	98.76	-0.11505	0.111228	-0.0019115	0.0256009	NaN	NaN	NaN	NaN	0.204015	NaN	0.204015	NaN				>tr|E7EV54|E7EV54_HUMAN Proline-, glutamic acid- and leucine-rich protein 1 OS=Homo sapiens GN=PELP1 PE=4 SV=1;>tr|F8WDZ1|F8WDZ1_HUMAN Proline-, glutamic acid- and leucine-rich protein 1 OS=Homo sapiens GN=PELP1 PE=4 SV=1;>sp|Q8IZL8|PELP1_HUMAN Proline-, g	E7EV54;F8WDZ1;Q8IZL8;I3L3A8;C9JFV4;Q8IZL8-2	E7EV54	E7EV54	3	766.033	8.55186	NaN	8.46642	8.31031	8.1819	NaN	NaN	8.46642	NaN	1	1
286	Voltage-dependent anion-selective channel protein 1	VDAC1;VDAC1	_LTFDSS(ph)FSPNTGKK_	LTFDS(0.042)S(0.558)FS(0.367)PNT(0.033)GKK	LT(-42.25)FDS(-11.22)S(1.83)FS(-1.83)PNT(-12.27)GKK	S	1	102	102;102	6	0.558118	1.82523		0.0210056	48.907	37.961	48.907	NaN	NaN	NaN	NaN	NaN	NaN	NaN	NaN	0.0731348	NaN	0.0731348	NaN				>tr|C9JI87|C9JI87_HUMAN Voltage-dependent anion-selective channel protein 1 (Fragment) OS=Homo sapiens GN=VDAC1 PE=4 SV=1;>sp|P21796|VDAC1_HUMAN Voltage-dependent anion-selective channel protein 1 OS=Homo sapiens GN=VDAC1 PE=1 SV=2	C9JI87;P21796	C9JI87	C9JI87	2	804.869	NaN	NaN	7.24854	NaN	NaN	NaN	NaN	7.24854	NaN	NaN	NaN
287	Voltage-dependent anion-selective channel protein 1	VDAC1;VDAC1	_LTFDSSFS(ph)PNTGK_	LTFDS(0.014)S(0.054)FS(0.877)PNT(0.054)GK	LT(-55)FDS(-17.89)S(-12.09)FS(12.09)PNT(-12.09)GK	S	1	104	104;104	8	0.877272	12.0885	+	3.14735e-05	59.252	59.252	58.98	0.178492	-0.311038	-0.0662732	0.11982	0.110764	NaN	0.110764	NaN	NaN	0.0851447	0.0851447	NaN				>tr|C9JI87|C9JI87_HUMAN Voltage-dependent anion-selective channel protein 1 (Fragment) OS=Homo sapiens GN=VDAC1 PE=4 SV=1;>sp|P21796|VDAC1_HUMAN Voltage-dependent anion-selective channel protein 1 OS=Homo sapiens GN=VDAC1 PE=1 SV=2	C9JI87;P21796	C9JI87	C9JI87	2	740.821	7.75867	7.5581	7.19179	7.16676	7.6303	7.5581	NaN	NaN	7.19179	1	2
288	Serine/threonine-protein kinase OSR1	OXSR1;OXSR1	_TEDGGWEWS(ph)DDEFDEESEEGK_	TEDGGWEWS(1)DDEFDEESEEGK	T(-66.51)EDGGWEWS(51.65)DDEFDEES(-51.65)EEGK	S	1	339	339;339	9	0.999993	51.648	+	5.49213e-49	119.48	119.33	119.48	-0.161831	-0.0282861	-0.0950585	0.00891709	NaN	0.0753376	0.0753376	NaN	-0.0776042	0.0178552	-0.0298745	0.00455625				>tr|C9JIG9|C9JIG9_HUMAN Serine/threonine-protein kinase OSR1 OS=Homo sapiens GN=OXSR1 PE=4 SV=1;>sp|O95747|OXSR1_HUMAN Serine/threonine-protein kinase OSR1 OS=Homo sapiens GN=OXSR1 PE=1 SV=1	C9JIG9;O95747	C9JIG9	C9JIG9	2	1278.45	7.1325	7.71855	8.29683	6.82555	6.83731	NaN	7.71855	7.15728	8.26413	1	1
289	Caveolin	CAV1	_(ac)ADELS(ph)EK_	ADELS(1)EK	ADELS(68.56)EK	S	1	6	6;6	5	1	68.5575	+	0.00103363	85.676	85.676	68.557	-0.0812169	-0.110898	-0.0960574	0.000440478	-0.0839208	-0.204642	-0.144281	0.00728675	0.14104	-0.163112	-0.011036	0.0462544				>tr|C9JKI3|C9JKI3_HUMAN Caveolin (Fragment) OS=Homo sapiens GN=CAV1 PE=3 SV=1;>sp|Q03135-2|CAV1_HUMAN Isoform Beta of Caveolin-1 OS=Homo sapiens GN=CAV1	C9JKI3;Q03135-2	C9JKI3	C9JKI3	2	457.181	8.55096	8.26291	7.46471	8.08268	8.37038	8.11687	7.71862	7.34696	6.84033	2	2
290	Peptidyl-prolyl cis-trans isomerase G	PPIG;PPIG;PPIG	_FLMRKS(ph)PPKADEK_	FLMRKS(1)PPKADEK	FLMRKS(82.66)PPKADEK	S	1	290	290;283;275;290	6	1	82.6628	+	0.0385819	82.663	77.451	82.663	-0.0206038	NaN	-0.0206038	NaN	NaN	NaN	NaN	NaN	NaN	NaN	NaN	NaN				>sp|Q13427-2|PPIG_HUMAN Isoform 2 of Peptidyl-prolyl cis-trans isomerase G OS=Homo sapiens GN=PPIG;>tr|C9JM79|C9JM79_HUMAN Peptidyl-prolyl cis-trans isomerase G (Fragment) OS=Homo sapiens GN=PPIG PE=4 SV=1;>tr|E9PG73|E9PG73_HUMAN Peptidyl-prolyl cis-trans	Q13427-2;C9JM79;E9PG73;Q13427	Q13427-2	Q13427-2	4	407.457	7.75017	NaN	NaN	7.75017	NaN	NaN	NaN	NaN	NaN	1	NaN
291	FERM, RhoGEF and pleckstrin domain-containing protein 1	FARP1;FARP1;FARP1	_LGAPENSGIS(ph)TLER_	LGAPENSGIS(0.603)T(0.396)LER	LGAPENS(-36.08)GIS(1.82)T(-1.82)LER	S	1	23	23;23;23;23;23	10	0.603386	1.8239		6.0305e-53	173.09	173.09	77.506	NaN	-0.064607	-0.064607	NaN	0.280956	-0.0487942	0.116081	0.0543677	NaN	-0.0698397	-0.0698397	NaN				>sp|Q9Y4F1|FARP1_HUMAN FERM, RhoGEF and pleckstrin domain-containing protein 1 OS=Homo sapiens GN=FARP1 PE=1 SV=1;>sp|Q9Y4F1-2|FARP1_HUMAN Isoform 2 of FERM, RhoGEF and pleckstrin domain-containing protein 1 OS=Homo sapiens GN=FARP1;>tr|C9JME2|C9JME2_HUMAN	Q9Y4F1;Q9Y4F1-2;C9JME2;M0QYB0;Q9Y4F1-3	Q9Y4F1	Q9Y4F1	2	762.359	7.31069	7.53816	7.37225	NaN	7.31069	7.35288	7.07886	NaN	7.37225	NaN	1
292	FERM, RhoGEF and pleckstrin domain-containing protein 1	FARP1;FARP1;FARP1	_SPDEATAADQES(ph)EDDLSASR_	SPDEATAADQES(1)EDDLSASR	S(-131.55)PDEAT(-100.37)AADQES(40.81)EDDLS(-40.81)AS(-52.55)R	S	1	889	889;920;920;219	12	0.999911	40.8069	+	2.96728e-83	163.15	161.95	163.15	0.122341	-0.0243196	0.0490109	0.0107547	-0.0880861	-0.0568609	-0.0724735	0.000487505	-0.0490987	-0.304044	-0.176571	0.0324985				>sp|Q9Y4F1|FARP1_HUMAN FERM, RhoGEF and pleckstrin domain-containing protein 1 OS=Homo sapiens GN=FARP1 PE=1 SV=1;>sp|Q9Y4F1-2|FARP1_HUMAN Isoform 2 of FERM, RhoGEF and pleckstrin domain-containing protein 1 OS=Homo sapiens GN=FARP1;>tr|C9JME2|C9JME2_HUMAN	Q9Y4F1;Q9Y4F1-2;C9JME2;M0QXT1	Q9Y4F1	Q9Y4F1	2	1087.42	8.09967	7.98903	8.04419	7.80888	7.78816	7.75536	7.60824	7.44301	7.91895	2	2
293	FERM, RhoGEF and pleckstrin domain-containing protein 1	FARP1;FARP1	_VSAGEPGSHPS(ph)PAPR_	VSAGEPGS(0.008)HPS(0.992)PAPR	VS(-67.67)AGEPGS(-21.08)HPS(21.08)PAPR	S	1;2	427	427;427;427	11	0.992261	21.0792	+	8.24884e-35	134.29	107.52	107.02	-0.594421	-0.192573	-0.393497	0.0807411	-0.416616	-0.177344	-0.29698	0.0286255	-0.0298826	-0.192194	-0.111038	0.0131725				>sp|Q9Y4F1|FARP1_HUMAN FERM, RhoGEF and pleckstrin domain-containing protein 1 OS=Homo sapiens GN=FARP1 PE=1 SV=1;>sp|Q9Y4F1-2|FARP1_HUMAN Isoform 2 of FERM, RhoGEF and pleckstrin domain-containing protein 1 OS=Homo sapiens GN=FARP1;>tr|C9JME2|C9JME2_HUMAN	Q9Y4F1;Q9Y4F1-2;C9JME2	Q9Y4F1	Q9Y4F1	2	763.343	8.70562	8.24202	7.96838	8.46721	8.33141	8.23437	6.4844	7.91961	6.99461	3	4
294	FERM, RhoGEF and pleckstrin domain-containing protein 1	FARP1;FARP1	_VSAGEPGSHPS(ph)PAPRRS(ph)PAGNK_	VSAGEPGS(0.015)HPS(0.985)PAPRRS(1)PAGNK	VS(-63.8)AGEPGS(-18.27)HPS(18.27)PAPRRS(52.36)PAGNK	S	2	433	433;433;433	17	0.999994	52.3641	+	1.50893e-07	107.3	107.3	107.3	0.289008	-0.526169	-0.11858	0.332257	-0.0861245	NaN	-0.0861245	NaN	-1.02568	NaN	-1.02568	NaN				>sp|Q9Y4F1|FARP1_HUMAN FERM, RhoGEF and pleckstrin domain-containing protein 1 OS=Homo sapiens GN=FARP1 PE=1 SV=1;>sp|Q9Y4F1-2|FARP1_HUMAN Isoform 2 of FERM, RhoGEF and pleckstrin domain-containing protein 1 OS=Homo sapiens GN=FARP1;>tr|C9JME2|C9JME2_HUMAN	Q9Y4F1;Q9Y4F1-2;C9JME2	Q9Y4F1	Q9Y4F1	3	772.681	8.18772	7.90701	6.45945	7.89712	7.87599	7.90701	NaN	6.45945	NaN	1	3
295	Serine/threonine-protein kinase 11-interacting protein	STK11IP;STK11IP	_RAS(ph)ISEPSDTDPEPR_	RAS(0.973)IS(0.026)EPSDTDPEPR	RAS(15.72)IS(-15.72)EPS(-33.84)DT(-43.2)DPEPR	S	1	398	398;387;398	3	0.973477	15.721	+	3.32437e-05	64.705	64.705	63.447	0.106214	0.146691	0.126453	0.000819174	NaN	NaN	NaN	NaN	0.165815	0.144744	0.15528	0.000222006				>sp|Q8N1F8-2|S11IP_HUMAN Isoform 2 of Serine/threonine-protein kinase 11-interacting protein OS=Homo sapiens GN=STK11IP;>tr|C9JQV3|C9JQV3_HUMAN Serine/threonine-protein kinase 11-interacting protein OS=Homo sapiens GN=STK11IP PE=4 SV=1;>sp|Q8N1F8|S11IP_HUM	Q8N1F8-2;C9JQV3;Q8N1F8	Q8N1F8-2	Q8N1F8-2	2	868.878	7.81177	NaN	7.99198	7.64177	7.3222	NaN	NaN	7.92325	7.1574	2	1
296	Sodium bicarbonate cotransporter 3	SLC4A7;SLC4A7;SLC4A7	_DKES(ph)DKEDGRESPSYDTPSQR_	DKES(0.678)DKEDGRES(0.313)PS(0.008)Y(0.001)DTPSQR	DKES(3.35)DKEDGRES(-3.35)PS(-19.2)Y(-30.02)DT(-55.25)PS(-63.13)QR	S	1	81	81;85;76;76;81;81;85;81;81;85;76;85;85	4	0.677954	3.35358		0.0741786	70.114	69.273	70.114	NaN	NaN	NaN	NaN	NaN	NaN	NaN	NaN	-0.0716941	NaN	-0.0716941	NaN				>sp|Q9Y6M7-11|S4A7_HUMAN Isoform 11 of Sodium bicarbonate cotransporter 3 OS=Homo sapiens GN=SLC4A7;>sp|Q9Y6M7-14|S4A7_HUMAN Isoform 14 of Sodium bicarbonate cotransporter 3 OS=Homo sapiens GN=SLC4A7;>tr|C9JRP1|C9JRP1_HUMAN Sodium bicarbonate cotransporter	Q9Y6M7-11;Q9Y6M7-14;C9JRP1;Q9Y6M7-2;Q9Y6M7-9;Q9Y6M7-6;Q9Y6M7-13;Q9Y6M7-10;Q9Y6M7-12;E9PFN4;Q9Y6M7;Q9Y6M7-8;Q9Y6M7-7	Q9Y6M7-11	Q9Y6M7-11	4	627.265	NaN	NaN	7.45313	NaN	NaN	NaN	NaN	7.45313	NaN	NaN	NaN
297	Sodium bicarbonate cotransporter 3	SLC4A7;SLC4A7;SLC4A7	_ESDKEDGRES(ph)PSYDTPSQR_	ESDKEDGRES(0.999)PSYDTPSQR	ES(-38.18)DKEDGRES(33.19)PS(-33.19)Y(-64)DT(-48.09)PS(-51.73)QR	S	1	89	89;93;84;84;89;89;93;89;89;93;84;93;93	10	0.999346	33.191	+	2.61759e-06	102.16	101.2	102.16	-0.152933	-0.0480967	-0.100515	0.00549533	-0.150417	NaN	-0.150417	NaN	-0.247782	NaN	-0.247782	NaN				>sp|Q9Y6M7-11|S4A7_HUMAN Isoform 11 of Sodium bicarbonate cotransporter 3 OS=Homo sapiens GN=SLC4A7;>sp|Q9Y6M7-14|S4A7_HUMAN Isoform 14 of Sodium bicarbonate cotransporter 3 OS=Homo sapiens GN=SLC4A7;>tr|C9JRP1|C9JRP1_HUMAN Sodium bicarbonate cotransporter	Q9Y6M7-11;Q9Y6M7-14;C9JRP1;Q9Y6M7-2;Q9Y6M7-9;Q9Y6M7-6;Q9Y6M7-13;Q9Y6M7-10;Q9Y6M7-12;E9PFN4;Q9Y6M7;Q9Y6M7-8;Q9Y6M7-7	Q9Y6M7-11	Q9Y6M7-11	3	754.976	8.29525	7.92454	7.98308	8.10921	7.83736	7.92454	NaN	7.98308	NaN	1	1
298	Sodium bicarbonate cotransporter 3	SLC4A7;SLC4A7;SLC4A7	_GNGS(ph)GGSRENSTVDFSK_	GNGS(0.754)GGS(0.239)RENS(0.005)T(0.002)VDFSK	GNGS(5)GGS(-5)RENS(-21.37)T(-26.66)VDFS(-62.37)K	S	1;2	281	281;285;276;276;281;281;285;392;392;396;400;396;409;186;186	4	0.754276	4.99865		1.03343e-10	92.8	92.8	92.8	-0.281509	0.217692	-0.0319085	0.124601	-0.439696	NaN	-0.439696	NaN	-0.468671	NaN	-0.468671	NaN				>sp|Q9Y6M7-11|S4A7_HUMAN Isoform 11 of Sodium bicarbonate cotransporter 3 OS=Homo sapiens GN=SLC4A7;>sp|Q9Y6M7-14|S4A7_HUMAN Isoform 14 of Sodium bicarbonate cotransporter 3 OS=Homo sapiens GN=SLC4A7;>tr|C9JRP1|C9JRP1_HUMAN Sodium bicarbonate cotransporter	Q9Y6M7-11;Q9Y6M7-14;C9JRP1;Q9Y6M7-2;Q9Y6M7-9;Q9Y6M7-6;Q9Y6M7-13;Q9Y6M7-10;Q9Y6M7-12;E9PFN4;Q9Y6M7;Q9Y6M7-8;Q9Y6M7-7;Q9Y6M7-4;Q9Y6M7-3	Q9Y6M7-11	Q9Y6M7-11	2	889.871	8.44765	8.07467	7.57685	8.36726	7.67549	8.07467	NaN	7.57685	NaN	2	1
299	Sodium bicarbonate cotransporter 3	SLC4A7;SLC4A7;SLC4A7	_GNGS(ph)GGSRENS(ph)TVDFSK_	GNGS(0.511)GGS(0.511)RENS(0.906)T(0.072)VDFSK	GNGS(0)GGS(0)RENS(11.08)T(-11.08)VDFS(-54)K	S	2	284	284;288;279;279;284;284;288;395;395;399;403;399;412;189;189	7	0.510888	0		6.97655e-06	78.354	76.132	62.082	NaN	NaN	NaN	NaN	1.98659	NaN	1.98659	NaN	NaN	NaN	NaN	NaN				>sp|Q9Y6M7-11|S4A7_HUMAN Isoform 11 of Sodium bicarbonate cotransporter 3 OS=Homo sapiens GN=SLC4A7;>sp|Q9Y6M7-14|S4A7_HUMAN Isoform 14 of Sodium bicarbonate cotransporter 3 OS=Homo sapiens GN=SLC4A7;>tr|C9JRP1|C9JRP1_HUMAN Sodium bicarbonate cotransporter	Q9Y6M7-11;Q9Y6M7-14;C9JRP1;Q9Y6M7-2;Q9Y6M7-9;Q9Y6M7-6;Q9Y6M7-13;Q9Y6M7-10;Q9Y6M7-12;E9PFN4;Q9Y6M7;Q9Y6M7-8;Q9Y6M7-7;Q9Y6M7-4;Q9Y6M7-3	Q9Y6M7-11	Q9Y6M7-11	2	929.854	NaN	7.55979	NaN	NaN	NaN	7.55979	NaN	NaN	NaN	NaN	NaN
300	Sodium bicarbonate cotransporter 3	SLC4A7;SLC4A7;SLC4A7	_GNGS(ph)GGSRENS(ph)TVDFSK_	GNGS(0.511)GGS(0.511)RENS(0.906)T(0.072)VDFSK	GNGS(0)GGS(0)RENS(11.08)T(-11.08)VDFS(-54)K	S	2	288	288;292;283;283;288;288;292;399;399;403;407;403;416;193;193	11	0.906494	11.0808	+	0.0361001	62.082	62.082	62.082	NaN	NaN	NaN	NaN	1.98659	NaN	1.98659	NaN	NaN	NaN	NaN	NaN				>sp|Q9Y6M7-11|S4A7_HUMAN Isoform 11 of Sodium bicarbonate cotransporter 3 OS=Homo sapiens GN=SLC4A7;>sp|Q9Y6M7-14|S4A7_HUMAN Isoform 14 of Sodium bicarbonate cotransporter 3 OS=Homo sapiens GN=SLC4A7;>tr|C9JRP1|C9JRP1_HUMAN Sodium bicarbonate cotransporter	Q9Y6M7-11;Q9Y6M7-14;C9JRP1;Q9Y6M7-2;Q9Y6M7-9;Q9Y6M7-6;Q9Y6M7-13;Q9Y6M7-10;Q9Y6M7-12;E9PFN4;Q9Y6M7;Q9Y6M7-8;Q9Y6M7-7;Q9Y6M7-4;Q9Y6M7-3	Q9Y6M7-11	Q9Y6M7-11	2	929.854	NaN	7.55979	NaN	NaN	NaN	7.55979	NaN	NaN	NaN	NaN	NaN
301		SLC4A7	_NGILASPQS(ph)APGNLDNSK_	NGILAS(0.002)PQS(0.997)APGNLDNS(0.001)K	NGILAS(-26.53)PQS(26.53)APGNLDNS(-29.28)K	S	1	263	263;267;258;258;263;263;267;168;168	9	0.99661	26.5326	+	0.000653538	62.589	61.806	55.208	NaN	-0.114234	-0.114234	NaN	0.891886	NaN	0.891886	NaN	0.574925	NaN	0.574925	NaN				>sp|Q9Y6M7-11|S4A7_HUMAN Isoform 11 of Sodium bicarbonate cotransporter 3 OS=Homo sapiens GN=SLC4A7;>sp|Q9Y6M7-14|S4A7_HUMAN Isoform 14 of Sodium bicarbonate cotransporter 3 OS=Homo sapiens GN=SLC4A7;>tr|C9JRP1|C9JRP1_HUMAN Sodium bicarbonate cotransporter	Q9Y6M7-11;Q9Y6M7-14;C9JRP1;Q9Y6M7-2;Q9Y6M7-9;Q9Y6M7-6;Q9Y6M7-13;Q9Y6M7-4;Q9Y6M7-3	Q9Y6M7-11	Q9Y6M7-11	2	931.936	7.19612	7.58213	7.50538	NaN	7.19612	7.58213	NaN	7.50538	NaN	NaN	1
302	Coiled-coil-helix-coiled-coil-helix domain-containing protein 3, mitochondrial	CHCHD3;CHCHD3;CHCHD3;CHCHD3	_SQRYS(ph)GAYGASVSDEELK_	S(0.014)QRYS(0.986)GAYGASVSDEELK	S(-18.53)QRY(-47.95)S(18.53)GAY(-64.99)GAS(-49.69)VS(-70.96)DEELK	S	1	50	50;50;50;50	5	0.986148	18.5328	+	1.43087e-22	109.23	109.23	109.23	-0.0118498	-0.157173	-0.0845115	0.0105594	0.0462816	NaN	0.0462816	NaN	0.379066	NaN	0.379066	NaN				>tr|G3V1K1|G3V1K1_HUMAN Coiled-coil-helix-coiled-coil-helix domain containing 3, isoform CRA_b OS=Homo sapiens GN=CHCHD3 PE=4 SV=1;>sp|Q9NX63|CHCH3_HUMAN Coiled-coil-helix-coiled-coil-helix domain-containing protein 3, mitochondrial OS=Homo sapiens GN=CHCH	G3V1K1;Q9NX63;C9JRZ6;F8WAR4	G3V1K1	G3V1K1	2	1013.94	7.91487	7.37694	7.82089	7.69161	7.51904	7.37694	NaN	7.82089	NaN	2	1
303	Leucine-rich repeat flightless-interacting protein 2	LRRFIP2;LRRFIP2;LRRFIP2	_NSASATTPLS(ph)GNSSR_	NSASAT(0.001)T(0.012)PLS(0.644)GNS(0.172)S(0.172)R	NS(-75.32)AS(-52.57)AT(-29.38)T(-17.39)PLS(5.74)GNS(-5.74)S(-5.74)R	S	1	88	88;88;320;88;160	10	0.644251	5.74482		7.77946e-17	97.256	95.253	86.748	NaN	0.204516	0.204516	NaN	-0.00659373	NaN	-0.00659373	NaN	NaN	NaN	NaN	NaN				>tr|C9JSU1|C9JSU1_HUMAN Leucine-rich repeat flightless-interacting protein 2 (Fragment) OS=Homo sapiens GN=LRRFIP2 PE=4 SV=1;>sp|Q9Y608-4|LRRF2_HUMAN Isoform 4 of Leucine-rich repeat flightless-interacting protein 2 OS=Homo sapiens GN=LRRFIP2;>sp|Q9Y608|LR	C9JSU1;Q9Y608-4;Q9Y608;Q9Y608-2;A8MXR0	C9JSU1	C9JSU1	2	765.333	7.6479	6.95753	NaN	NaN	7.6479	6.95753	NaN	NaN	NaN	NaN	2
304	Leucine-rich repeat flightless-interacting protein 2	LRRFIP2;LRRFIP2;LRRFIP2	_NSASATTPLSGNS(ph)SR_	NSASATT(0.004)PLS(0.025)GNS(0.799)S(0.172)R	NS(-86.44)AS(-59.22)AT(-39.87)T(-22.54)PLS(-15.09)GNS(6.67)S(-6.67)R	S	1	91	91;91;323;91;163	13	0.798852	6.67198	+	3.13689e-27	116.04	112.72	116.04	NaN	0.310146	0.310146	NaN	NaN	NaN	NaN	NaN	-0.567489	NaN	-0.567489	NaN				>tr|C9JSU1|C9JSU1_HUMAN Leucine-rich repeat flightless-interacting protein 2 (Fragment) OS=Homo sapiens GN=LRRFIP2 PE=4 SV=1;>sp|Q9Y608-4|LRRF2_HUMAN Isoform 4 of Leucine-rich repeat flightless-interacting protein 2 OS=Homo sapiens GN=LRRFIP2;>sp|Q9Y608|LR	C9JSU1;Q9Y608-4;Q9Y608;Q9Y608-2;A8MXR0	C9JSU1	C9JSU1	2	765.333	7.61361	NaN	7.6586	NaN	7.61361	NaN	NaN	7.6586	NaN	NaN	1
305	Leucine-rich repeat flightless-interacting protein 2	LRRFIP2;LRRFIP2;LRRFIP2	_NSASATTPLS(ph)GNSSR_	NSASAT(0.008)T(0.087)PLS(0.302)GNS(0.302)S(0.302)R	NS(-55.41)AS(-36.11)AT(-15.87)T(-5.4)PLS(0)GNS(0)S(0)R	S		92	92;92;324;92;164	14	0.301709	0		0.00331203	64.249	59.345	64.249	NaN	NaN	NaN	NaN	NaN	NaN	NaN	NaN	NaN	NaN	NaN	NaN				>tr|C9JSU1|C9JSU1_HUMAN Leucine-rich repeat flightless-interacting protein 2 (Fragment) OS=Homo sapiens GN=LRRFIP2 PE=4 SV=1;>sp|Q9Y608-4|LRRF2_HUMAN Isoform 4 of Leucine-rich repeat flightless-interacting protein 2 OS=Homo sapiens GN=LRRFIP2;>sp|Q9Y608|LR	C9JSU1;Q9Y608-4;Q9Y608;Q9Y608-2;A8MXR0	C9JSU1	C9JSU1	2	765.333	NaN	NaN	NaN	NaN	NaN	NaN	NaN	NaN	NaN	NaN	NaN
306	Leucine-rich repeat flightless-interacting protein 2	LRRFIP2;LRRFIP2;LRRFIP2	_RGS(ph)GDTSSLIDPDTSLSELR_	RGS(0.991)GDT(0.006)S(0.002)S(0.002)LIDPDTSLSELR	RGS(22.5)GDT(-22.5)S(-27.83)S(-27.83)LIDPDT(-54.19)S(-58.73)LS(-63)ELR	S	1	96	96;96;328;96;168	3	0.991161	22.5033	+	2.98858e-10	81.315	76.901	81.315	-0.0561162	0.0255881	-0.0152641	0.00333779	0.327917	0.414095	0.371006	0.00371332	0.283211	0.430431	0.356821	0.010837			+	>tr|C9JSU1|C9JSU1_HUMAN Leucine-rich repeat flightless-interacting protein 2 (Fragment) OS=Homo sapiens GN=LRRFIP2 PE=4 SV=1;>sp|Q9Y608-4|LRRF2_HUMAN Isoform 4 of Leucine-rich repeat flightless-interacting protein 2 OS=Homo sapiens GN=LRRFIP2;>sp|Q9Y608|LR	C9JSU1;Q9Y608-4;Q9Y608;Q9Y608-2;A8MXR0	C9JSU1	C9JSU1	2	1093.5	8.81842	8.72045	9.09642	8.53441	8.49967	8.68139	7.65501	8.92687	8.6059	3	5
307	Protein phosphatase Slingshot homolog 3	SSH3;SSH3	_VVRQAS(ph)VHDS(ph)GEEGEA_	VVRQAS(1)VHDS(1)GEEGEA	VVRQAS(43.84)VHDS(43.84)GEEGEA	S	2	384	384;384;503;649	6	1	43.8414	+	0.0654097	49.66	49.66	43.841	-0.928622	0.777517	-0.0755524	1.45545	NaN	NaN	NaN	NaN	-0.810283	NaN	-0.810283	NaN				>sp|Q8TE77-4|SSH3_HUMAN Isoform 4 of Protein phosphatase Slingshot homolog 3 OS=Homo sapiens GN=SSH3;>tr|C9JUG3|C9JUG3_HUMAN Protein phosphatase Slingshot homolog 3 OS=Homo sapiens GN=SSH3 PE=4 SV=1;>sp|Q8TE77-3|SSH3_HUMAN Isoform 3 of Protein phosphatase	Q8TE77-4;C9JUG3;Q8TE77-3;Q8TE77	Q8TE77-4	Q8TE77-4	2	915.359	7.75263	NaN	7.33343	7.45445	7.44872	NaN	NaN	7.33343	NaN	1	1
308	Protein phosphatase Slingshot homolog 3	SSH3;SSH3	_VVRQAS(ph)VHDS(ph)GEEGEA_	VVRQAS(1)VHDS(1)GEEGEA	VVRQAS(43.84)VHDS(43.84)GEEGEA	S	2	388	388;388;507;653	10	1	43.8414	+	0.0654097	49.66	49.66	43.841	-0.928622	0.777517	-0.0755524	1.45545	NaN	NaN	NaN	NaN	-0.810283	NaN	-0.810283	NaN				>sp|Q8TE77-4|SSH3_HUMAN Isoform 4 of Protein phosphatase Slingshot homolog 3 OS=Homo sapiens GN=SSH3;>tr|C9JUG3|C9JUG3_HUMAN Protein phosphatase Slingshot homolog 3 OS=Homo sapiens GN=SSH3 PE=4 SV=1;>sp|Q8TE77-3|SSH3_HUMAN Isoform 3 of Protein phosphatase	Q8TE77-4;C9JUG3;Q8TE77-3;Q8TE77	Q8TE77-4	Q8TE77-4	2	915.359	7.75263	NaN	7.33343	7.45445	7.44872	NaN	NaN	7.33343	NaN	1	1
309	Malcavernin	CCM2;CCM2	_GIITDS(ph)FGR_	GIIT(0.002)DS(0.998)FGR	GIIT(-27.48)DS(27.48)FGR	S	1	287	287;293;326;384;405	6	0.998218	27.4841	+	0.000211725	66.267	50.637	66.267	NaN	NaN	NaN	NaN	NaN	0.215295	0.215295	NaN	NaN	-0.13711	-0.13711	NaN				>tr|C9JUH3|C9JUH3_HUMAN Malcavernin OS=Homo sapiens GN=CCM2 PE=4 SV=1;>sp|Q9BSQ5-3|CCM2_HUMAN Isoform 3 of Malcavernin OS=Homo sapiens GN=CCM2;>sp|Q9BSQ5-4|CCM2_HUMAN Isoform 4 of Malcavernin OS=Homo sapiens GN=CCM2;>sp|Q9BSQ5|CCM2_HUMAN Malcavernin OS=Hom	C9JUH3;Q9BSQ5-3;Q9BSQ5-4;Q9BSQ5;Q9BSQ5-2	C9JUH3	C9JUH3	2	523.239	NaN	6.71393	7.22732	NaN	NaN	NaN	6.71393	NaN	7.22732	NaN	NaN
310	Pumilio homolog 2	PUM2;PUM2	_GKAS(ph)PFEEDQNRDLK_	GKAS(1)PFEEDQNRDLK	GKAS(56.54)PFEEDQNRDLK	S	1	136	136;136;80;136;136	4	1	56.5421	+	1.72123e-10	109.65	109.65	56.542	0.0900404	0.176756	0.133398	0.00375982	-0.240265	NaN	-0.240265	NaN	-0.60654	NaN	-0.60654	NaN				>tr|C9JW01|C9JW01_HUMAN Pumilio homolog 2 (Fragment) OS=Homo sapiens GN=PUM2 PE=4 SV=1;>sp|Q8TB72-2|PUM2_HUMAN Isoform 2 of Pumilio homolog 2 OS=Homo sapiens GN=PUM2;>sp|Q8TB72-4|PUM2_HUMAN Isoform 4 of Pumilio homolog 2 OS=Homo sapiens GN=PUM2;>sp|Q8TB72-	C9JW01;Q8TB72-2;Q8TB72-4;Q8TB72-3;Q8TB72	C9JW01	C9JW01	3	605.275	8.58979	8.20426	8.24714	8.50254	7.8499	8.20426	NaN	8.24714	NaN	4	4
311	Pumilio homolog 2	PUM2;PUM2	_QAS(ph)PTEVVER_	QAS(0.997)PT(0.003)EVVER	QAS(24.87)PT(-24.87)EVVER	S	1	182	182;182;126;182;182	3	0.996749	24.8651	+	0.0413861	44.543	38.762	44.543	-0.049875	NaN	-0.049875	NaN	NaN	NaN	NaN	NaN	NaN	NaN	NaN	NaN				>tr|C9JW01|C9JW01_HUMAN Pumilio homolog 2 (Fragment) OS=Homo sapiens GN=PUM2 PE=4 SV=1;>sp|Q8TB72-2|PUM2_HUMAN Isoform 2 of Pumilio homolog 2 OS=Homo sapiens GN=PUM2;>sp|Q8TB72-4|PUM2_HUMAN Isoform 4 of Pumilio homolog 2 OS=Homo sapiens GN=PUM2;>sp|Q8TB72-	C9JW01;Q8TB72-2;Q8TB72-4;Q8TB72-3;Q8TB72	C9JW01	C9JW01	2	598.271	7.17324	NaN	NaN	7.17324	NaN	NaN	NaN	NaN	NaN	1	NaN
312	Nuclear factor 1;Nuclear factor 1;Nuclear factor 1 X-type	NFIX;NFIX;NFIX	_S(ph)IDDSEMESPVDDVFYPGTGR_	S(0.911)IDDS(0.088)EMES(0.001)PVDDVFYPGTGR	S(10.14)IDDS(-10.14)EMES(-29.46)PVDDVFY(-41.7)PGT(-41.89)GR	S	1	279	279;280;233;280;279;272;280	1	0.910622	10.1374	+	0.00020974	42.347	41.972	41.908	NaN	-0.788686	-0.788686	NaN	-0.388846	NaN	-0.388846	NaN	NaN	-0.4755	-0.4755	NaN				>sp|Q14938-5|NFIX_HUMAN Isoform 5 of Nuclear factor 1 X-type OS=Homo sapiens GN=NFIX;>sp|Q14938-3|NFIX_HUMAN Isoform 3 of Nuclear factor 1 X-type OS=Homo sapiens GN=NFIX;>tr|K7EN08|K7EN08_HUMAN Nuclear factor 1 OS=Homo sapiens GN=NFIX PE=3 SV=1;>sp|Q14938-	Q14938-5;Q14938-3;K7EN08;Q14938-2;C9JWJ8;Q14938-4;Q14938	Q14938-5	Q14938-5	2	1198.49	7.21453	6.89702	7.21985	NaN	7.21453	6.89702	NaN	NaN	7.21985	NaN	2
313	Nuclear factor 1;Nuclear factor 1;Nuclear factor 1 X-type	NFIX;NFIX;NFIX	_S(ph)ITSPPSTSTTK_	S(0.995)IT(0.004)S(0.001)PPSTSTTK	S(23.69)IT(-23.69)S(-32.38)PPS(-39.81)T(-39.81)S(-39.81)T(-39.81)T(-39.81)K	S	1	264	264;265;218;265;264;257;265	1	0.994651	23.6891	+	0.00365348	40.941	40.941	40.941	NaN	NaN	NaN	NaN	NaN	0.194906	0.194906	NaN	NaN	0.350467	0.350467	NaN				>sp|Q14938-5|NFIX_HUMAN Isoform 5 of Nuclear factor 1 X-type OS=Homo sapiens GN=NFIX;>sp|Q14938-3|NFIX_HUMAN Isoform 3 of Nuclear factor 1 X-type OS=Homo sapiens GN=NFIX;>tr|K7EN08|K7EN08_HUMAN Nuclear factor 1 OS=Homo sapiens GN=NFIX PE=3 SV=1;>sp|Q14938-	Q14938-5;Q14938-3;K7EN08;Q14938-2;C9JWJ8;Q14938-4;Q14938	Q14938-5	Q14938-5	2	643.797	NaN	6.73512	7.16041	NaN	NaN	NaN	6.73512	NaN	7.16041	NaN	NaN
314	Catenin delta-1	CTNND1;CTNND1;CTNND1	_APS(ph)RQDVYGPQPQVR_	APS(1)RQDVYGPQPQVR	APS(53.93)RQDVY(-53.93)GPQPQVR	S	1	198	198;198;198;198;252;252;252;252;252;151;151;198;151;198;151;198;198;252;252;252;252;151;151;151;151;174	3	0.999996	53.9304	+	1.2969e-12	133.4	130.01	81.51	0.0392789	-0.00633399	0.0164724	0.00104027	0.18409	NaN	0.18409	NaN	-0.0789903	-0.237074	-0.158032	0.0124952				>sp|O60716-13|CTND1_HUMAN Isoform 2A of Catenin delta-1 OS=Homo sapiens GN=CTNND1;>sp|O60716-11|CTND1_HUMAN Isoform 2AC of Catenin delta-1 OS=Homo sapiens GN=CTNND1;>sp|O60716-10|CTND1_HUMAN Isoform 2AB of Catenin delta-1 OS=Homo sapiens GN=CTNND1;>sp|O607	O60716-13;O60716-11;O60716-10;O60716-9;O60716-5;C9JZR2;O60716-3;O60716-2;O60716;O60716-21;O60716-19;O60716-16;O60716-18;O60716-15;O60716-17;O60716-14;O60716-12;O60716-8;O60716-7;O60716-6;O60716-4;O60716-24;O60716-23;O60716-22;O60716-20;E9PRE2	O60716-13	O60716-13	3	593.284	8.56319	8.27501	8.24769	8.23442	8.28823	8.27501	NaN	8.21833	7.06318	5	6
315	Catenin delta-1	CTNND1;CTNND1;CTNND1	_GSLAS(ph)LDS(ph)LRK_	GSLAS(1)LDS(1)LRK	GS(-52.32)LAS(52.32)LDS(76.46)LRK	S	2	295	295;295;295;295;349;349;349;349;349;248;248;295;248;295;248;295;295;349;349;349;349;248;248;248;248;26;26;26;26;26;26;26;26;26	5	0.999994	52.3185	+	4.61395e-11	115.38	115.38	91.657	0.175429	-0.376402	-0.100486	0.152258	0.170566	-0.193456	-0.0114452	0.0662562	0.0060466	-0.186754	-0.0903538	0.0185861				>sp|O60716-13|CTND1_HUMAN Isoform 2A of Catenin delta-1 OS=Homo sapiens GN=CTNND1;>sp|O60716-11|CTND1_HUMAN Isoform 2AC of Catenin delta-1 OS=Homo sapiens GN=CTNND1;>sp|O60716-10|CTND1_HUMAN Isoform 2AB of Catenin delta-1 OS=Homo sapiens GN=CTNND1;>sp|O607	O60716-13;O60716-11;O60716-10;O60716-9;O60716-5;C9JZR2;O60716-3;O60716-2;O60716;O60716-21;O60716-19;O60716-16;O60716-18;O60716-15;O60716-17;O60716-14;O60716-12;O60716-8;O60716-7;O60716-6;O60716-4;O60716-24;O60716-23;O60716-22;O60716-20;O60716-29;O60716-27;O60716-26;O60716-25;O60716-32;O60716-31;O60716-30;O60716-28;E9PKY0	O60716-13	O60716-13	2	653.794	8.71388	8.58996	8.78385	8.41805	8.40758	8.23722	8.33514	8.44525	8.51741	2	2
316	Catenin delta-1	CTNND1;CTNND1;CTNND1	_GSLAS(ph)LDS(ph)LRK_	GSLAS(1)LDS(1)LRK	GS(-42.37)LAS(42.37)LDS(87.52)LRK	S	1;2	298	298;298;298;298;352;352;352;352;352;251;251;298;251;298;251;298;298;352;352;352;352;251;251;251;251;29;29;29;29;29;29;29;29;29	8	1	87.5232	+	4.61395e-11	115.38	115.38	109.35	0.302524	-0.204516	0.0490037	0.128545	-0.16741	-0.193456	-0.180433	0.000339215	-0.589008	-0.186754	-0.387881	0.0809039				>sp|O60716-13|CTND1_HUMAN Isoform 2A of Catenin delta-1 OS=Homo sapiens GN=CTNND1;>sp|O60716-11|CTND1_HUMAN Isoform 2AC of Catenin delta-1 OS=Homo sapiens GN=CTNND1;>sp|O60716-10|CTND1_HUMAN Isoform 2AB of Catenin delta-1 OS=Homo sapiens GN=CTNND1;>sp|O607	O60716-13;O60716-11;O60716-10;O60716-9;O60716-5;C9JZR2;O60716-3;O60716-2;O60716;O60716-21;O60716-19;O60716-16;O60716-18;O60716-15;O60716-17;O60716-14;O60716-12;O60716-8;O60716-7;O60716-6;O60716-4;O60716-24;O60716-23;O60716-22;O60716-20;O60716-29;O60716-27;O60716-26;O60716-25;O60716-32;O60716-31;O60716-30;O60716-28;E9PKY0	O60716-13	O60716-13	2	653.794	8.82104	8.67796	8.84744	8.51991	8.5201	8.41506	8.33514	8.5736	8.51741	2	2
317	Catenin delta-1	CTNND1;CTNND1;CTNND1	_HYEDGYPGGSDNYGS(ph)LSR_	HYEDGYPGGSDNYGS(0.999)LS(0.001)R	HY(-235.02)EDGY(-183.05)PGGS(-60.77)DNY(-129.7)GS(30.25)LS(-30.25)R	S	1	176	176;176;176;176;230;230;230;230;230;129;129;176;129;176;129;176;176;230;230;230;230;129;129;129;129;152	15	0.999057	30.253	+	3.53526e-200	256.33	253.61	256.33	0.123931	-0.0130691	0.055431	0.00938451	-0.160331	NaN	-0.160331	NaN	-0.34236	NaN	-0.34236	NaN				>sp|O60716-13|CTND1_HUMAN Isoform 2A of Catenin delta-1 OS=Homo sapiens GN=CTNND1;>sp|O60716-11|CTND1_HUMAN Isoform 2AC of Catenin delta-1 OS=Homo sapiens GN=CTNND1;>sp|O60716-10|CTND1_HUMAN Isoform 2AB of Catenin delta-1 OS=Homo sapiens GN=CTNND1;>sp|O607	O60716-13;O60716-11;O60716-10;O60716-9;O60716-5;C9JZR2;O60716-3;O60716-2;O60716;O60716-21;O60716-19;O60716-16;O60716-18;O60716-15;O60716-17;O60716-14;O60716-12;O60716-8;O60716-7;O60716-6;O60716-4;O60716-24;O60716-23;O60716-22;O60716-20;E9PRE2	O60716-13	O60716-13	2	1027.4	9.10041	8.65846	8.85588	8.78188	8.81621	8.65846	NaN	8.85588	NaN	3	4
318	Catenin delta-1	CTNND1;CTNND1;CTNND1	_HYEDGYPGGSDNYGSLS(ph)R_	HYEDGYPGGS(0.046)DNY(0.001)GS(0.416)LS(0.537)R	HY(-50.95)EDGY(-38.16)PGGS(-10.69)DNY(-30)GS(-1.11)LS(1.11)R	S	1	178	178;178;178;178;232;232;232;232;232;131;131;178;131;178;131;178;178;232;232;232;232;131;131;131;131;154	17	0.537257	1.10813		0.000504238	51.31	51.31	51.31	NaN	NaN	NaN	NaN	NaN	NaN	NaN	NaN	NaN	NaN	NaN	NaN				>sp|O60716-13|CTND1_HUMAN Isoform 2A of Catenin delta-1 OS=Homo sapiens GN=CTNND1;>sp|O60716-11|CTND1_HUMAN Isoform 2AC of Catenin delta-1 OS=Homo sapiens GN=CTNND1;>sp|O60716-10|CTND1_HUMAN Isoform 2AB of Catenin delta-1 OS=Homo sapiens GN=CTNND1;>sp|O607	O60716-13;O60716-11;O60716-10;O60716-9;O60716-5;C9JZR2;O60716-3;O60716-2;O60716;O60716-21;O60716-19;O60716-16;O60716-18;O60716-15;O60716-17;O60716-14;O60716-12;O60716-8;O60716-7;O60716-6;O60716-4;O60716-24;O60716-23;O60716-22;O60716-20;E9PRE2	O60716-13	O60716-13	2	1027.4	NaN	NaN	NaN	NaN	NaN	NaN	NaN	NaN	NaN	NaN	NaN
319	Catenin delta-1	CTNND1;CTNND1;CTNND1	_SQSSHSYDDS(ph)TLPLIDR_	SQS(0.001)S(0.001)HS(0.006)Y(0.038)DDS(0.531)T(0.423)LPLIDR	S(-32.04)QS(-28.04)S(-28.04)HS(-19.29)Y(-11.48)DDS(0.98)T(-0.98)LPLIDR	S	1	808	808;814;808;814;862;868;868;862;868;761;767;808;761;814;767;808;814;862;868;862;868;761;767;761;767;539;545;539;545;539;545;539;545;45	10	0.530506	0.978582		1.55021e-21	109.41	109.41	43.841	NaN	NaN	NaN	NaN	NaN	NaN	NaN	NaN	NaN	NaN	NaN	NaN				>sp|O60716-13|CTND1_HUMAN Isoform 2A of Catenin delta-1 OS=Homo sapiens GN=CTNND1;>sp|O60716-11|CTND1_HUMAN Isoform 2AC of Catenin delta-1 OS=Homo sapiens GN=CTNND1;>sp|O60716-10|CTND1_HUMAN Isoform 2AB of Catenin delta-1 OS=Homo sapiens GN=CTNND1;>sp|O607	O60716-13;O60716-11;O60716-10;O60716-9;O60716-5;C9JZR2;O60716-3;O60716-2;O60716;O60716-21;O60716-19;O60716-16;O60716-18;O60716-15;O60716-17;O60716-14;O60716-12;O60716-8;O60716-7;O60716-6;O60716-4;O60716-24;O60716-23;O60716-22;O60716-20;O60716-29;O60716-27;O60716-26;O60716-25;O60716-32;O60716-31;O60716-30;O60716-28;H0YC95	O60716-13	O60716-13	2	1000.93	NaN	NaN	NaN	NaN	NaN	NaN	NaN	NaN	NaN	NaN	NaN
320	Catenin delta-1	CTNND1;CTNND1;CTNND1	_VGGS(ph)SVDLHR_	VGGS(0.997)S(0.003)VDLHR	VGGS(24.83)S(-24.83)VDLHR	S	1	214	214;214;214;214;268;268;268;268;268;167;167;214;167;214;167;214;214;268;268;268;268;167;167;167;167;190	4	0.99672	24.8268	+	3.00007e-30	137.09	99.856	115.92	0.133432	-0.160017	-0.0132923	0.043056	0.538836	-0.104605	0.217116	0.207008	0.0377336	-0.359296	-0.160781	0.0788163				>sp|O60716-13|CTND1_HUMAN Isoform 2A of Catenin delta-1 OS=Homo sapiens GN=CTNND1;>sp|O60716-11|CTND1_HUMAN Isoform 2AC of Catenin delta-1 OS=Homo sapiens GN=CTNND1;>sp|O60716-10|CTND1_HUMAN Isoform 2AB of Catenin delta-1 OS=Homo sapiens GN=CTNND1;>sp|O607	O60716-13;O60716-11;O60716-10;O60716-9;O60716-5;C9JZR2;O60716-3;O60716-2;O60716;O60716-21;O60716-19;O60716-16;O60716-18;O60716-15;O60716-17;O60716-14;O60716-12;O60716-8;O60716-7;O60716-6;O60716-4;O60716-24;O60716-23;O60716-22;O60716-20;E9PRE2	O60716-13	O60716-13	2	553.753	8.91293	8.52648	8.8377	8.42009	8.74449	8.46678	7.63515	8.78592	7.88845	2	2
321	SUZ domain-containing protein 1	SZRD1;SZRD1;SZRD1	_RILGS(ph)ASPEEEQEKPILDRPTR_	RILGS(0.567)AS(0.433)PEEEQEKPILDRPTR	RILGS(1.18)AS(-1.18)PEEEQEKPILDRPT(-64.76)R	S	1	85	85;86;87;104;105;85	5	0.567335	1.17688		0.0704533	72.474	71.258	72.474	-0.322415	NaN	-0.322415	NaN	NaN	NaN	NaN	NaN	NaN	NaN	NaN	NaN				>sp|Q7Z422-2|SZRD1_HUMAN Isoform 2 of SUZ domain-containing protein 1 OS=Homo sapiens GN=SZRD1;>sp|Q7Z422-4|SZRD1_HUMAN Isoform 4 of SUZ domain-containing protein 1 OS=Homo sapiens GN=SZRD1;>sp|Q7Z422-3|SZRD1_HUMAN Isoform 3 of SUZ domain-containing protei	Q7Z422-2;Q7Z422-4;Q7Z422-3;C9K0U0;Q7Z422;F8WEE8	Q7Z422-2	Q7Z422-2	4	651.081	8.14799	NaN	NaN	8.14799	NaN	NaN	NaN	NaN	NaN	1	NaN
322	SUZ domain-containing protein 1	SZRD1;SZRD1;SZRD1	_RILGSAS(ph)PEEEQEKPILDRPTR_	RILGS(0.09)AS(0.91)PEEEQEKPILDRPTR	RILGS(-10.02)AS(10.02)PEEEQEKPILDRPT(-64.35)R	S	1	87	87;88;89;106;107;87	7	0.909528	10.023	+	0.0687995	74.525	73.84	74.525	NaN	NaN	NaN	NaN	NaN	NaN	NaN	NaN	0.650397	NaN	0.650397	NaN				>sp|Q7Z422-2|SZRD1_HUMAN Isoform 2 of SUZ domain-containing protein 1 OS=Homo sapiens GN=SZRD1;>sp|Q7Z422-4|SZRD1_HUMAN Isoform 4 of SUZ domain-containing protein 1 OS=Homo sapiens GN=SZRD1;>sp|Q7Z422-3|SZRD1_HUMAN Isoform 3 of SUZ domain-containing protei	Q7Z422-2;Q7Z422-4;Q7Z422-3;C9K0U0;Q7Z422;F8WEE8	Q7Z422-2	Q7Z422-2	4	651.081	NaN	NaN	7.99939	NaN	NaN	NaN	NaN	7.99939	NaN	NaN	NaN
323	SUZ domain-containing protein 1	SZRD1;SZRD1;SZRD1	_SKS(ph)PPKVPIVIQDDSLPAGPPPQIR_	S(0.163)KS(0.837)PPKVPIVIQDDSLPAGPPPQIR	S(-7.09)KS(7.09)PPKVPIVIQDDS(-72.54)LPAGPPPQIR	S	1	19	19;20;21;38;39;19	3	0.836578	7.09195	+	2.96303e-15	124.32	124.32	124.32	-0.143532	-0.104873	-0.124203	0.000747251	0.0391384	NaN	0.0391384	NaN	0.231064	NaN	0.231064	NaN				>sp|Q7Z422-2|SZRD1_HUMAN Isoform 2 of SUZ domain-containing protein 1 OS=Homo sapiens GN=SZRD1;>sp|Q7Z422-4|SZRD1_HUMAN Isoform 4 of SUZ domain-containing protein 1 OS=Homo sapiens GN=SZRD1;>sp|Q7Z422-3|SZRD1_HUMAN Isoform 3 of SUZ domain-containing protei	Q7Z422-2;Q7Z422-4;Q7Z422-3;C9K0U0;Q7Z422;F8WEE8	Q7Z422-2	Q7Z422-2	3	906.153	8.85979	8.62474	8.64009	8.4812	8.62454	8.62474	NaN	8.64009	NaN	2	2
324			_NLTVTCDEREGNIT(ph)PMAS(ph)VR_	NLTVTCDEREGNIT(1)PMAS(1)VR	NLT(-50.61)VT(-37.74)CDEREGNIT(37.74)PMAS(75.97)VR	S	2	1759	1759;426	18	1	75.9671	+	2.73198e-30	136.3	135.3	121.91	NaN	NaN	NaN	NaN	5.13504	5.40366	5.26935	0.0360789	2.37005	NaN	2.37005	NaN				>CHIKV-LS3 nonstructuralpolyprotein;>CHIKV-LS3 nsp3	CHIKV-LS3 nonstructuralpolyprotein;CHIKV-LS3 nsp3	CHIKV-LS3 nonstructuralpolyprotein	CHIKV-LS3 nonstructuralpolyprotein	3	808.343	NaN	8.70115	8.55189	NaN	NaN	8.26224	8.50462	8.55189	NaN	NaN	NaN
325			_VMLFDHNVPS(ph)RVSPR_	VMLFDHNVPS(0.895)RVS(0.105)PR	VMLFDHNVPS(9.31)RVS(-9.31)PR	S	1	1650	1650;317	10	0.895136	9.31262	+	6.81401e-07	100.02	97.685	78.674	NaN	NaN	NaN	NaN	NaN	4.43506	4.43506	NaN	3.90082	2.60516	3.25299	0.83937				>CHIKV-LS3 nonstructuralpolyprotein;>CHIKV-LS3 nsp3	CHIKV-LS3 nonstructuralpolyprotein;CHIKV-LS3 nsp3	CHIKV-LS3 nonstructuralpolyprotein	CHIKV-LS3 nonstructuralpolyprotein	3	611.966	NaN	6.90197	7.75752	NaN	NaN	NaN	6.90197	7.59561	7.25057	NaN	NaN
326			_VM(ox)LFDHNVPSRVS(ph)PR_	VMLFDHNVPS(0.06)RVS(0.94)PR	VMLFDHNVPS(-11.97)RVS(11.97)PR	S	1	1653	1653;320	13	0.940326	11.9749	+	0.000314	89.011	86.625	89.011	NaN	NaN	NaN	NaN	NaN	3.03765	3.03765	NaN	3.07226	2.81299	2.94263	0.0336097				>CHIKV-LS3 nonstructuralpolyprotein;>CHIKV-LS3 nsp3	CHIKV-LS3 nonstructuralpolyprotein;CHIKV-LS3 nsp3	CHIKV-LS3 nonstructuralpolyprotein	CHIKV-LS3 nonstructuralpolyprotein	3	617.297	NaN	6.79979	8.28016	NaN	NaN	NaN	6.79979	8.15921	7.66591	NaN	NaN
327			_ATRPYLAHCPDCGEGHS(ph)CHSPVALER_	ATRPYLAHCPDCGEGHS(0.588)CHS(0.412)PVALER	AT(-37.65)RPY(-37.91)LAHCPDCGEGHS(1.54)CHS(-1.54)PVALER	S	1	352	352;27	17	0.58766	1.54078		0.016778	57.088	56.649	41.859	NaN	NaN	NaN	NaN	NaN	NaN	NaN	NaN	4.37782	NaN	4.37782	NaN				>CHIKV-LS3 structuralpolyprotein;>CHIKV-LS3 E2	CHIKV-LS3 structuralpolyprotein;CHIKV-LS3 E2	CHIKV-LS3 structuralpolyprotein	CHIKV-LS3 structuralpolyprotein	5	612.264	NaN	NaN	8.00423	NaN	NaN	NaN	NaN	8.00423	NaN	NaN	NaN
328			_ATRPYLAHCPDCGEGHSCHS(ph)PVALER_	ATRPY(0.001)LAHCPDCGEGHS(0.333)CHS(0.666)PVALER	AT(-34.19)RPY(-31.05)LAHCPDCGEGHS(-3.01)CHS(3.01)PVALER	S	1	355	355;30	20	0.666089	3.00913		0.0519641	46.804	46.678	46.804	NaN	NaN	NaN	NaN	NaN	NaN	NaN	NaN	1.55302	NaN	1.55302	NaN				>CHIKV-LS3 structuralpolyprotein;>CHIKV-LS3 E2	CHIKV-LS3 structuralpolyprotein;CHIKV-LS3 E2	CHIKV-LS3 structuralpolyprotein	CHIKV-LS3 structuralpolyprotein	4	765.078	NaN	NaN	7.77246	NaN	NaN	NaN	NaN	7.77246	NaN	NaN	NaN
344	Exportin-6	XPO6;XPO6	_HSVTAAT(ph)PPPS(ph)PTSGESGDLLSNLLQSPSSAK_	HS(0.019)VT(0.183)AAT(0.787)PPPS(0.745)PT(0.215)S(0.038)GES(0.012)GDLLS(0.001)NLLQSPSSAK	HS(-16.4)VT(-6.44)AAT(6.44)PPPS(5.57)PT(-5.57)S(-13.62)GES(-18.94)GDLLS(-31.71)NLLQS(-52.31)PS(-54.77)S(-56.83)AK	S	2	194	194;208	11	0.744663	5.5718		0.00322	63.73	63.718	63.354	NaN	NaN	NaN	NaN	NaN	-0.190931	-0.190931	NaN	NaN	-0.0695647	-0.0695647	NaN				>tr|D3DWF9|D3DWF9_HUMAN Exportin 6, isoform CRA_a OS=Homo sapiens GN=XPO6 PE=4 SV=1;>sp|Q96QU8|XPO6_HUMAN Exportin-6 OS=Homo sapiens GN=XPO6 PE=1 SV=1	D3DWF9;Q96QU8	D3DWF9	D3DWF9	3	1098.5	NaN	7.41179	7.78498	NaN	NaN	NaN	7.41179	NaN	7.78498	NaN	NaN
345	Protein KRI1 homolog	KRI1;KRI1;KRI1	_AFVEDS(ph)EDEDGAGEGGSSLLQK_	AFVEDS(1)EDEDGAGEGGSSLLQK	AFVEDS(40.75)EDEDGAGEGGS(-40.75)S(-43.98)LLQK	S	1	171	171;173;115	6	0.999876	40.7452	+	2.24427e-07	63.869	63.402	63.869	-0.22159	0.205796	-0.0078967	0.0913293	-0.387166	NaN	-0.387166	NaN	-0.503466	-0.112233	-0.30785	0.0765317				>sp|Q8N9T8|KRI1_HUMAN Protein KRI1 homolog OS=Homo sapiens GN=KRI1 PE=1 SV=3;>tr|D3YTE0|D3YTE0_HUMAN Protein KRI1 homolog OS=Homo sapiens GN=KRI1 PE=4 SV=1;>tr|H0YFD2|H0YFD2_HUMAN Protein KRI1 homolog (Fragment) OS=Homo sapiens GN=KRI1 PE=4 SV=1	Q8N9T8;D3YTE0;H0YFD2	Q8N9T8	Q8N9T8	2	1160.48	7.82192	7.37291	8.20458	7.50795	7.53345	7.37291	NaN	7.78605	7.99593	1	1
346	Protein KRI1 homolog	KRI1;KRI1;KRI1;KRI1	_YVDEENS(ph)DGETSNHR_	YVDEENS(0.977)DGET(0.018)S(0.005)NHR	Y(-45.01)VDEENS(17.34)DGET(-17.34)S(-22.76)NHR	S	1	136	136;138;80;133	7	0.976789	17.3435	+	8.63309e-07	62.582	62.582	56.121	0.0275787	-0.0836559	-0.0280386	0.00618657	-0.00966955	0.0646308	0.0274806	0.00276027	-0.0278073	-0.00374608	-0.0157767	0.000289472				>sp|Q8N9T8|KRI1_HUMAN Protein KRI1 homolog OS=Homo sapiens GN=KRI1 PE=1 SV=3;>tr|D3YTE0|D3YTE0_HUMAN Protein KRI1 homolog OS=Homo sapiens GN=KRI1 PE=4 SV=1;>tr|H0YFD2|H0YFD2_HUMAN Protein KRI1 homolog (Fragment) OS=Homo sapiens GN=KRI1 PE=4 SV=1;>tr|H0YH26	Q8N9T8;D3YTE0;H0YFD2;H0YH26	Q8N9T8	Q8N9T8	3	611.23	8.03037	7.96092	8.01796	7.2733	7.94685	7.94536	6.50732	7.95716	7.13399	2	3
347	SH3 domain-binding protein 2	SH3BP2;SH3BP2;SH3BP2	_PRQPSQADTGGDDS(ph)DEDYEK_	PRQPSQADTGGDDS(1)DEDYEK	PRQPS(-59.76)QADT(-37.72)GGDDS(37.72)DEDY(-71.65)EK	S	1	148	148;444;472;501	14	0.99983	37.7239	+	3.33919e-21	110.03	110.03	110.03	-0.0830343	0.206212	0.061589	0.0418318	-0.170069	0.0364963	-0.0667865	0.0213346	-0.469969	-0.108357	-0.289163	0.0653817				>tr|H0YAD9|H0YAD9_HUMAN SH3 domain-binding protein 2 (Fragment) OS=Homo sapiens GN=SH3BP2 PE=4 SV=1;>sp|P78314|3BP2_HUMAN SH3 domain-binding protein 2 OS=Homo sapiens GN=SH3BP2 PE=1 SV=2;>sp|P78314-3|3BP2_HUMAN Isoform 3 of SH3 domain-binding protein 2 OS=	H0YAD9;P78314;P78314-3;D6R919	H0YAD9	H0YAD9	2	1145.44	8.36536	7.90867	8.08396	8.14479	7.96549	7.85093	7.0038	7.92416	7.5723	2	2
348	Cyclin-dependent kinase 7	CDK7;CDK7;CDK7;CDK7	_SFGS(ph)PNRAYT(ph)HQVVTR_	SFGS(1)PNRAYT(1)HQVVTR	S(-35.2)FGS(35.2)PNRAY(-44.06)T(44.06)HQVVT(-47.53)R	S	2	71	71;71;127;164	4	0.99968	35.1956	+	1.95388e-10	92.792	92.792	84.156	0.17479	-0.143394	0.0156982	0.0506203	-0.165467	-0.350384	-0.257925	0.0170972	-0.410467	-0.414352	-0.412409	7.54817e-06				>tr|D6REC6|D6REC6_HUMAN Cyclin-dependent kinase 7 (Fragment) OS=Homo sapiens GN=CDK7 PE=4 SV=1;>tr|D6R9G1|D6R9G1_HUMAN Cyclin-dependent kinase 7 OS=Homo sapiens GN=CDK7 PE=4 SV=1;>tr|D6RAD4|D6RAD4_HUMAN Cyclin-dependent kinase 7 OS=Homo sapiens GN=CDK7 PE=	D6REC6;D6R9G1;D6RAD4;P50613	D6REC6	D6REC6	3	660.622	8.62207	8.45169	8.40769	8.43455	8.16693	8.34717	7.78186	8.20287	7.98287	1	1
349	Transforming acidic coiled-coil-containing protein 2	TACC2;TACC2;TACC2;TACC2;TACC2;TACC2;TACC2;TACC2;TACC2	_LDNTPAS(ph)PPRS(ph)PAEPNDIPIAK_	LDNT(0.002)PAS(0.998)PPRS(1)PAEPNDIPIAK	LDNT(-27.01)PAS(27.01)PPRS(39.54)PAEPNDIPIAK	S	2	164	164;56;21;21;412;395;395;395;395;463;2272;2317;2321;2317	7	0.998015	27.0133	+	0.0204923	56.688	56.688	56.688	NaN	NaN	NaN	NaN	NaN	-0.0216219	-0.0216219	NaN	NaN	-0.173255	-0.173255	NaN				>tr|H0Y8P9|H0Y8P9_HUMAN Transforming acidic coiled-coil-containing protein 2 (Fragment) OS=Homo sapiens GN=TACC2 PE=4 SV=1;>tr|H0Y911|H0Y911_HUMAN Transforming acidic coiled-coil-containing protein 2 (Fragment) OS=Homo sapiens GN=TACC2 PE=4 SV=1;>sp|O95359	H0Y8P9;H0Y911;O95359-2;Q4VXL4;E9PGB3;O95359-6;D6RAA5;O95359-1;Q4VXL8;O95359-5;E7EMZ9;O95359-3;E9PBC6;O95359	H0Y8P9	H0Y8P9	3	820.712	NaN	7.58662	7.67414	NaN	NaN	NaN	7.58662	NaN	7.67414	NaN	NaN
350	Transforming acidic coiled-coil-containing protein 2	TACC2;TACC2;TACC2;TACC2;TACC2;TACC2;TACC2;TACC2;TACC2	_LDNTPAS(ph)PPRS(ph)PAEPNDIPIAK_	LDNT(0.002)PAS(0.998)PPRS(1)PAEPNDIPIAK	LDNT(-27.01)PAS(27.01)PPRS(39.54)PAEPNDIPIAK	S	2	168	168;60;25;25;416;399;399;399;399;467;2276;2321;2325;2321	11	0.999889	39.5421	+	0.0204923	56.688	56.688	56.688	NaN	NaN	NaN	NaN	NaN	-0.0216219	-0.0216219	NaN	NaN	-0.173255	-0.173255	NaN				>tr|H0Y8P9|H0Y8P9_HUMAN Transforming acidic coiled-coil-containing protein 2 (Fragment) OS=Homo sapiens GN=TACC2 PE=4 SV=1;>tr|H0Y911|H0Y911_HUMAN Transforming acidic coiled-coil-containing protein 2 (Fragment) OS=Homo sapiens GN=TACC2 PE=4 SV=1;>sp|O95359	H0Y8P9;H0Y911;O95359-2;Q4VXL4;E9PGB3;O95359-6;D6RAA5;O95359-1;Q4VXL8;O95359-5;E7EMZ9;O95359-3;E9PBC6;O95359	H0Y8P9	H0Y8P9	3	820.712	NaN	7.58662	7.67414	NaN	NaN	NaN	7.58662	NaN	7.67414	NaN	NaN
351	Replication factor C subunit 1	RFC1;RFC1;RFC1	_RIIYDS(ph)DS(ph)ESEETLQVK_	RIIYDS(0.998)DS(0.944)ES(0.057)EETLQVK	RIIY(-38.85)DS(27.83)DS(12.31)ES(-12.31)EET(-40.66)LQVK	S	2	69	69;41;69;69	6	0.998229	27.8343	+	1.81027e-07	65.207	65.207	65.207	NaN	NaN	NaN	NaN	NaN	NaN	NaN	NaN	NaN	-0.460061	-0.460061	NaN				>tr|E0CX09|E0CX09_HUMAN Replication factor C subunit 1 OS=Homo sapiens GN=RFC1 PE=4 SV=1;>tr|D6RAD2|D6RAD2_HUMAN Replication factor C subunit 1 (Fragment) OS=Homo sapiens GN=RFC1 PE=4 SV=1;>sp|P35251-2|RFC1_HUMAN Isoform 2 of Replication factor C subunit 1	E0CX09;D6RAD2;P35251-2;P35251	E0CX09	E0CX09	2	1086.46	NaN	NaN	7.43849	NaN	NaN	NaN	NaN	NaN	7.43849	NaN	NaN
352	Replication factor C subunit 1	RFC1;RFC1;RFC1	_RIIYDS(ph)DS(ph)ESEETLQVK_	RIIYDS(0.998)DS(0.944)ES(0.057)EETLQVK	RIIY(-38.85)DS(27.83)DS(12.31)ES(-12.31)EET(-40.66)LQVK	S	2	71	71;43;71;71	8	0.944408	12.3091	+	1.81027e-07	65.207	65.207	65.207	NaN	NaN	NaN	NaN	NaN	NaN	NaN	NaN	NaN	-0.460061	-0.460061	NaN				>tr|E0CX09|E0CX09_HUMAN Replication factor C subunit 1 OS=Homo sapiens GN=RFC1 PE=4 SV=1;>tr|D6RAD2|D6RAD2_HUMAN Replication factor C subunit 1 (Fragment) OS=Homo sapiens GN=RFC1 PE=4 SV=1;>sp|P35251-2|RFC1_HUMAN Isoform 2 of Replication factor C subunit 1	E0CX09;D6RAD2;P35251-2;P35251	E0CX09	E0CX09	2	1086.46	NaN	NaN	7.43849	NaN	NaN	NaN	NaN	NaN	7.43849	NaN	NaN
353	Heterogeneous nuclear ribonucleoprotein D0	HNRNPD;HNRNPD;HNRNPD	_NEEDEGHS(ph)NSSPRHSEAATAQREEWK_	NEEDEGHS(0.465)NS(0.267)S(0.267)PRHSEAATAQREEWK	NEEDEGHS(2.41)NS(-2.41)S(-2.41)PRHS(-30.87)EAAT(-35.46)AQREEWK	S		34	34;80;80;80	8	0.465189	2.40875		1.63745e-80	185.44	185.44	68.284	NaN	NaN	NaN	NaN	NaN	NaN	NaN	NaN	NaN	NaN	NaN	NaN				>tr|D6RD83|D6RD83_HUMAN Heterogeneous nuclear ribonucleoprotein D0 (Fragment) OS=Homo sapiens GN=HNRNPD PE=4 SV=1;>tr|D6RAF8|D6RAF8_HUMAN Heterogeneous nuclear ribonucleoprotein D0 (Fragment) OS=Homo sapiens GN=HNRNPD PE=4 SV=1;>sp|Q14103-3|HNRPD_HUMAN Iso	D6RD83;D6RAF8;Q14103-3;Q14103	D6RD83	D6RD83	3	1021.09	NaN	NaN	NaN	NaN	NaN	NaN	NaN	NaN	NaN	NaN	NaN
354	Heterogeneous nuclear ribonucleoprotein D0	HNRNPD;HNRNPD;HNRNPD	_IDASKNEEDEGHSNS(ph)SPR_	IDASKNEEDEGHS(0.002)NS(0.626)S(0.372)PR	IDAS(-137.66)KNEEDEGHS(-25.87)NS(2.26)S(-2.26)PR	S	1	36	36;82;82;82	15	0.625978	2.25548		1.63745e-80	185.44	185.44	178.35	NaN	NaN	NaN	NaN	NaN	NaN	NaN	NaN	0.430285	NaN	0.430285	NaN				>tr|D6RD83|D6RD83_HUMAN Heterogeneous nuclear ribonucleoprotein D0 (Fragment) OS=Homo sapiens GN=HNRNPD PE=4 SV=1;>tr|D6RAF8|D6RAF8_HUMAN Heterogeneous nuclear ribonucleoprotein D0 (Fragment) OS=Homo sapiens GN=HNRNPD PE=4 SV=1;>sp|Q14103-3|HNRPD_HUMAN Iso	D6RD83;D6RAF8;Q14103-3;Q14103	D6RD83	D6RD83	3	684.615	NaN	NaN	7.86858	NaN	NaN	NaN	NaN	7.86858	NaN	NaN	NaN
355	Heterogeneous nuclear ribonucleoprotein D0	HNRNPD;HNRNPD;HNRNPD	_IDASKNEEDEGHSNSS(ph)PR_	IDASKNEEDEGHS(0.084)NS(0.15)S(0.767)PR	IDAS(-98.88)KNEEDEGHS(-9.62)NS(-7.09)S(7.09)PR	S	1	37	37;83;83;83	16	0.766501	7.08906	+	2.80201e-96	191.74	191.74	154.34	NaN	0.134762	0.134762	NaN	0.18954	NaN	0.18954	NaN	0.382169	NaN	0.382169	NaN				>tr|D6RD83|D6RD83_HUMAN Heterogeneous nuclear ribonucleoprotein D0 (Fragment) OS=Homo sapiens GN=HNRNPD PE=4 SV=1;>tr|D6RAF8|D6RAF8_HUMAN Heterogeneous nuclear ribonucleoprotein D0 (Fragment) OS=Homo sapiens GN=HNRNPD PE=4 SV=1;>sp|Q14103-3|HNRPD_HUMAN Iso	D6RD83;D6RAF8;Q14103-3;Q14103	D6RD83	D6RD83	3	684.615	8.83078	9.10209	7.67938	NaN	8.83078	9.10209	NaN	7.67938	NaN	NaN	1
356	40S ribosomal protein S3a;40S ribosomal protein S3a	RPS3A;RPS3A;RPS3A;RPS3A	_VERADGYEPPVQES(ph)V_	VERADGYEPPVQES(1)V	VERADGY(-100.04)EPPVQES(100.04)V	S	1	226	226;263;144;207	14	1	100.04	+	7.05932e-16	111.65	110.03	111.65	-0.000952496	-0.212756	-0.106854	0.0224304	-0.675512	NaN	-0.675512	NaN	-0.548924	NaN	-0.548924	NaN				>tr|D6RAT0|D6RAT0_HUMAN 40S ribosomal protein S3a OS=Homo sapiens GN=RPS3A PE=3 SV=1;>sp|P61247|RS3A_HUMAN 40S ribosomal protein S3a OS=Homo sapiens GN=RPS3A PE=1 SV=2;>tr|D6R9B6|D6R9B6_HUMAN 40S ribosomal protein S3a OS=Homo sapiens GN=RPS3A PE=4 SV=1;>tr	D6RAT0;P61247;D6R9B6;H0Y9Y4	D6RAT0	D6RAT0	2	877.885	7.84738	7.36897	7.13475	7.32002	7.69439	7.36897	NaN	7.13475	NaN	1	2
357	Protein transport protein Sec31A	SEC31A;SEC31A;SEC31A;SEC31A;SEC31A;SEC31A	_AQGEPVAGHES(ph)PKIPYEK_	AQGEPVAGHES(1)PKIPYEK	AQGEPVAGHES(67.77)PKIPY(-67.77)EK	S	1	799	799;794;799;799;799;799;799;760;760;760;532;532;416	11	1	67.7734	+	3.40353e-31	126.02	126.02	126.02	0.108759	-0.0954519	0.00665334	0.020851	0.346872	-0.154842	0.0960148	0.125859	0.197236	-0.0831112	0.0570626	0.0392974				>sp|O94979-3|SC31A_HUMAN Isoform 3 of Protein transport protein Sec31A OS=Homo sapiens GN=SEC31A;>sp|O94979-9|SC31A_HUMAN Isoform 9 of Protein transport protein Sec31A OS=Homo sapiens GN=SEC31A;>sp|O94979-2|SC31A_HUMAN Isoform 2 of Protein transport protei	O94979-3;O94979-9;O94979-2;O94979;O94979-8;D6REX3;D6RHZ5;O94979-6;B7ZL00;O94979-4;O94979-7;H7BXG7;H0YAB3	O94979-3	O94979-3	3	672.986	9.26877	9.13156	9.10494	8.99714	8.9362	9.10459	7.91118	9.04407	8.22147	5	4
358	Protein transport protein Sec31A	SEC31A;SEC31A;SEC31A;SEC31A	_DSDQVAQS(ph)DGEES(ph)PAAEEQLLGEHIKEEK_	DSDQVAQS(1)DGEES(1)PAAEEQLLGEHIKEEK	DS(-54.65)DQVAQS(54.65)DGEES(60.34)PAAEEQLLGEHIKEEK	S	1;2	527	527;522;527;527;527;527;527;115	8	0.999997	54.6517	+	1.32696e-52	127.95	127.89	81.346	-0.102822	0.0660346	-0.0183935	0.0142562	0.0409626	0.0729531	0.0569578	0.000511698	0.139208	0.108939	0.124073	0.0004581				>sp|O94979-3|SC31A_HUMAN Isoform 3 of Protein transport protein Sec31A OS=Homo sapiens GN=SEC31A;>sp|O94979-9|SC31A_HUMAN Isoform 9 of Protein transport protein Sec31A OS=Homo sapiens GN=SEC31A;>sp|O94979-2|SC31A_HUMAN Isoform 2 of Protein transport protei	O94979-3;O94979-9;O94979-2;O94979;O94979-8;D6REX3;D6RHZ5;H0Y8V7	O94979-3	O94979-3	3	1110.13	8.7165	8.82328	9.13021	8.36633	8.45962	8.58552	8.44816	8.84994	8.80737	4	5
359	Protein transport protein Sec31A	SEC31A;SEC31A;SEC31A;SEC31A	_DSDQVAQS(ph)DGEES(ph)PAAEEQLLGEHIKEEK_	DSDQVAQS(1)DGEES(1)PAAEEQLLGEHIKEEK	DS(-54.65)DQVAQS(54.65)DGEES(60.34)PAAEEQLLGEHIKEEK	S	2	532	532;527;532;532;532;532;532;120	13	0.999999	60.3436	+	1.59237e-05	81.346	81.346	81.346	-0.0561461	-0.143655	-0.0999004	0.00382887	NaN	0.173368	0.173368	NaN	0.443076	0.453143	0.448109	5.06662e-05			+	>sp|O94979-3|SC31A_HUMAN Isoform 3 of Protein transport protein Sec31A OS=Homo sapiens GN=SEC31A;>sp|O94979-9|SC31A_HUMAN Isoform 9 of Protein transport protein Sec31A OS=Homo sapiens GN=SEC31A;>sp|O94979-2|SC31A_HUMAN Isoform 2 of Protein transport protei	O94979-3;O94979-9;O94979-2;O94979;O94979-8;D6REX3;D6RHZ5;H0Y8V7	O94979-3	O94979-3	3	1110.13	7.95512	7.74235	8.50046	7.45139	7.79174	NaN	7.74235	8.24097	8.15348	1	2
360	Protein transport protein Sec31A	SEC31A;SEC31A;SEC31A;SEC31A;SEC31A	_LREQTLS(ph)PTITSGLHNIAR_	LREQT(0.013)LS(0.965)PT(0.022)ITSGLHNIAR	LREQT(-18.86)LS(16.38)PT(-16.38)IT(-44.63)S(-60.26)GLHNIAR	S	1	1049	1049;1143;1148;1163;1176;1194;1010;1109;1124;912;912;326	7	0.965191	16.3759	+	3.21227e-10	86.08	86.08	86.08	0.146655	-0.1133	0.0166774	0.0337885	0.415975	NaN	0.415975	NaN	0.584866	NaN	0.584866	NaN				>sp|O94979-3|SC31A_HUMAN Isoform 3 of Protein transport protein Sec31A OS=Homo sapiens GN=SEC31A;>sp|O94979-9|SC31A_HUMAN Isoform 9 of Protein transport protein Sec31A OS=Homo sapiens GN=SEC31A;>sp|O94979-2|SC31A_HUMAN Isoform 2 of Protein transport protei	O94979-3;O94979-9;O94979-2;O94979;O94979-8;D6REX3;O94979-6;B7ZL00;O94979-4;O94979-7;H7BXG7;H0Y8W8	O94979-3	O94979-3	3	729.714	8.34762	7.97892	8.26024	8.05595	8.03703	7.97892	NaN	8.26024	NaN	3	2
361	Versican core protein	VCAN;VCAN	_QEVNPVRQEIESETTS(ph)EEQIQEEK_	QEVNPVRQEIES(0.064)ET(0.192)T(0.192)S(0.553)EEQIQEEK	QEVNPVRQEIES(-9.37)ET(-4.6)T(-4.6)S(4.6)EEQIQEEK	S	1	1129	1129;1129;2116;2116	16	0.552891	4.60295		0.0138021	53.679	53.503	53.679	NaN	NaN	NaN	NaN	NaN	NaN	NaN	NaN	NaN	-0.797179	-0.797179	NaN				>tr|D6RGZ6|D6RGZ6_HUMAN Versican core protein (Fragment) OS=Homo sapiens GN=VCAN PE=4 SV=1;>sp|P13611-2|CSPG2_HUMAN Isoform V1 of Versican core protein OS=Homo sapiens GN=VCAN;>sp|P13611-5|CSPG2_HUMAN Isoform Vint of Versican core protein OS=Homo sapiens G	D6RGZ6;P13611-2;P13611-5;P13611	D6RGZ6	D6RGZ6	3	980.443	NaN	NaN	7.26048	NaN	NaN	NaN	NaN	NaN	7.26048	NaN	NaN
362	Protocadherin-18	PCDH18;PCDH18	_SHHRSS(ph)PSSS(ph)PTLER_	SHHRS(0.456)S(0.541)PS(0.014)S(0.215)S(0.749)PT(0.025)LER	S(-32.86)HHRS(-0.76)S(0.76)PS(-18.14)S(-5.44)S(5.44)PT(-14.87)LER	S	2	558	558;778;778	6	0.541394	0.755013		0.000231513	71.592	71.014	71.592	NaN	NaN	NaN	NaN	NaN	-1.39665	-1.39665	NaN	NaN	-1.81652	-1.81652	NaN				>tr|D6RIG4|D6RIG4_HUMAN Protocadherin-18 OS=Homo sapiens GN=PCDH18 PE=4 SV=1;>sp|Q9HCL0-2|PCD18_HUMAN Isoform 2 of Protocadherin-18 OS=Homo sapiens GN=PCDH18;>sp|Q9HCL0|PCD18_HUMAN Protocadherin-18 OS=Homo sapiens GN=PCDH18 PE=2 SV=3	D6RIG4;Q9HCL0-2;Q9HCL0	D6RIG4	D6RIG4	3	608.919	NaN	7.21609	7.51484	NaN	NaN	NaN	7.21609	NaN	7.51484	NaN	NaN
363	Protocadherin-18	PCDH18;PCDH18	_SHHRSS(ph)PSS(ph)SPTLER_	SHHRS(0.482)S(0.509)PS(0.103)S(0.48)S(0.338)PT(0.088)LER	S(-34.54)HHRS(-0.36)S(0.36)PS(-6.83)S(1.71)S(-1.71)PT(-7.55)LER	S		561	561;781;781	9	0.47979	1.70892		0.00116453	66.893	66.314	66.893	NaN	NaN	NaN	NaN	NaN	NaN	NaN	NaN	NaN	NaN	NaN	NaN				>tr|D6RIG4|D6RIG4_HUMAN Protocadherin-18 OS=Homo sapiens GN=PCDH18 PE=4 SV=1;>sp|Q9HCL0-2|PCD18_HUMAN Isoform 2 of Protocadherin-18 OS=Homo sapiens GN=PCDH18;>sp|Q9HCL0|PCD18_HUMAN Protocadherin-18 OS=Homo sapiens GN=PCDH18 PE=2 SV=3	D6RIG4;Q9HCL0-2;Q9HCL0	D6RIG4	D6RIG4	3	608.919	NaN	NaN	NaN	NaN	NaN	NaN	NaN	NaN	NaN	NaN	NaN
364	Protocadherin-18	PCDH18;PCDH18	_SHHRSS(ph)PSSS(ph)PTLER_	SHHRS(0.456)S(0.541)PS(0.014)S(0.215)S(0.749)PT(0.025)LER	S(-32.86)HHRS(-0.76)S(0.76)PS(-18.14)S(-5.44)S(5.44)PT(-14.87)LER	S	2	562	562;782;782	10	0.748981	5.4406		0.000231513	71.592	71.014	71.592	NaN	NaN	NaN	NaN	NaN	-1.39665	-1.39665	NaN	NaN	-1.78747	-1.78747	NaN				>tr|D6RIG4|D6RIG4_HUMAN Protocadherin-18 OS=Homo sapiens GN=PCDH18 PE=4 SV=1;>sp|Q9HCL0-2|PCD18_HUMAN Isoform 2 of Protocadherin-18 OS=Homo sapiens GN=PCDH18;>sp|Q9HCL0|PCD18_HUMAN Protocadherin-18 OS=Homo sapiens GN=PCDH18 PE=2 SV=3	D6RIG4;Q9HCL0-2;Q9HCL0	D6RIG4	D6RIG4	3	608.919	NaN	7.21609	7.19929	NaN	NaN	NaN	7.21609	NaN	7.19929	NaN	NaN
365	Exosome complex component RRP45	EXOSC9;EXOSC9	_APIDTS(ph)DVEEK_	APIDT(0.198)S(0.802)DVEEK	APIDT(-6.07)S(6.07)DVEEK	S	1	222	222;222;290;306;306	6	0.801945	6.07358	+	8.55002e-10	109.83	105.66	109.83	-0.530197	0.120984	-0.204607	0.212019	NaN	NaN	NaN	NaN	0.691981	-0.903115	-0.105567	1.27217				>sp|Q06265-3|EXOS9_HUMAN Isoform 3 of Exosome complex component RRP45 OS=Homo sapiens GN=EXOSC9;>sp|Q06265-4|EXOS9_HUMAN Isoform 4 of Exosome complex component RRP45 OS=Homo sapiens GN=EXOSC9;>tr|D6RIY6|D6RIY6_HUMAN Exosome complex component RRP45 OS=Homo	Q06265-3;Q06265-4;D6RIY6;Q06265;Q06265-2	Q06265-3	Q06265-3	2	642.274	8.21087	NaN	8.13398	7.64949	8.07148	NaN	NaN	7.94776	7.67644	2	1
366	Inorganic pyrophosphatase 2, mitochondrial	PPA2;PPA2	_SLVESVS(ph)SSPNK_	SLVES(0.002)VS(0.333)S(0.333)S(0.333)PNK	S(-65.49)LVES(-22.46)VS(0)S(0)S(0)PNK	S		149	149;213;286;297;315;330	7	0.332704	0		0.0013385	69.258	61.126	69.258	NaN	NaN	NaN	NaN	NaN	NaN	NaN	NaN	NaN	NaN	NaN	NaN				>sp|Q9H2U2-4|IPYR2_HUMAN Isoform 4 of Inorganic pyrophosphatase 2, mitochondrial OS=Homo sapiens GN=PPA2;>sp|Q9H2U2-6|IPYR2_HUMAN Isoform 5 of Inorganic pyrophosphatase 2, mitochondrial OS=Homo sapiens GN=PPA2;>sp|Q9H2U2-3|IPYR2_HUMAN Isoform 3 of Inorgani	Q9H2U2-4;Q9H2U2-6;Q9H2U2-3;E2QRM6;Q9H2U2;Q9H2U2-2	Q9H2U2-4	Q9H2U2-4	2	657.303	NaN	NaN	NaN	NaN	NaN	NaN	NaN	NaN	NaN	NaN	NaN
367	Inorganic pyrophosphatase 2, mitochondrial	PPA2;PPA2	_SLVESVS(ph)SSPNK_	SLVES(0.002)VS(0.333)S(0.333)S(0.333)PNK	S(-65.49)LVES(-22.46)VS(0)S(0)S(0)PNK	S		150	150;214;287;298;316;331	8	0.332704	0		0.0013385	69.258	61.126	69.258	NaN	NaN	NaN	NaN	NaN	NaN	NaN	NaN	NaN	NaN	NaN	NaN				>sp|Q9H2U2-4|IPYR2_HUMAN Isoform 4 of Inorganic pyrophosphatase 2, mitochondrial OS=Homo sapiens GN=PPA2;>sp|Q9H2U2-6|IPYR2_HUMAN Isoform 5 of Inorganic pyrophosphatase 2, mitochondrial OS=Homo sapiens GN=PPA2;>sp|Q9H2U2-3|IPYR2_HUMAN Isoform 3 of Inorgani	Q9H2U2-4;Q9H2U2-6;Q9H2U2-3;E2QRM6;Q9H2U2;Q9H2U2-2	Q9H2U2-4	Q9H2U2-4	2	657.303	NaN	NaN	NaN	NaN	NaN	NaN	NaN	NaN	NaN	NaN	NaN
368	Inorganic pyrophosphatase 2, mitochondrial	PPA2;PPA2	_SLVESVSSS(ph)PNK_	SLVES(0.001)VS(0.092)S(0.135)S(0.773)PNK	S(-75.97)LVES(-30.11)VS(-9.24)S(-7.59)S(7.59)PNK	S	1	151	151;215;288;299;317;332	9	0.772578	7.58618	+	1.37257e-09	85.006	76.874	85.006	NaN	NaN	NaN	NaN	NaN	-0.338681	-0.338681	NaN	NaN	0.072058	0.072058	NaN				>sp|Q9H2U2-4|IPYR2_HUMAN Isoform 4 of Inorganic pyrophosphatase 2, mitochondrial OS=Homo sapiens GN=PPA2;>sp|Q9H2U2-6|IPYR2_HUMAN Isoform 5 of Inorganic pyrophosphatase 2, mitochondrial OS=Homo sapiens GN=PPA2;>sp|Q9H2U2-3|IPYR2_HUMAN Isoform 3 of Inorgani	Q9H2U2-4;Q9H2U2-6;Q9H2U2-3;E2QRM6;Q9H2U2;Q9H2U2-2	Q9H2U2-4	Q9H2U2-4	2	657.303	NaN	7.1211	7.31557	NaN	NaN	NaN	7.1211	NaN	7.31557	NaN	NaN
369	CLIP-associating protein 2	CLASP2;CLASP2;CLASP2;CLASP2;CLASP2;CLASP2;CLASP2;CLASP2;CLASP2;CLASP2	_SRS(ph)DIDVNAAAGAK_	S(0.177)RS(0.823)DIDVNAAAGAK	S(-6.68)RS(6.68)DIDVNAAAGAK	S	1	92	92;370;603;355;370;370;603;604;376;376;380	3	0.82335	6.68471	+	0.00936987	68.972	49.218	68.972	NaN	NaN	NaN	NaN	0.110497	NaN	0.110497	NaN	NaN	NaN	NaN	NaN				>tr|E9PBA6|E9PBA6_HUMAN CLIP-associating protein 2 OS=Homo sapiens GN=CLASP2 PE=4 SV=2;>tr|E3W994|E3W994_HUMAN CLIP-associating protein 2 OS=Homo sapiens GN=CLASP2 PE=4 SV=2;>tr|F5H604|F5H604_HUMAN CLIP-associating protein 2 OS=Homo sapiens GN=CLASP2 PE=4	E9PBA6;E3W994;F5H604;F5H3X0;J3KR49;O75122;E7ERI8;E7EW49;O75122-2;B3KR06;E7ENG2	E9PBA6	E9PBA6	2	727.835	NaN	7.28952	NaN	NaN	NaN	7.28952	NaN	NaN	NaN	NaN	NaN
370	CLIP-associating protein 2	CLASP2;CLASP2;CLASP2;CLASP2;CLASP2	_VLNTGS(ph)DVEEAVADALK_	VLNT(0.046)GS(0.954)DVEEAVADALK	VLNT(-13.12)GS(13.12)DVEEAVADALK	S	1	297	297;575;808;596;596	6	0.953547	13.1232	+	6.73798e-11	81.884	76.754	53.033	NaN	NaN	NaN	NaN	0.315334	NaN	0.315334	NaN	0.0953169	-0.332966	-0.118824	0.091713				>tr|E9PBA6|E9PBA6_HUMAN CLIP-associating protein 2 OS=Homo sapiens GN=CLASP2 PE=4 SV=2;>tr|E3W994|E3W994_HUMAN CLIP-associating protein 2 OS=Homo sapiens GN=CLASP2 PE=4 SV=2;>tr|F5H604|F5H604_HUMAN CLIP-associating protein 2 OS=Homo sapiens GN=CLASP2 PE=4	E9PBA6;E3W994;F5H604;J3KR49;O75122	E9PBA6	E9PBA6	2	905.927	NaN	7.47534	7.80197	NaN	NaN	7.47534	NaN	7.47016	7.52969	NaN	NaN
371	Transforming acidic coiled-coil-containing protein 1	TACC1;TACC1;TACC1;TACC1;TACC1;TACC1;TACC1	_ASYHFSPEELDENT(ph)SPLLGDAR_	ASYHFS(0.001)PEELDENT(0.499)S(0.499)PLLGDAR	AS(-34.89)Y(-35.02)HFS(-28.44)PEELDENT(0)S(0)PLLGDAR	S		248	248;51;240;81;81;81;231;292;276;276;81	15	0.499483	0		0.0214364	42.639	40.215	41.115	NaN	NaN	NaN	NaN	NaN	NaN	NaN	NaN	NaN	NaN	NaN	NaN				>tr|E5RFM9|E5RFM9_HUMAN Transforming acidic coiled-coil-containing protein 1 (Fragment) OS=Homo sapiens GN=TACC1 PE=4 SV=1;>tr|H0YAY0|H0YAY0_HUMAN Transforming acidic coiled-coil-containing protein 1 (Fragment) OS=Homo sapiens GN=TACC1 PE=4 SV=1;>tr|R4GMT7	E5RFM9;H0YAY0;R4GMT7;E7EVI4;E7ET87;O75410-3;O75410-7;G8JLK4;O75410;O75410-2;E5RJU4	E5RFM9	E5RFM9	3	843.371	NaN	NaN	NaN	NaN	NaN	NaN	NaN	NaN	NaN	NaN	NaN
372	Receptor expression-enhancing protein 4	REEP4;REEP4;REEP4	_S(ph)FSMQDLR_	S(0.875)FS(0.125)MQDLR	S(8.45)FS(-8.45)MQDLR	S	1	150	150;150;150	1	0.874947	8.44886	+	0.00667669	41.448	41.448	41.448	0.249627	NaN	0.249627	NaN	NaN	NaN	NaN	NaN	NaN	NaN	NaN	NaN				>tr|E5RJV5|E5RJV5_HUMAN Receptor expression-enhancing protein 4 (Fragment) OS=Homo sapiens GN=REEP4 PE=4 SV=1;>tr|E5RGS2|E5RGS2_HUMAN Receptor expression-enhancing protein 4 OS=Homo sapiens GN=REEP4 PE=4 SV=1;>sp|Q9H6H4|REEP4_HUMAN Receptor expression-enha	E5RJV5;E5RGS2;Q9H6H4	E5RJV5	E5RJV5	2	532.218	6.84331	NaN	NaN	6.84331	NaN	NaN	NaN	NaN	NaN	1	NaN
373	Receptor expression-enhancing protein 4	REEP4;REEP4;REEP4	_SFS(ph)M(ox)QDLR_	S(0.001)FS(0.999)MQDLR	S(-30.06)FS(30.06)MQDLR	S	1	152	152;152;152	3	0.999015	30.062	+	0.00220595	54.784	52.104	52.391	0.0698396	NaN	0.0698396	NaN	0.203765	-0.626019	-0.211127	0.34427	NaN	-0.544881	-0.544881	NaN				>tr|E5RJV5|E5RJV5_HUMAN Receptor expression-enhancing protein 4 (Fragment) OS=Homo sapiens GN=REEP4 PE=4 SV=1;>tr|E5RGS2|E5RGS2_HUMAN Receptor expression-enhancing protein 4 OS=Homo sapiens GN=REEP4 PE=4 SV=1;>sp|Q9H6H4|REEP4_HUMAN Receptor expression-enha	E5RJV5;E5RGS2;Q9H6H4	E5RJV5	E5RJV5	2	540.215	7.05115	7.00817	7.24876	7.05115	NaN	6.827	6.54102	NaN	7.24876	1	NaN
374	60S ribosomal protein L30	RPL30;RPL30;RPL30	_S(ph)LESINSR_	S(1)LESINSR	S(41.25)LES(-41.25)INS(-47.4)R	S	1	10	10;10;10	1	0.999907	41.2461	+	0.00364301	50.353	18.024	50.353	NaN	NaN	NaN	NaN	NaN	-0.262433	-0.262433	NaN	NaN	-0.938248	-0.938248	NaN				>tr|E5RI99|E5RI99_HUMAN 60S ribosomal protein L30 (Fragment) OS=Homo sapiens GN=RPL30 PE=3 SV=1;>sp|P62888|RL30_HUMAN 60S ribosomal protein L30 OS=Homo sapiens GN=RPL30 PE=1 SV=2;>tr|E5RJH3|E5RJH3_HUMAN 60S ribosomal protein L30 OS=Homo sapiens GN=RPL30 PE	E5RI99;P62888;E5RJH3	E5RI99	E5RI99	2	493.221	NaN	6.12457	6.6587	NaN	NaN	NaN	6.12457	NaN	6.6587	NaN	NaN
375	AP-3 complex subunit beta-1	AP3B1;AP3B1	_NFYES(ph)DDDQK_	NFYES(1)DDDQK	NFY(-101.87)ES(101.87)DDDQK	S	1	227	227;276	5	1	101.87	+	1.22729e-30	158.42	158.42	158.42	-0.0347957	-0.0486546	-0.0417252	9.60352e-05	0.0154976	-0.00733908	0.00407925	0.000260756	0.0346383	0.0229619	0.0288001	6.81692e-05				>tr|E5RJ68|E5RJ68_HUMAN AP-3 complex subunit beta-1 OS=Homo sapiens GN=AP3B1 PE=4 SV=1;>sp|O00203|AP3B1_HUMAN AP-3 complex subunit beta-1 OS=Homo sapiens GN=AP3B1 PE=1 SV=3	E5RJ68;O00203	E5RJ68	E5RJ68	2	670.738	9.30287	9.04297	9.14947	8.98855	9.01473	8.98797	8.11826	9.00221	8.60823	3	3
376	Glutamine--fructose-6-phosphate aminotransferase [isomerizing] 2	GFPT2;GFPT2	_RLDS(ph)SACLHAVGDK_	RLDS(0.747)S(0.253)ACLHAVGDK	RLDS(4.69)S(-4.69)ACLHAVGDK	S	1	146	146;244	4	0.746604	4.6929		0.00661668	56.304	53.644	56.304	0.907275	NaN	0.907275	NaN	NaN	NaN	NaN	NaN	NaN	NaN	NaN	NaN				>tr|E5RJP4|E5RJP4_HUMAN Glutamine--fructose-6-phosphate aminotransferase [isomerizing] 2 (Fragment) OS=Homo sapiens GN=GFPT2 PE=4 SV=1;>sp|O94808|GFPT2_HUMAN Glutamine--fructose-6-phosphate aminotransferase [isomerizing] 2 OS=Homo sapiens GN=GFPT2 PE=1 SV=	E5RJP4;O94808	E5RJP4	E5RJP4	3	536.912	7.72971	NaN	NaN	7.72971	NaN	NaN	NaN	NaN	NaN	1	NaN
377	Protein LYRIC	MTDH;MTDH;MTDH	_LSSQIS(ph)AGEEK_	LSS(0.006)QIS(0.994)AGEEK	LS(-38.76)S(-22.48)QIS(22.48)AGEEK	S	1	275	275;298;181	6	0.994245	22.4757	+	0.00512667	53.565	24.241	53.565	NaN	NaN	NaN	NaN	NaN	NaN	NaN	NaN	NaN	NaN	NaN	NaN				>tr|E5RJU9|E5RJU9_HUMAN Protein LYRIC OS=Homo sapiens GN=MTDH PE=4 SV=1;>sp|Q86UE4|LYRIC_HUMAN Protein LYRIC OS=Homo sapiens GN=MTDH PE=1 SV=2;>tr|H0YB56|H0YB56_HUMAN Protein LYRIC (Fragment) OS=Homo sapiens GN=MTDH PE=4 SV=1	E5RJU9;Q86UE4;H0YB56	E5RJU9	E5RJU9	2	614.776	NaN	NaN	NaN	NaN	NaN	NaN	NaN	NaN	NaN	NaN	NaN
378	Protein LYRIC	MTDH;MTDH	_SETSWES(ph)PK_	SETSWES(1)PK	S(-106.35)ET(-82.55)S(-63.72)WES(63.72)PK	S	1	512	512;568	7	1	63.7167	+	3.90713e-07	108.56	105.88	108.56	0.111298	-0.225522	-0.0571116	0.0567239	-1.99298	-2.05586	-2.02442	0.00197682	-3.23623	-3.00884	-3.12254	0.0258524		+	+	>tr|E5RJU9|E5RJU9_HUMAN Protein LYRIC OS=Homo sapiens GN=MTDH PE=4 SV=1;>sp|Q86UE4|LYRIC_HUMAN Protein LYRIC OS=Homo sapiens GN=MTDH PE=1 SV=2	E5RJU9;Q86UE4	E5RJU9	E5RJU9	2	565.724	8.38279	7.9616	7.86798	8.08196	8.08156	7.88749	7.15719	7.69929	7.37566	3	3
379	Protein LYRIC	MTDH;MTDH;MTDH	_SQEPIPDDQKVS(ph)DDDKEK_	SQEPIPDDQKVS(1)DDDKEK	S(-129.67)QEPIPDDQKVS(129.67)DDDKEK	S	1	370	370;426;96	12	1	129.674	+	3.88234e-115	230.24	230.24	144.5	0.0335111	-0.0436245	-0.0050567	0.00297494	0.0690147	0.00546368	0.0372392	0.00201937	0.0621218	0.00749254	0.0348071	0.00149218				>tr|E5RJU9|E5RJU9_HUMAN Protein LYRIC OS=Homo sapiens GN=MTDH PE=4 SV=1;>sp|Q86UE4|LYRIC_HUMAN Protein LYRIC OS=Homo sapiens GN=MTDH PE=1 SV=2;>tr|H0YBJ8|H0YBJ8_HUMAN Protein LYRIC (Fragment) OS=Homo sapiens GN=MTDH PE=4 SV=1	E5RJU9;Q86UE4;H0YBJ8	E5RJU9	E5RJU9	3	718.314	9.75445	9.53623	9.49301	9.47958	9.42558	9.44627	8.8083	9.34137	8.96241	11	11
380	A-kinase anchor protein 10, mitochondrial	AKAP10;AKAP10	_QSSLAEPVS(ph)PSK_	QSS(0.001)LAEPVS(0.709)PS(0.29)K	QS(-40.13)S(-29.62)LAEPVS(3.89)PS(-3.89)K	S	1	187	187;187	9	0.709389	3.88836		0.0291018	48.623	43.328	48.623	NaN	NaN	NaN	NaN	NaN	NaN	NaN	NaN	NaN	-0.128029	-0.128029	NaN				>tr|E7EMD6|E7EMD6_HUMAN A-kinase anchor protein 10, mitochondrial OS=Homo sapiens GN=AKAP10 PE=4 SV=3;>sp|O43572|AKA10_HUMAN A-kinase anchor protein 10, mitochondrial OS=Homo sapiens GN=AKAP10 PE=1 SV=2	E7EMD6;O43572	E7EMD6	E7EMD6	2	655.305	NaN	NaN	6.91961	NaN	NaN	NaN	NaN	NaN	6.91961	NaN	NaN
381	Nesprin-1	SYNE1;SYNE1;SYNE1;SYNE1;SYNE1;SYNE1;SYNE1	_ALPS(ph)EDEEGQDDK_	ALPS(1)EDEEGQDDK	ALPS(54.28)EDEEGQDDK	S	1	7917	7917;8305;8234;8234;2720;2829;460;460;462;467;951;1227	4	1	54.2806	+	5.20636e-05	54.281	54.281	54.281	NaN	-0.0550568	-0.0550568	NaN	-0.195864	-0.197614	-0.196739	1.53125e-06	-0.10583	NaN	-0.10583	NaN				>tr|E7ENN3|E7ENN3_HUMAN Nesprin-1 OS=Homo sapiens GN=SYNE1 PE=4 SV=1;>sp|Q8NF91|SYNE1_HUMAN Nesprin-1 OS=Homo sapiens GN=SYNE1 PE=1 SV=4;>sp|Q8NF91-4|SYNE1_HUMAN Isoform 4 of Nesprin-1 OS=Homo sapiens GN=SYNE1;>tr|E9PEL9|E9PEL9_HUMAN Nesprin-1 OS=Homo sapi	E7ENN3;Q8NF91;Q8NF91-4;E9PEL9;Q8NF91-8;Q8NF91-2;Q5JV20;F8WAI0;Q8NF91-9;Q8NF91-3;H0Y326;H0Y325	E7ENN3	E7ENN3	2	756.791	7.31182	6.94418	7.09202	NaN	7.31182	6.8263	6.32023	7.09202	NaN	NaN	1
382	Nesprin-1	SYNE1;SYNE1;SYNE1;SYNE1;SYNE1;SYNE1;SYNE1	_LPLPDDEHDLS(ph)DRELELEDSAALSDLHWHDR_	LPLPDDEHDLS(0.988)DRELELEDS(0.012)AALSDLHWHDR	LPLPDDEHDLS(19.32)DRELELEDS(-19.32)AALS(-35.49)DLHWHDR	S	1	7835	7835;8223;8152;8152;2638;2747;378;378;380;385;869;1145	11	0.988156	19.3169	+	0.000379543	62.405	62.405	62.405	0.339251	0.221001	0.280126	0.00699159	0.615228	NaN	0.615228	NaN	0.167872	NaN	0.167872	NaN				>tr|E7ENN3|E7ENN3_HUMAN Nesprin-1 OS=Homo sapiens GN=SYNE1 PE=4 SV=1;>sp|Q8NF91|SYNE1_HUMAN Nesprin-1 OS=Homo sapiens GN=SYNE1 PE=1 SV=4;>sp|Q8NF91-4|SYNE1_HUMAN Isoform 4 of Nesprin-1 OS=Homo sapiens GN=SYNE1;>tr|E9PEL9|E9PEL9_HUMAN Nesprin-1 OS=Homo sapi	E7ENN3;Q8NF91;Q8NF91-4;E9PEL9;Q8NF91-8;Q8NF91-2;Q5JV20;F8WAI0;Q8NF91-9;Q8NF91-3;H0Y326;H0Y325	E7ENN3	E7ENN3	5	744.539	7.57192	7.08447	7.63038	7.42742	7.02375	7.08447	NaN	7.63038	NaN	2	1
383	CD44 antigen	CD44;CD44;CD44;CD44;CD44	_SQEMVHLVNKES(ph)SETPDQFMTADETR_	SQEMVHLVNKES(0.494)S(0.494)ET(0.012)PDQFMTADETR	S(-32.89)QEMVHLVNKES(0)S(0)ET(-15.96)PDQFMT(-37.31)ADET(-47.1)R	S		315	315;336;371;400;404;468;643;649;666;674;674;686;688;689;709;717;181;265;57	12	0.493573	0		1.2656e-05	68.481	68.481	56.172	NaN	NaN	NaN	NaN	NaN	NaN	NaN	NaN	NaN	NaN	NaN	NaN				>sp|P16070-18|CD44_HUMAN Isoform 18 of CD44 antigen OS=Homo sapiens GN=CD44;>sp|P16070-12|CD44_HUMAN Isoform 12 of CD44 antigen OS=Homo sapiens GN=CD44;>sp|P16070-14|CD44_HUMAN Isoform 14 of CD44 antigen OS=Homo sapiens GN=CD44;>sp|P16070-13|CD44_HUMAN Iso	P16070-18;P16070-12;P16070-14;P16070-13;P16070-11;P16070-10;P16070-16;P16070-8;P16070-17;P16070-6;P16070-4;P16070-3;P16070-7;E7EPC6;P16070-5;P16070;H0YD13;H0Y2P0;H0YE40	P16070-18	P16070-18	3	1030.45	NaN	NaN	NaN	NaN	NaN	NaN	NaN	NaN	NaN	NaN	NaN
384	CD44 antigen	CD44;CD44;CD44;CD44;CD44	_ESS(ph)ETPDQFMTADETR_	ES(0.044)S(0.932)ET(0.025)PDQFMTADETR	ES(-13.28)S(13.28)ET(-15.8)PDQFMT(-54.17)ADET(-66.48)R	S	1	316	316;337;372;401;405;469;644;650;667;675;675;687;689;690;710;718;182;266;58	3	0.931694	13.2803	+	1.18349e-10	69.361	68.354	69.361	NaN	0.033348	0.033348	NaN	NaN	-0.118227	-0.118227	NaN	NaN	-0.247927	-0.247927	NaN				>sp|P16070-18|CD44_HUMAN Isoform 18 of CD44 antigen OS=Homo sapiens GN=CD44;>sp|P16070-12|CD44_HUMAN Isoform 12 of CD44 antigen OS=Homo sapiens GN=CD44;>sp|P16070-14|CD44_HUMAN Isoform 14 of CD44 antigen OS=Homo sapiens GN=CD44;>sp|P16070-13|CD44_HUMAN Iso	P16070-18;P16070-12;P16070-14;P16070-13;P16070-11;P16070-10;P16070-16;P16070-8;P16070-17;P16070-6;P16070-4;P16070-3;P16070-7;E7EPC6;P16070-5;P16070;H0YD13;H0Y2P0;H0YE40	P16070-18	P16070-18	2	962.369	7.20374	6.9481	7.48992	NaN	7.20374	NaN	6.9481	NaN	7.48992	NaN	1
385	CD44 antigen	CD44;CD44;CD44;CD44;CD44;CD44	_LVINS(ph)GNGAVEDR_	LVINS(1)GNGAVEDR	LVINS(40.49)GNGAVEDR	S	1	284	284;305;340;369;373;437;612;618;635;643;643;655;657;658;678;686;150;234;26;205	5	1	40.4932	+	5.31108e-07	69.331	65.753	40.493	NaN	NaN	NaN	NaN	NaN	-0.506602	-0.506602	NaN	NaN	-0.355806	-0.355806	NaN				>sp|P16070-18|CD44_HUMAN Isoform 18 of CD44 antigen OS=Homo sapiens GN=CD44;>sp|P16070-12|CD44_HUMAN Isoform 12 of CD44 antigen OS=Homo sapiens GN=CD44;>sp|P16070-14|CD44_HUMAN Isoform 14 of CD44 antigen OS=Homo sapiens GN=CD44;>sp|P16070-13|CD44_HUMAN Iso	P16070-18;P16070-12;P16070-14;P16070-13;P16070-11;P16070-10;P16070-16;P16070-8;P16070-17;P16070-6;P16070-4;P16070-3;P16070-7;E7EPC6;P16070-5;P16070;H0YD13;H0Y2P0;H0YE40;J3KN83	P16070-18	P16070-18	2	712.332	NaN	6.31018	7.10558	NaN	NaN	NaN	6.31018	NaN	7.10558	NaN	NaN
386	CD44 antigen	CD44;CD44;CD44;CD44;CD44;CD44	_LVINSGNGAVEDRKPS(ph)GLNGEASK_	LVINSGNGAVEDRKPS(1)GLNGEASK	LVINS(-132.65)GNGAVEDRKPS(50.15)GLNGEAS(-50.15)K	S	1	295	295;316;351;380;384;448;623;629;646;654;654;666;668;669;689;697;161;245;37;216	16	0.99999	50.146	+	1.24034e-135	231.29	231.29	231.29	-0.0736665	-0.118094	-0.0958802	0.000986895	-0.33971	-0.361095	-0.350402	0.000228644	-0.20088	-0.634128	-0.417504	0.0938523				>sp|P16070-18|CD44_HUMAN Isoform 18 of CD44 antigen OS=Homo sapiens GN=CD44;>sp|P16070-12|CD44_HUMAN Isoform 12 of CD44 antigen OS=Homo sapiens GN=CD44;>sp|P16070-14|CD44_HUMAN Isoform 14 of CD44 antigen OS=Homo sapiens GN=CD44;>sp|P16070-13|CD44_HUMAN Iso	P16070-18;P16070-12;P16070-14;P16070-13;P16070-11;P16070-10;P16070-16;P16070-8;P16070-17;P16070-6;P16070-4;P16070-3;P16070-7;E7EPC6;P16070-5;P16070;H0YD13;H0Y2P0;H0YE40;J3KN83	P16070-18	P16070-18	3	831.41	9.99156	8.81179	8.99335	9.73869	9.63635	8.73861	8.0023	8.94209	8.03993	7	8
387	CD44 antigen	CD44;CD44;CD44;CD44;CD44	_S(ph)QEMVHLVNK_	S(1)QEMVHLVNK	S(181.77)QEMVHLVNK	S	1	304	304;325;360;389;393;457;632;638;655;663;663;675;677;678;698;706;170;254;46	1	1	181.767	+	2.39402e-118	227.03	227.03	181.77	-0.0588486	-0.0308304	-0.0448395	0.000392508	0.264717	0.18277	0.223743	0.00335765	0.315682	0.241543	0.278613	0.00274829				>sp|P16070-18|CD44_HUMAN Isoform 18 of CD44 antigen OS=Homo sapiens GN=CD44;>sp|P16070-12|CD44_HUMAN Isoform 12 of CD44 antigen OS=Homo sapiens GN=CD44;>sp|P16070-14|CD44_HUMAN Isoform 14 of CD44 antigen OS=Homo sapiens GN=CD44;>sp|P16070-13|CD44_HUMAN Iso	P16070-18;P16070-12;P16070-14;P16070-13;P16070-11;P16070-10;P16070-16;P16070-8;P16070-17;P16070-6;P16070-4;P16070-3;P16070-7;E7EPC6;P16070-5;P16070;H0YD13;H0Y2P0;H0YE40	P16070-18	P16070-18	2	632.791	10.3069	10.0059	10.1659	10.0086	10.0031	9.96463	8.96316	10.0144	9.63481	25	28
388	CD44 antigen	CD44;CD44;CD44;CD44;CD44;CD44;CD44;CD44;CD44;CD44;CD44;CD44	_TNPEDIYPSNPTDDDVS(ph)SGSSSER_	TNPEDIYPS(0.002)NPT(0.037)DDDVS(0.213)S(0.213)GS(0.178)S(0.178)S(0.178)ER	T(-40.89)NPEDIY(-35.78)PS(-20.49)NPT(-7.57)DDDVS(0)S(0)GS(-0.79)S(-0.79)S(-0.79)ER	S		179	179;179;179;179;179;179;179;179;179;179;179;179;179;179;179;179;139;157;158;179;179;179;135;116;18;100;47;53	17	0.213468	0		0.00126956	41.247	41.247	41.247	NaN	NaN	NaN	NaN	NaN	NaN	NaN	NaN	NaN	NaN	NaN	NaN				>sp|P16070-18|CD44_HUMAN Isoform 18 of CD44 antigen OS=Homo sapiens GN=CD44;>sp|P16070-12|CD44_HUMAN Isoform 12 of CD44 antigen OS=Homo sapiens GN=CD44;>sp|P16070-14|CD44_HUMAN Isoform 14 of CD44 antigen OS=Homo sapiens GN=CD44;>sp|P16070-13|CD44_HUMAN Iso	P16070-18;P16070-12;P16070-14;P16070-13;P16070-11;P16070-10;P16070-16;P16070-8;P16070-17;P16070-6;P16070-4;P16070-3;P16070-7;E7EPC6;P16070-5;P16070;H0Y2P0;H0YDW7;H0YCV9;P16070-15;H0Y5E4;P16070-9;H0YDX6;H0YD17;H0YF08;H0YD90;H0YEV3;H0YEU1	P16070-18	P16070-18	2	1325.03	NaN	NaN	NaN	NaN	NaN	NaN	NaN	NaN	NaN	NaN	NaN
389	CD44 antigen	CD44;CD44;CD44;CD44;CD44;CD44;CD44;CD44;CD44;CD44;CD44;CD44	_TNPEDIYPSNPTDDDVSS(ph)GSSSER_	TNPEDIYPS(0.001)NPT(0.004)DDDVS(0.088)S(0.273)GS(0.273)S(0.273)S(0.088)ER	T(-50.02)NPEDIY(-43.76)PS(-26.58)NPT(-18.11)DDDVS(-4.94)S(0)GS(0)S(0)S(-4.94)ER	S		180	180;180;180;180;180;180;180;180;180;180;180;180;180;180;180;180;140;158;159;180;180;180;136;117;19;101;48;54	18	0.273257	0		2.27459e-05	51.783	51.783	51.783	NaN	NaN	NaN	NaN	NaN	NaN	NaN	NaN	NaN	NaN	NaN	NaN				>sp|P16070-18|CD44_HUMAN Isoform 18 of CD44 antigen OS=Homo sapiens GN=CD44;>sp|P16070-12|CD44_HUMAN Isoform 12 of CD44 antigen OS=Homo sapiens GN=CD44;>sp|P16070-14|CD44_HUMAN Isoform 14 of CD44 antigen OS=Homo sapiens GN=CD44;>sp|P16070-13|CD44_HUMAN Iso	P16070-18;P16070-12;P16070-14;P16070-13;P16070-11;P16070-10;P16070-16;P16070-8;P16070-17;P16070-6;P16070-4;P16070-3;P16070-7;E7EPC6;P16070-5;P16070;H0Y2P0;H0YDW7;H0YCV9;P16070-15;H0Y5E4;P16070-9;H0YDX6;H0YD17;H0YF08;H0YD90;H0YEV3;H0YEU1	P16070-18	P16070-18	2	1325.03	NaN	NaN	NaN	NaN	NaN	NaN	NaN	NaN	NaN	NaN	NaN
390	CD44 antigen	CD44;CD44;CD44;CD44;CD44;CD44;CD44;CD44;CD44;CD44;CD44;CD44	_TNPEDIYPSNPTDDDVSSGS(ph)SSER_	TNPEDIYPSNPTDDDVS(0.019)S(0.147)GS(0.355)S(0.355)S(0.123)ER	T(-43.04)NPEDIY(-38.56)PS(-32.51)NPT(-29.09)DDDVS(-12.65)S(-3.84)GS(0)S(0)S(-4.6)ER	S		182	182;182;182;182;182;182;182;182;182;182;182;182;182;182;182;182;142;160;161;182;182;182;138;119;21;103;50;56	20	0.35508	0		2.27459e-05	51.783	51.783	43.903	NaN	NaN	NaN	NaN	NaN	NaN	NaN	NaN	NaN	NaN	NaN	NaN				>sp|P16070-18|CD44_HUMAN Isoform 18 of CD44 antigen OS=Homo sapiens GN=CD44;>sp|P16070-12|CD44_HUMAN Isoform 12 of CD44 antigen OS=Homo sapiens GN=CD44;>sp|P16070-14|CD44_HUMAN Isoform 14 of CD44 antigen OS=Homo sapiens GN=CD44;>sp|P16070-13|CD44_HUMAN Iso	P16070-18;P16070-12;P16070-14;P16070-13;P16070-11;P16070-10;P16070-16;P16070-8;P16070-17;P16070-6;P16070-4;P16070-3;P16070-7;E7EPC6;P16070-5;P16070;H0Y2P0;H0YDW7;H0YCV9;P16070-15;H0Y5E4;P16070-9;H0YDX6;H0YD17;H0YF08;H0YD90;H0YEV3;H0YEU1	P16070-18	P16070-18	3	883.687	NaN	NaN	NaN	NaN	NaN	NaN	NaN	NaN	NaN	NaN	NaN
391	CD44 antigen	CD44;CD44;CD44;CD44;CD44;CD44;CD44;CD44;CD44;CD44;CD44;CD44	_TNPEDIYPSNPTDDDVSSGS(ph)SSER_	TNPEDIYPSNPTDDDVS(0.019)S(0.147)GS(0.355)S(0.355)S(0.123)ER	T(-43.04)NPEDIY(-38.56)PS(-32.51)NPT(-29.09)DDDVS(-12.65)S(-3.84)GS(0)S(0)S(-4.6)ER	S		183	183;183;183;183;183;183;183;183;183;183;183;183;183;183;183;183;143;161;162;183;183;183;139;120;22;104;51;57	21	0.35508	0		2.27459e-05	51.783	51.783	43.903	NaN	NaN	NaN	NaN	NaN	NaN	NaN	NaN	NaN	NaN	NaN	NaN				>sp|P16070-18|CD44_HUMAN Isoform 18 of CD44 antigen OS=Homo sapiens GN=CD44;>sp|P16070-12|CD44_HUMAN Isoform 12 of CD44 antigen OS=Homo sapiens GN=CD44;>sp|P16070-14|CD44_HUMAN Isoform 14 of CD44 antigen OS=Homo sapiens GN=CD44;>sp|P16070-13|CD44_HUMAN Iso	P16070-18;P16070-12;P16070-14;P16070-13;P16070-11;P16070-10;P16070-16;P16070-8;P16070-17;P16070-6;P16070-4;P16070-3;P16070-7;E7EPC6;P16070-5;P16070;H0Y2P0;H0YDW7;H0YCV9;P16070-15;H0Y5E4;P16070-9;H0YDX6;H0YD17;H0YF08;H0YD90;H0YEV3;H0YEU1	P16070-18	P16070-18	3	883.687	NaN	NaN	NaN	NaN	NaN	NaN	NaN	NaN	NaN	NaN	NaN
392	Target of Myb protein 1	TOM1;TOM1	_AADRLPNLS(ph)SPSAEGPPGPPSGPAPR_	AADRLPNLS(0.524)S(0.418)PS(0.058)AEGPPGPPSGPAPR	AADRLPNLS(0.99)S(-0.99)PS(-9.58)AEGPPGPPS(-49.67)GPAPR	S	1	423	423;429;461;462;416	9	0.524377	0.985858		0.0115555	63.913	63.913	58.429	NaN	NaN	NaN	NaN	NaN	-0.244156	-0.244156	NaN	0.624054	NaN	0.624054	NaN				>tr|E7EPD0|E7EPD0_HUMAN Target of Myb protein 1 OS=Homo sapiens GN=TOM1 PE=4 SV=1;>sp|O60784-4|TOM1_HUMAN Isoform 4 of Target of Myb protein 1 OS=Homo sapiens GN=TOM1;>sp|O60784|TOM1_HUMAN Target of Myb protein 1 OS=Homo sapiens GN=TOM1 PE=1 SV=2;>sp|O6078	E7EPD0;O60784-4;O60784;O60784-2;O60784-3	E7EPD0	E7EPD0	3	859.082	NaN	7.33646	7.96441	NaN	NaN	NaN	7.33646	7.96441	NaN	NaN	NaN
393	Target of Myb protein 1	TOM1;TOM1	_AADRLPNLSS(ph)PSAEGPPGPPSGPAPR_	AADRLPNLS(0.186)S(0.797)PS(0.018)AEGPPGPPSGPAPR	AADRLPNLS(-6.33)S(6.33)PS(-16.53)AEGPPGPPS(-63.47)GPAPR	S	1	424	424;430;462;463;417	10	0.796744	6.32896	+	0.000254283	75.88	75.88	75.88	-0.404076	0.820336	0.20813	0.749593	0.0209111	-0.319502	-0.149296	0.0579407	-0.498566	NaN	-0.498566	NaN				>tr|E7EPD0|E7EPD0_HUMAN Target of Myb protein 1 OS=Homo sapiens GN=TOM1 PE=4 SV=1;>sp|O60784-4|TOM1_HUMAN Isoform 4 of Target of Myb protein 1 OS=Homo sapiens GN=TOM1;>sp|O60784|TOM1_HUMAN Target of Myb protein 1 OS=Homo sapiens GN=TOM1 PE=1 SV=2;>sp|O6078	E7EPD0;O60784-4;O60784;O60784-2;O60784-3	E7EPD0	E7EPD0	3	859.082	8.26669	7.90748	8.19033	7.90115	8.02181	7.65213	7.5554	8.19033	NaN	2	1
394	Triple functional domain protein	TRIO;TRIO	_AGAAS(ph)PLNS(ph)PLSSAVPSLGK_	AGAAS(1)PLNS(0.993)PLS(0.006)S(0.002)AVPSLGK	AGAAS(65.94)PLNS(22.44)PLS(-22.44)S(-28.01)AVPS(-64.15)LGK	S	2	2188	2188;2396;2455;2455	5	0.999999	65.9434	+	1.31865e-15	91.1	90.691	91.1	NaN	NaN	NaN	NaN	-0.670222	NaN	-0.670222	NaN	-0.328815	NaN	-0.328815	NaN				>tr|E7EPJ7|E7EPJ7_HUMAN Triple functional domain protein (Fragment) OS=Homo sapiens GN=TRIO PE=4 SV=2;>sp|O75962-4|TRIO_HUMAN Isoform 4 of Triple functional domain protein OS=Homo sapiens GN=TRIO;>sp|O75962|TRIO_HUMAN Triple functional domain protein OS=Ho	E7EPJ7;O75962-4;O75962;O75962-5	E7EPJ7	E7EPJ7	2	992.463	NaN	7.66372	8.31696	NaN	NaN	7.66372	NaN	8.31696	NaN	NaN	NaN
395	Triple functional domain protein	TRIO;TRIO	_AGAAS(ph)PLNS(ph)PLSSAVPSLGK_	AGAAS(1)PLNS(0.993)PLS(0.006)S(0.002)AVPSLGK	AGAAS(65.94)PLNS(22.44)PLS(-22.44)S(-28.01)AVPS(-64.15)LGK	S	2	2192	2192;2400;2459;2459	9	0.992771	22.4426	+	1.31865e-15	91.1	90.691	91.1	NaN	NaN	NaN	NaN	-0.670222	NaN	-0.670222	NaN	-0.328815	NaN	-0.328815	NaN				>tr|E7EPJ7|E7EPJ7_HUMAN Triple functional domain protein (Fragment) OS=Homo sapiens GN=TRIO PE=4 SV=2;>sp|O75962-4|TRIO_HUMAN Isoform 4 of Triple functional domain protein OS=Homo sapiens GN=TRIO;>sp|O75962|TRIO_HUMAN Triple functional domain protein OS=Ho	E7EPJ7;O75962-4;O75962;O75962-5	E7EPJ7	E7EPJ7	2	992.463	NaN	7.66372	8.31696	NaN	NaN	7.66372	NaN	8.31696	NaN	NaN	NaN
396	Septin-7	SEPT7;SEPT7;SEPT7;SEPT7;DKFZp586I031	_ILEQQNS(ph)SRTLEK_	ILEQQNS(0.637)S(0.255)RT(0.108)LEK	ILEQQNS(3.98)S(-3.98)RT(-7.69)LEK	S	1	370	370;422;422;422;423;74	7	0.63674	3.97722		9.80622e-07	83.37	83.37	83.37	NaN	0.750518	0.750518	NaN	NaN	NaN	NaN	NaN	-0.412923	NaN	-0.412923	NaN				>tr|G3V1Q4|G3V1Q4_HUMAN Septin 7, isoform CRA_a OS=Homo sapiens GN=SEPT7 PE=3 SV=1;>sp|Q16181-2|SEPT7_HUMAN Isoform 2 of Septin-7 OS=Homo sapiens GN=SEPT7;>tr|E7ES33|E7ES33_HUMAN Septin-7 OS=Homo sapiens GN=SEPT7 PE=3 SV=2;>tr|E7EPK1|E7EPK1_HUMAN Septin-7	G3V1Q4;Q16181-2;E7ES33;E7EPK1;Q16181;Q5JXL7	G3V1Q4	G3V1Q4	3	542.601	7.85949	NaN	7.87093	NaN	7.85949	NaN	NaN	7.87093	NaN	NaN	1
397	Septin-7	SEPT7;SEPT7;SEPT7;SEPT7;DKFZp586I031	_ILEQQNSS(ph)RTLEK_	ILEQQNS(0.041)S(0.694)RT(0.264)LEK	ILEQQNS(-12.24)S(4.19)RT(-4.19)LEK	S	1	371	371;423;423;423;424;75	8	0.694224	4.19432		3.19266e-07	90.561	90.561	90.561	NaN	NaN	NaN	NaN	NaN	NaN	NaN	NaN	NaN	-0.305329	-0.305329	NaN				>tr|G3V1Q4|G3V1Q4_HUMAN Septin 7, isoform CRA_a OS=Homo sapiens GN=SEPT7 PE=3 SV=1;>sp|Q16181-2|SEPT7_HUMAN Isoform 2 of Septin-7 OS=Homo sapiens GN=SEPT7;>tr|E7ES33|E7ES33_HUMAN Septin-7 OS=Homo sapiens GN=SEPT7 PE=3 SV=2;>tr|E7EPK1|E7EPK1_HUMAN Septin-7	G3V1Q4;Q16181-2;E7ES33;E7EPK1;Q16181;Q5JXL7	G3V1Q4	G3V1Q4	3	542.601	NaN	NaN	7.59614	NaN	NaN	NaN	NaN	NaN	7.59614	NaN	NaN
398	Protein PRRC2C	PRRC2C;PRRC2C	_QESENSCNKEEEPVFTRQDS(ph)NRSEK_	QESENSCNKEEEPVFT(0.232)RQDS(0.549)NRS(0.219)EK	QES(-64.19)ENS(-56.15)CNKEEEPVFT(-3.74)RQDS(3.74)NRS(-3.99)EK	S	1	390	390;633;633;635;633;633;635;633	20	0.549067	3.74023		0.0158104	84.938	76.096	84.938	-0.0831412	NaN	-0.0831412	NaN	NaN	NaN	NaN	NaN	NaN	NaN	NaN	NaN				>sp|Q9Y520-2|PRC2C_HUMAN Isoform 2 of Protein PRRC2C OS=Homo sapiens GN=PRRC2C;>sp|Q9Y520-6|PRC2C_HUMAN Isoform 6 of Protein PRRC2C OS=Homo sapiens GN=PRRC2C;>sp|Q9Y520-4|PRC2C_HUMAN Isoform 4 of Protein PRRC2C OS=Homo sapiens GN=PRRC2C;>tr|E7EPN9|E7EPN9_H	Q9Y520-2;Q9Y520-6;Q9Y520-4;E7EPN9;Q9Y520-5;Q9Y520;Q9Y520-7;Q9Y520-3	Q9Y520-2	Q9Y520-2	4	777.581	8.32201	NaN	NaN	8.32201	NaN	NaN	NaN	NaN	NaN	1	NaN
399	Protein PRRC2C	PRRC2C;PRRC2C	_EEEPVFTRQDSNRS(ph)EK_	EEEPVFT(0.03)RQDS(0.412)NRS(0.558)EK	EEEPVFT(-12.7)RQDS(-1.31)NRS(1.31)EK	S	1	393	393;636;636;638;636;636;638;636	14	0.557675	1.31115		0.0538999	54.764	54.764	54.764	0.676628	-0.316377	0.180125	0.49303	0.297837	NaN	0.297837	NaN	1.14744	NaN	1.14744	NaN				>sp|Q9Y520-2|PRC2C_HUMAN Isoform 2 of Protein PRRC2C OS=Homo sapiens GN=PRRC2C;>sp|Q9Y520-6|PRC2C_HUMAN Isoform 6 of Protein PRRC2C OS=Homo sapiens GN=PRRC2C;>sp|Q9Y520-4|PRC2C_HUMAN Isoform 4 of Protein PRRC2C OS=Homo sapiens GN=PRRC2C;>tr|E7EPN9|E7EPN9_H	Q9Y520-2;Q9Y520-6;Q9Y520-4;E7EPN9;Q9Y520-5;Q9Y520;Q9Y520-7;Q9Y520-3	Q9Y520-2	Q9Y520-2	3	677.632	7.88161	7.63171	7.48104	7.68054	7.4505	7.63171	NaN	7.48104	NaN	1	1
400	Protein PRRC2C	PRRC2C;PRRC2C	_FLS(ph)RSVEDVRPHHTDANNQSACFEAPDQK_	FLS(0.538)RS(0.425)VEDVRPHHT(0.036)DANNQSACFEAPDQK	FLS(1.02)RS(-1.02)VEDVRPHHT(-11.74)DANNQS(-42.22)ACFEAPDQK	S	1	633	633;876;876;878;876;876;878;876	3	0.53844	1.02303		0.00017841	87.28	87.009	75.897	-0.0693762	NaN	-0.0693762	NaN	NaN	NaN	NaN	NaN	NaN	NaN	NaN	NaN				>sp|Q9Y520-2|PRC2C_HUMAN Isoform 2 of Protein PRRC2C OS=Homo sapiens GN=PRRC2C;>sp|Q9Y520-6|PRC2C_HUMAN Isoform 6 of Protein PRRC2C OS=Homo sapiens GN=PRRC2C;>sp|Q9Y520-4|PRC2C_HUMAN Isoform 4 of Protein PRRC2C OS=Homo sapiens GN=PRRC2C;>tr|E7EPN9|E7EPN9_H	Q9Y520-2;Q9Y520-6;Q9Y520-4;E7EPN9;Q9Y520-5;Q9Y520;Q9Y520-7;Q9Y520-3	Q9Y520-2	Q9Y520-2	4	859.635	8.2205	NaN	NaN	8.2205	NaN	NaN	NaN	NaN	NaN	1	NaN
401	Protein PRRC2C	PRRC2C;PRRC2C	_S(ph)VEDVRPHHTDANNQSACFEAPDQK_	S(0.926)VEDVRPHHT(0.074)DANNQSACFEAPDQK	S(10.97)VEDVRPHHT(-10.97)DANNQS(-70.42)ACFEAPDQK	S	1	635	635;878;878;880;878;878;880;878	1	0.925881	10.9663	+	1.41985e-30	130.32	130.32	130.32	-0.104108	0.131076	0.0134841	0.0276558	0.0237521	0.667997	0.345874	0.207526	-0.150929	NaN	-0.150929	NaN				>sp|Q9Y520-2|PRC2C_HUMAN Isoform 2 of Protein PRRC2C OS=Homo sapiens GN=PRRC2C;>sp|Q9Y520-6|PRC2C_HUMAN Isoform 6 of Protein PRRC2C OS=Homo sapiens GN=PRRC2C;>sp|Q9Y520-4|PRC2C_HUMAN Isoform 4 of Protein PRRC2C OS=Homo sapiens GN=PRRC2C;>tr|E7EPN9|E7EPN9_H	Q9Y520-2;Q9Y520-6;Q9Y520-4;E7EPN9;Q9Y520-5;Q9Y520;Q9Y520-7;Q9Y520-3	Q9Y520-2	Q9Y520-2	4	733.813	8.4712	8.20854	8.15978	7.70205	8.39019	8.19463	6.70737	8.15978	NaN	1	1
402	Protein PRRC2C	PRRC2C;PRRC2C;PRRC2C	_LPDLS(ph)PVENK_	LPDLS(1)PVENK	LPDLS(115.24)PVENK	S	1	1862	1862;2105;2105;2107;2058;2105;2107;2105;653	5	1	115.24	+	2.01917e-10	115.24	109.83	115.24	-0.218028	-0.269273	-0.24365	0.00131302	NaN	0.0316955	0.0316955	NaN	0.678162	0.180806	0.429484	0.123682				>sp|Q9Y520-2|PRC2C_HUMAN Isoform 2 of Protein PRRC2C OS=Homo sapiens GN=PRRC2C;>sp|Q9Y520-6|PRC2C_HUMAN Isoform 6 of Protein PRRC2C OS=Homo sapiens GN=PRRC2C;>sp|Q9Y520-4|PRC2C_HUMAN Isoform 4 of Protein PRRC2C OS=Homo sapiens GN=PRRC2C;>tr|E7EPN9|E7EPN9_H	Q9Y520-2;Q9Y520-6;Q9Y520-4;E7EPN9;Q9Y520-5;Q9Y520;Q9Y520-7;Q9Y520-3;H7C5N8	Q9Y520-2	Q9Y520-2	2	596.286	7.70908	6.88437	8.15943	7.36265	7.44915	NaN	6.88437	7.94802	7.74535	1	1
403	Protein PRRC2C	PRRC2C;PRRC2C;PRRC2C	_STTPTSSPFRAT(ph)STSPNSQSSK_	STTPTSS(0.007)PFRAT(0.258)S(0.258)T(0.258)S(0.201)PNS(0.014)QS(0.001)S(0.001)K	S(-50.09)T(-50.09)T(-39.45)PT(-37.32)S(-30.81)S(-15.72)PFRAT(0)S(0)T(0)S(-1.09)PNS(-12.55)QS(-23.99)S(-23.99)K	S		2449	2449;2627;2692;2694;2645;2692;2694;1175	13	0.258476	0		0.0057597	62.582	62.582	62.582	NaN	NaN	NaN	NaN	NaN	NaN	NaN	NaN	NaN	NaN	NaN	NaN				>sp|Q9Y520-2|PRC2C_HUMAN Isoform 2 of Protein PRRC2C OS=Homo sapiens GN=PRRC2C;>sp|Q9Y520-6|PRC2C_HUMAN Isoform 6 of Protein PRRC2C OS=Homo sapiens GN=PRRC2C;>sp|Q9Y520-4|PRC2C_HUMAN Isoform 4 of Protein PRRC2C OS=Homo sapiens GN=PRRC2C;>tr|E7EPN9|E7EPN9_H	Q9Y520-2;Q9Y520-6;Q9Y520-4;E7EPN9;Q9Y520-5;Q9Y520;Q9Y520-7;H7C5N8	Q9Y520-2	Q9Y520-2	3	779.352	NaN	NaN	NaN	NaN	NaN	NaN	NaN	NaN	NaN	NaN	NaN
404	Protein PRRC2C	PRRC2C;PRRC2C;PRRC2C	_STTPTSSPFRATST(ph)SPNSQSSK_	STTPTS(0.001)S(0.014)PFRAT(0.134)S(0.103)T(0.368)S(0.368)PNS(0.01)QS(0.001)S(0.001)K	S(-59.43)T(-59.43)T(-51.59)PT(-40.47)S(-25.48)S(-14.14)PFRAT(-4.39)S(-5.52)T(0)S(0)PNS(-15.55)QS(-24.53)S(-24.53)K	S		2451	2451;2629;2694;2696;2647;2694;2696;1177	15	0.367518	0		0.000249854	71.882	71.882	71.882	NaN	NaN	NaN	NaN	NaN	NaN	NaN	NaN	NaN	NaN	NaN	NaN				>sp|Q9Y520-2|PRC2C_HUMAN Isoform 2 of Protein PRRC2C OS=Homo sapiens GN=PRRC2C;>sp|Q9Y520-6|PRC2C_HUMAN Isoform 6 of Protein PRRC2C OS=Homo sapiens GN=PRRC2C;>sp|Q9Y520-4|PRC2C_HUMAN Isoform 4 of Protein PRRC2C OS=Homo sapiens GN=PRRC2C;>tr|E7EPN9|E7EPN9_H	Q9Y520-2;Q9Y520-6;Q9Y520-4;E7EPN9;Q9Y520-5;Q9Y520;Q9Y520-7;H7C5N8	Q9Y520-2	Q9Y520-2	3	779.352	NaN	NaN	NaN	NaN	NaN	NaN	NaN	NaN	NaN	NaN	NaN
405	Double-stranded RNA-binding protein Staufen homolog 2	STAU2;STAU2;STAU2;STAU2;STAU2;STAU2;STAU2	_GSSPT(ph)PPCS(ph)PVQPSK_	GS(0.048)S(0.053)PT(0.901)PPCS(0.998)PVQPS(0.001)K	GS(-12.85)S(-12.37)PT(12.37)PPCS(33.18)PVQPS(-33.18)K	S	2	105	105;272;295;320;454;460;460;472;388;492;460;460;492	9	0.998237	33.1755	+	0.00185717	49.768	47.351	49.768	NaN	NaN	NaN	NaN	NaN	NaN	NaN	NaN	0.438612	NaN	0.438612	NaN				>tr|H0YBY0|H0YBY0_HUMAN Double-stranded RNA-binding protein Staufen homolog 2 (Fragment) OS=Homo sapiens GN=STAU2 PE=4 SV=1;>tr|G5EA18|G5EA18_HUMAN Double-stranded RNA-binding protein Staufen homolog 2 OS=Homo sapiens GN=STAU2 PE=4 SV=1;>sp|Q9NUL3-4|STAU2_	H0YBY0;G5EA18;Q9NUL3-4;Q9NUL3-6;Q9NUL3-8;Q9NUL3-3;F8VPI7;E7EPX0;Q9NUL3-7;E7EVJ4;Q9NUL3-2;E9PH62;Q9NUL3	H0YBY0	H0YBY0	2	843.336	NaN	NaN	7.25363	NaN	NaN	NaN	NaN	7.25363	NaN	NaN	NaN
406		DYNC1I2;DYNC1I2;DYNC1I2;DYNC1I2;DYNC1I2	_RREAEALLQSMGLTPESPIVPPPMS(ph)PSSK_	RREAEALLQSMGLTPESPIVPPPMS(0.983)PS(0.014)S(0.003)K	RREAEALLQS(-118.54)MGLT(-101.42)PES(-78.12)PIVPPPMS(18.38)PS(-18.38)S(-24.85)K	S	1	81	81;81;81;81;81;81;81;81	25	0.982513	18.3785	+	2.6383e-88	188.66	188.66	148.4	-0.321153	0.220597	-0.0502778	0.146747	0.015212	0.148305	0.0817585	0.00885687	0.149129	0.098521	0.123825	0.0012806				>tr|E9PGG1|E9PGG1_HUMAN Cytoplasmic dynein 1 intermediate chain 2 (Fragment) OS=Homo sapiens GN=DYNC1I2 PE=4 SV=1;>tr|E7ETL8|E7ETL8_HUMAN Cytoplasmic dynein 1 intermediate chain 2 (Fragment) OS=Homo sapiens GN=DYNC1I2 PE=4 SV=1;>tr|E7EQU2|E7EQU2_HUMAN Cyto	E9PGG1;E7ETL8;E7EQU2;E7EV09;E7EQL5;Q13409-6;Q13409-3;Q13409-2	E9PGG1	E9PGG1	3	1062.53	9.23728	9.11763	9.10917	9.17499	8.36318	9.1086	7.4309	9.04945	8.21796	2	2
407		DYNC1I2;DYNC1I2;DYNC1I2;DYNC1I2;DYNC1I2	_EAEALLQSMGLTPESPIVPPPMSPS(ph)SK_	EAEALLQSMGLT(0.001)PES(0.009)PIVPPPMS(0.288)PS(0.35)S(0.35)K	EAEALLQS(-33.68)MGLT(-23.97)PES(-15.73)PIVPPPMS(-0.85)PS(0)S(0)K	S		83	83;83;83;83;83;83;83;83	25	0.350452	0		0.000133388	50.891	49.604	50.891	NaN	NaN	NaN	NaN	NaN	NaN	NaN	NaN	NaN	NaN	NaN	NaN				>tr|E9PGG1|E9PGG1_HUMAN Cytoplasmic dynein 1 intermediate chain 2 (Fragment) OS=Homo sapiens GN=DYNC1I2 PE=4 SV=1;>tr|E7ETL8|E7ETL8_HUMAN Cytoplasmic dynein 1 intermediate chain 2 (Fragment) OS=Homo sapiens GN=DYNC1I2 PE=4 SV=1;>tr|E7EQU2|E7EQU2_HUMAN Cyto	E9PGG1;E7ETL8;E7EQU2;E7EV09;E7EQL5;Q13409-6;Q13409-3;Q13409-2	E9PGG1	E9PGG1	3	958.462	NaN	NaN	NaN	NaN	NaN	NaN	NaN	NaN	NaN	NaN	NaN
408		DYNC1I2;DYNC1I2;DYNC1I2;DYNC1I2;DYNC1I2	_RREAEALLQSMGLTPESPIVPPPMS(ph)PSSK_	RREAEALLQSMGLTPESPIVPPPMS(0.442)PS(0.116)S(0.442)K	RREAEALLQS(-84.57)MGLT(-71.22)PES(-61.71)PIVPPPMS(0)PS(-5.83)S(0)K	S		84	84;84;84;84;84;84;84;84	28	0.44222	0		3.45994e-05	92.188	92.188	92.188	NaN	NaN	NaN	NaN	NaN	NaN	NaN	NaN	NaN	NaN	NaN	NaN				>tr|E9PGG1|E9PGG1_HUMAN Cytoplasmic dynein 1 intermediate chain 2 (Fragment) OS=Homo sapiens GN=DYNC1I2 PE=4 SV=1;>tr|E7ETL8|E7ETL8_HUMAN Cytoplasmic dynein 1 intermediate chain 2 (Fragment) OS=Homo sapiens GN=DYNC1I2 PE=4 SV=1;>tr|E7EQU2|E7EQU2_HUMAN Cyto	E9PGG1;E7ETL8;E7EQU2;E7EV09;E7EQL5;Q13409-6;Q13409-3;Q13409-2	E9PGG1	E9PGG1	4	797.149	NaN	NaN	NaN	NaN	NaN	NaN	NaN	NaN	NaN	NaN	NaN
409	Apoptotic chromatin condensation inducer in the nucleus	ACIN1;ACIN1;ACIN1	_SGVSITIDDPVRTAQVPS(ph)PPRGK_	SGVSITIDDPVRT(0.003)AQVPS(0.997)PPRGK	S(-104.88)GVS(-94.07)IT(-68.29)IDDPVRT(-25.26)AQVPS(25.26)PPRGK	S	1	946	946;964;991;1004;245;246;277	18	0.99703	25.2594	+	1.03834e-10	108.5	108.5	108.5	-0.0198138	-0.130535	-0.0751746	0.00612965	0.139862	-0.104337	0.0177628	0.0298166	0.398241	0.0979959	0.248118	0.0450735				>tr|S4R3H4|S4R3H4_HUMAN Apoptotic chromatin condensation inducer in the nucleus OS=Homo sapiens GN=ACIN1 PE=4 SV=1;>tr|E7EQT4|E7EQT4_HUMAN Apoptotic chromatin condensation inducer in the nucleus OS=Homo sapiens GN=ACIN1 PE=4 SV=2;>sp|Q9UKV3-5|ACINU_HUMAN I	S4R3H4;E7EQT4;Q9UKV3-5;Q9UKV3;G3V3B0;Q9UKV3-3;Q9UKV3-2	S4R3H4	S4R3H4	3	819.755	7.3871	7.36214	7.57538	7.22246	6.88612	7.05423	7.06789	7.09433	7.40125	1	1
410	Apoptotic chromatin condensation inducer in the nucleus	ACIN1;ACIN1	_SKS(ph)PS(ph)PPRLTEDR_	S(0.044)KS(0.956)PS(0.945)PPRLT(0.055)EDR	S(-13.68)KS(13.68)PS(12.61)PPRLT(-12.61)EDR	S	2	328	328;346;386;386	3	0.955798	13.6778	+	0.00599788	75.548	75.548	75.548	NaN	NaN	NaN	NaN	NaN	0.147985	0.147985	NaN	NaN	0.313136	0.313136	NaN				>tr|S4R3H4|S4R3H4_HUMAN Apoptotic chromatin condensation inducer in the nucleus OS=Homo sapiens GN=ACIN1 PE=4 SV=1;>tr|E7EQT4|E7EQT4_HUMAN Apoptotic chromatin condensation inducer in the nucleus OS=Homo sapiens GN=ACIN1 PE=4 SV=2;>sp|Q9UKV3-5|ACINU_HUMAN I	S4R3H4;E7EQT4;Q9UKV3-5;Q9UKV3	S4R3H4	S4R3H4	3	543.906	NaN	7.47411	7.73374	NaN	NaN	NaN	7.47411	NaN	7.73374	NaN	NaN
411	Apoptotic chromatin condensation inducer in the nucleus	ACIN1;ACIN1	_SKS(ph)PS(ph)PPRLTEDR_	S(0.044)KS(0.956)PS(0.945)PPRLT(0.055)EDR	S(-13.68)KS(13.68)PS(12.61)PPRLT(-12.61)EDR	S	2	330	330;348;388;388	5	0.944853	12.6077	+	0.00599788	75.548	75.548	75.548	NaN	NaN	NaN	NaN	NaN	0.147985	0.147985	NaN	NaN	0.313136	0.313136	NaN				>tr|S4R3H4|S4R3H4_HUMAN Apoptotic chromatin condensation inducer in the nucleus OS=Homo sapiens GN=ACIN1 PE=4 SV=1;>tr|E7EQT4|E7EQT4_HUMAN Apoptotic chromatin condensation inducer in the nucleus OS=Homo sapiens GN=ACIN1 PE=4 SV=2;>sp|Q9UKV3-5|ACINU_HUMAN I	S4R3H4;E7EQT4;Q9UKV3-5;Q9UKV3	S4R3H4	S4R3H4	3	543.906	NaN	7.47411	7.73374	NaN	NaN	NaN	7.47411	NaN	7.73374	NaN	NaN
412	N-acetylserotonin O-methyltransferase-like protein	ASMTL;ASMTL	_HDSIPAADTFEDLS(ph)DVEGGGSEPTQR_	HDSIPAADTFEDLS(1)DVEGGGSEPTQR	HDS(-89.69)IPAADT(-53.55)FEDLS(52.94)DVEGGGS(-52.94)EPT(-66.38)QR	S	1	163	163;181;223;239	14	0.99999	52.9356	+	6.96535e-66	137.5	137.3	137.5	-0.0226394	-0.154842	-0.0887409	0.00873881	-0.0698153	-0.131458	-0.100636	0.00189989	0.0701145	0.0649024	0.0675085	1.35831e-05				>tr|E7ER97|E7ER97_HUMAN N-acetylserotonin O-methyltransferase-like protein OS=Homo sapiens GN=ASMTL PE=4 SV=1;>sp|O95671-3|ASML_HUMAN Isoform 3 of N-acetylserotonin O-methyltransferase-like protein OS=Homo sapiens GN=ASMTL;>sp|O95671-2|ASML_HUMAN Isoform 2	E7ER97;O95671-3;O95671-2;O95671	E7ER97	E7ER97	3	937.398	8.59092	8.38294	8.66123	8.27056	8.30839	8.06688	8.09642	8.30079	8.41246	2	2
413	Zinc finger CCCH domain-containing protein 18	ZC3H18;ZC3H18;ZC3H18	_LGVSVS(ph)PSR_	LGVS(0.016)VS(0.706)PS(0.278)R	LGVS(-16.52)VS(4.04)PS(-4.04)R	S	1	502	502;534;558;199	6	0.705765	4.03839		0.000179931	71.558	39.304	71.558	NaN	NaN	NaN	NaN	NaN	NaN	NaN	NaN	NaN	0.128156	0.128156	NaN				>sp|Q86VM9-2|ZCH18_HUMAN Isoform 2 of Zinc finger CCCH domain-containing protein 18 OS=Homo sapiens GN=ZC3H18;>sp|Q86VM9|ZCH18_HUMAN Zinc finger CCCH domain-containing protein 18 OS=Homo sapiens GN=ZC3H18 PE=1 SV=2;>tr|E7ERS3|E7ERS3_HUMAN Zinc finger CCCH	Q86VM9-2;Q86VM9;E7ERS3;H3BP01	Q86VM9-2	Q86VM9-2	2	491.242	NaN	NaN	7.00758	NaN	NaN	NaN	NaN	NaN	7.00758	NaN	NaN
414	Dystonin	DST;DST;DST;DST;DST;DST	_DEPNNLQIIVS(ph)KSPVQFENLEEIFDTSVSK_	DEPNNLQIIVS(0.5)KS(0.5)PVQFENLEEIFDTSVSK	DEPNNLQIIVS(0)KS(0)PVQFENLEEIFDT(-30)S(-32.64)VS(-36.51)K	S		2917	2917;2917;2917;3095;2591;2917;2591	11	0.499559	0		0.0513276	43.501	43.36	43.501	NaN	NaN	NaN	NaN	NaN	NaN	NaN	NaN	NaN	NaN	NaN	NaN				>tr|F8W9J4|F8W9J4_HUMAN Dystonin OS=Homo sapiens GN=DST PE=4 SV=1;>sp|Q03001|DYST_HUMAN Dystonin OS=Homo sapiens GN=DST PE=1 SV=4;>tr|E7ERU2|E7ERU2_HUMAN Dystonin OS=Homo sapiens GN=DST PE=4 SV=2;>tr|E9PEB9|E9PEB9_HUMAN Dystonin OS=Homo sapiens GN=DST PE=4	F8W9J4;Q03001;E7ERU2;E9PEB9;J3QTQ0;F6QMI7;Q03001-9	F8W9J4	F8W9J4	3	1167.23	NaN	NaN	NaN	NaN	NaN	NaN	NaN	NaN	NaN	NaN	NaN
415	Dystonin	DST;DST;DST;DST;DST;DST	_S(ph)PVQFENLEEIFDTSVSK_	S(1)PVQFENLEEIFDTSVSK	S(41.31)PVQFENLEEIFDT(-41.31)S(-41.92)VS(-42.12)K	S	1	2919	2919;2919;2919;3097;2593;2919;2593	1	0.9998	41.3062	+	1.64461e-07	82.726	81.171	42.118	-0.245318	0.222969	-0.0111741	0.109646	-0.18682	NaN	-0.18682	NaN	-0.39684	-0.235972	-0.316406	0.0129393				>tr|F8W9J4|F8W9J4_HUMAN Dystonin OS=Homo sapiens GN=DST PE=4 SV=1;>sp|Q03001|DYST_HUMAN Dystonin OS=Homo sapiens GN=DST PE=1 SV=4;>tr|E7ERU2|E7ERU2_HUMAN Dystonin OS=Homo sapiens GN=DST PE=4 SV=2;>tr|E9PEB9|E9PEB9_HUMAN Dystonin OS=Homo sapiens GN=DST PE=4	F8W9J4;Q03001;E7ERU2;E9PEB9;J3QTQ0;F6QMI7;Q03001-9	F8W9J4	F8W9J4	2	1074.99	8.2042	7.6594	7.9411	7.2783	8.14937	7.6594	NaN	7.41785	7.78635	1	3
416	Dystonin	DST;DST;DST;DST;DST;DST;DST;DST	_RGS(ph)DASDFDISEIQSVCSDVETVPQTHRPTPR_	RGS(0.915)DAS(0.084)DFDIS(0.001)EIQSVCSDVETVPQTHRPTPR	RGS(10.38)DAS(-10.38)DFDIS(-28.01)EIQS(-46.31)VCS(-50.97)DVET(-52.81)VPQT(-52.97)HRPT(-53.05)PR	S	1	7401	7401;7510;7512;7690;7186;5315;5397;5111;199	3	0.914753	10.3827	+	0.0107726	67.396	67.396	53.091	-0.659631	0.168415	-0.245608	0.34283	0.434455	NaN	0.434455	NaN	0.372061	NaN	0.372061	NaN				>tr|F8W9J4|F8W9J4_HUMAN Dystonin OS=Homo sapiens GN=DST PE=4 SV=1;>sp|Q03001|DYST_HUMAN Dystonin OS=Homo sapiens GN=DST PE=1 SV=4;>tr|E7ERU2|E7ERU2_HUMAN Dystonin OS=Homo sapiens GN=DST PE=4 SV=2;>tr|E9PEB9|E9PEB9_HUMAN Dystonin OS=Homo sapiens GN=DST PE=4	F8W9J4;Q03001;E7ERU2;E9PEB9;J3QTQ0;E7ERU0;E9PHM6;Q03001-8;H0YC65	F8W9J4	F8W9J4	4	917.418	8.0272	7.55208	7.53465	7.34959	7.92478	7.55208	NaN	7.53465	NaN	1	1
417	Dystonin	DST;DST;DST;DST;DST;DST;DST;DST	_RGS(ph)DASDFDISEIQSVCSDVETVPQTHRPTPR_	RGS(0.499)DAS(0.499)DFDIS(0.002)EIQSVCSDVETVPQTHRPTPR	RGS(0)DAS(0)DFDIS(-25.08)EIQS(-47.47)VCS(-55.12)DVET(-58.33)VPQT(-58.31)HRPT(-58.31)PR	S		7404	7404;7513;7515;7693;7189;5318;5400;5114;202	6	0.499218	0		0.0323351	58.565	58.565	58.565	NaN	NaN	NaN	NaN	NaN	NaN	NaN	NaN	NaN	NaN	NaN	NaN				>tr|F8W9J4|F8W9J4_HUMAN Dystonin OS=Homo sapiens GN=DST PE=4 SV=1;>sp|Q03001|DYST_HUMAN Dystonin OS=Homo sapiens GN=DST PE=1 SV=4;>tr|E7ERU2|E7ERU2_HUMAN Dystonin OS=Homo sapiens GN=DST PE=4 SV=2;>tr|E9PEB9|E9PEB9_HUMAN Dystonin OS=Homo sapiens GN=DST PE=4	F8W9J4;Q03001;E7ERU2;E9PEB9;J3QTQ0;E7ERU0;E9PHM6;Q03001-8;H0YC65	F8W9J4	F8W9J4	4	917.418	NaN	NaN	NaN	NaN	NaN	NaN	NaN	NaN	NaN	NaN	NaN
418	Dystonin	DST;DST;DST;DST;DST;DST;DST;DST;DST	_S(ph)FSEDVISHK_	S(0.791)FS(0.209)EDVISHK	S(5.77)FS(-5.77)EDVIS(-40.03)HK	S	1	3968	3968;3968;3970;4148;3644;3968;1882;1882;1556;215;216	1	0.790715	5.77444	+	0.00076963	47.915	46.945	41.577	-0.127526	0.0230499	-0.0522379	0.0113365	-0.225919	NaN	-0.225919	NaN	0.0588013	NaN	0.0588013	NaN				>tr|F8W9J4|F8W9J4_HUMAN Dystonin OS=Homo sapiens GN=DST PE=4 SV=1;>sp|Q03001|DYST_HUMAN Dystonin OS=Homo sapiens GN=DST PE=1 SV=4;>tr|E7ERU2|E7ERU2_HUMAN Dystonin OS=Homo sapiens GN=DST PE=4 SV=2;>tr|E9PEB9|E9PEB9_HUMAN Dystonin OS=Homo sapiens GN=DST PE=4	F8W9J4;Q03001;E7ERU2;E9PEB9;J3QTQ0;F6QMI7;E7ERU0;E9PHM6;Q03001-8;Q03001-10;H0YC82	F8W9J4	F8W9J4	2	614.766	7.90872	7.06711	7.74446	7.80436	7.23832	7.06711	NaN	7.74446	NaN	1	1
419	WASH complex subunit FAM21A;WASH complex subunit FAM21B	FAM21A;FAM21A;FAM21A;FAM21B	_ASALLFS(ph)S(ph)DEEDQWNIPASQTHLASDSR_	ASALLFS(1)S(1)DEEDQWNIPASQTHLASDSR	AS(-48.59)ALLFS(48.59)S(48.59)DEEDQWNIPAS(-77.8)QT(-86.29)HLAS(-99.94)DS(-102.85)R	S	1;2	619	531;619;619;619;531;619;619;595	7	0.999986	48.5904	+	5.39323e-35	117.17	116.86	117.17	-0.19024	NaN	-0.19024	NaN	NaN	NaN	NaN	NaN	NaN	-0.607863	-0.607863	NaN				>tr|F8W7U3|F8W7U3_HUMAN WASH complex subunit FAM21A OS=Homo sapiens GN=FAM21A PE=4 SV=1;>tr|E7ESD2|E7ESD2_HUMAN WASH complex subunit FAM21A OS=Homo sapiens GN=FAM21A PE=4 SV=2;>sp|Q641Q2-2|FA21A_HUMAN Isoform 2 of WASH complex subunit FAM21A OS=Homo sapien	F8W7U3;E7ESD2;Q641Q2-2;Q641Q2;Q5SNT6;Q9Y4E1-6;Q9Y4E1-4;Q9Y4E1-5	F8W7U3;Q9Y4E1-6	Q9Y4E1-6	3	1079.13	7.82504	NaN	8.52869	7.82504	NaN	NaN	NaN	NaN	8.52869	1	NaN
420	WASH complex subunit FAM21A;WASH complex subunit FAM21B	FAM21A;FAM21A;FAM21A;FAM21B	_ASALLFS(ph)S(ph)DEEDQWNIPASQTHLASDSR_	ASALLFS(1)S(1)DEEDQWNIPASQTHLASDSR	AS(-48.59)ALLFS(48.59)S(48.59)DEEDQWNIPAS(-77.8)QT(-86.29)HLAS(-99.94)DS(-102.85)R	S	1;2	620	532;620;620;620;532;620;620;596	8	0.999986	48.5904	+	5.39323e-35	117.17	116.86	117.17	-0.19024	NaN	-0.19024	NaN	NaN	NaN	NaN	NaN	NaN	-0.607863	-0.607863	NaN				>tr|F8W7U3|F8W7U3_HUMAN WASH complex subunit FAM21A OS=Homo sapiens GN=FAM21A PE=4 SV=1;>tr|E7ESD2|E7ESD2_HUMAN WASH complex subunit FAM21A OS=Homo sapiens GN=FAM21A PE=4 SV=2;>sp|Q641Q2-2|FA21A_HUMAN Isoform 2 of WASH complex subunit FAM21A OS=Homo sapien	F8W7U3;E7ESD2;Q641Q2-2;Q641Q2;Q5SNT6;Q9Y4E1-6;Q9Y4E1-4;Q9Y4E1-5	F8W7U3;Q9Y4E1-6	Q9Y4E1-6	3	1079.13	7.82504	NaN	8.52869	7.82504	NaN	NaN	NaN	NaN	8.52869	1	NaN
421	WASH complex subunit FAM21A;WASH complex subunit FAM21C	FAM21A;FAM21A;FAM21A;FAM21C;FAM21C	_ERRTPS(ph)DDEEDNLFAPPK_	ERRT(0.477)PS(0.523)DDEEDNLFAPPK	ERRT(-0.39)PS(0.39)DDEEDNLFAPPK	S	1	333	245;333;333;333;333;333;277;278;325;333	6	0.522541	0.39185		0.00470248	69.462	69.462	69.462	-0.0564011	NaN	-0.0564011	NaN	NaN	NaN	NaN	NaN	NaN	NaN	NaN	NaN				>tr|F8W7U3|F8W7U3_HUMAN WASH complex subunit FAM21A OS=Homo sapiens GN=FAM21A PE=4 SV=1;>tr|E7ESD2|E7ESD2_HUMAN WASH complex subunit FAM21A OS=Homo sapiens GN=FAM21A PE=4 SV=2;>sp|Q641Q2-2|FA21A_HUMAN Isoform 2 of WASH complex subunit FAM21A OS=Homo sapien	F8W7U3;E7ESD2;Q641Q2-2;Q641Q2;Q9Y4E1-6;Q9Y4E1-4;J3KP36;Q9Y4E1-3;Q9Y4E1-2;Q9Y4E1	F8W7U3;Q9Y4E1-6	Q9Y4E1-6	3	732.658	6.14361	NaN	NaN	6.14361	NaN	NaN	NaN	NaN	NaN	1	NaN
422	WASH complex subunit FAM21A;WASH complex subunit FAM21B;WASH complex subunit FAM21C	FAM21A;FAM21A;FAM21A;FAM21B;FAM21C;FAM21C	_ETVSEAPPLLFS(ph)DEEEK_	ETVSEAPPLLFS(1)DEEEK	ET(-43.24)VS(-43.46)EAPPLLFS(43.24)DEEEK	S	1	728	640;728;728;728;640;728;728;670;671;718;726	12	0.999908	43.2441	+	5.86618e-08	59.339	58.947	54.225	NaN	NaN	NaN	NaN	0.0297002	NaN	0.0297002	NaN	0.38416	NaN	0.38416	NaN				>tr|F8W7U3|F8W7U3_HUMAN WASH complex subunit FAM21A OS=Homo sapiens GN=FAM21A PE=4 SV=1;>tr|E7ESD2|E7ESD2_HUMAN WASH complex subunit FAM21A OS=Homo sapiens GN=FAM21A PE=4 SV=2;>sp|Q641Q2-2|FA21A_HUMAN Isoform 2 of WASH complex subunit FAM21A OS=Homo sapien	F8W7U3;E7ESD2;Q641Q2-2;Q641Q2;Q5SNT6;Q9Y4E1-6;Q9Y4E1-4;J3KP36;Q9Y4E1-3;Q9Y4E1-2;Q9Y4E1	F8W7U3;Q9Y4E1-6	Q9Y4E1-6	2	1000.44	NaN	7.41496	7.65385	NaN	NaN	7.41496	NaN	7.65385	NaN	NaN	NaN
423	WASH complex subunit FAM21A;WASH complex subunit FAM21B	FAM21A;FAM21A;FAM21A;FAM21B	_GLFS(ph)DEEDSEDLFSSQSASK_	GLFS(1)DEEDSEDLFSSQSASK	GLFS(63.86)DEEDS(-63.86)EDLFS(-85.75)S(-89.19)QS(-98)AS(-101.03)K	S	1	451	451;539;539;539;451	4	1	63.8559	+	3.85548e-45	118.24	111.14	102.21	-0.252415	0.12122	-0.0655977	0.0698014	0.158596	0.0186296	0.0886126	0.00979523	0.215741	-0.0585243	0.0786082	0.0376106				>tr|F8W7U3|F8W7U3_HUMAN WASH complex subunit FAM21A OS=Homo sapiens GN=FAM21A PE=4 SV=1;>tr|E7ESD2|E7ESD2_HUMAN WASH complex subunit FAM21A OS=Homo sapiens GN=FAM21A PE=4 SV=2;>sp|Q641Q2-2|FA21A_HUMAN Isoform 2 of WASH complex subunit FAM21A OS=Homo sapien	F8W7U3;E7ESD2;Q641Q2-2;Q641Q2;Q5SNT6	F8W7U3	F8W7U3	2	1129.45	8.03664	7.85497	8.23092	7.24279	7.96053	7.34477	7.69452	7.94392	7.9154	1	3
424	WASH complex subunit FAM21A;WASH complex subunit FAM21B;WASH complex subunit FAM21C;Putative WASH complex subunit FAM21	FAM21A;FAM21A;FAM21A;FAM21B;FAM21C;FAM21C;FAM21D;FAM21B	_SPMFPALGEAS(ph)SDDDLFQSAK_	SPMFPALGEAS(0.554)S(0.443)DDDLFQS(0.002)AK	S(-45.19)PMFPALGEAS(0.97)S(-0.97)DDDLFQS(-23.72)AK	S	1	1117	1091;1117;1158;1179;1091;1117;1158;1100;1101;1148;1156;1083;146;348	11	0.554206	0.968521		1.7707e-38	122.39	121.17	51.473	0.128294	NaN	0.128294	NaN	NaN	NaN	NaN	NaN	NaN	-0.302992	-0.302992	NaN				>tr|F8W7U3|F8W7U3_HUMAN WASH complex subunit FAM21A OS=Homo sapiens GN=FAM21A PE=4 SV=1;>tr|E7ESD2|E7ESD2_HUMAN WASH complex subunit FAM21A OS=Homo sapiens GN=FAM21A PE=4 SV=2;>sp|Q641Q2-2|FA21A_HUMAN Isoform 2 of WASH complex subunit FAM21A OS=Homo sapien	F8W7U3;E7ESD2;Q641Q2-2;Q641Q2;Q5SNT6;Q9Y4E1-6;Q9Y4E1-4;J3KP36;Q9Y4E1-3;Q9Y4E1-2;Q9Y4E1;Q9Y4E1-5;Q5SRD0;F5GY39	F8W7U3;Q9Y4E1-6	Q9Y4E1-6	2	1146.99	7.33098	NaN	7.59255	7.33098	NaN	NaN	NaN	NaN	7.59255	1	NaN
425	WASH complex subunit FAM21A;WASH complex subunit FAM21B;WASH complex subunit FAM21C;Putative WASH complex subunit FAM21	FAM21A;FAM21A;FAM21A;FAM21B;FAM21C;FAM21C;FAM21D;FAM21B	_SPM(ox)FPALGEAS(ph)SDDDLFQSAK_	SPMFPALGEAS(0.499)S(0.499)DDDLFQS(0.001)AK	S(-32.97)PMFPALGEAS(0)S(0)DDDLFQS(-25.88)AK	S		1118	1092;1118;1159;1180;1092;1118;1159;1101;1102;1149;1157;1084;147;349	12	0.499229	0		0.00312046	42.347	42.347	42.347	NaN	NaN	NaN	NaN	NaN	NaN	NaN	NaN	NaN	NaN	NaN	NaN				>tr|F8W7U3|F8W7U3_HUMAN WASH complex subunit FAM21A OS=Homo sapiens GN=FAM21A PE=4 SV=1;>tr|E7ESD2|E7ESD2_HUMAN WASH complex subunit FAM21A OS=Homo sapiens GN=FAM21A PE=4 SV=2;>sp|Q641Q2-2|FA21A_HUMAN Isoform 2 of WASH complex subunit FAM21A OS=Homo sapien	F8W7U3;E7ESD2;Q641Q2-2;Q641Q2;Q5SNT6;Q9Y4E1-6;Q9Y4E1-4;J3KP36;Q9Y4E1-3;Q9Y4E1-2;Q9Y4E1;Q9Y4E1-5;Q5SRD0;F5GY39	F8W7U3;Q9Y4E1-6	Q9Y4E1-6	2	1154.99	NaN	NaN	NaN	NaN	NaN	NaN	NaN	NaN	NaN	NaN	NaN
426	WASH complex subunit FAM21A;WASH complex subunit FAM21B;WASH complex subunit FAM21C	FAM21A;FAM21A;FAM21A;FAM21B;FAM21C;FAM21C;FAM21A	_TVLS(ph)LFDEEEDKMEDQNIIQAPQK_	T(0.074)VLS(0.926)LFDEEEDKMEDQNIIQAPQK	T(-10.99)VLS(10.99)LFDEEEDKMEDQNIIQAPQK	S	1	802	714;802;802;802;714;802;802;744;745;792;800;727;16	4	0.926328	10.9946	+	0.0135503	55.158	54.836	55.158	NaN	NaN	NaN	NaN	NaN	NaN	NaN	NaN	-0.407957	NaN	-0.407957	NaN				>tr|F8W7U3|F8W7U3_HUMAN WASH complex subunit FAM21A OS=Homo sapiens GN=FAM21A PE=4 SV=1;>tr|E7ESD2|E7ESD2_HUMAN WASH complex subunit FAM21A OS=Homo sapiens GN=FAM21A PE=4 SV=2;>sp|Q641Q2-2|FA21A_HUMAN Isoform 2 of WASH complex subunit FAM21A OS=Homo sapien	F8W7U3;E7ESD2;Q641Q2-2;Q641Q2;Q5SNT6;Q9Y4E1-6;Q9Y4E1-4;J3KP36;Q9Y4E1-3;Q9Y4E1-2;Q9Y4E1;Q9Y4E1-5;B1AP61	F8W7U3;Q9Y4E1-6	Q9Y4E1-6	3	967.447	NaN	NaN	7.60425	NaN	NaN	NaN	NaN	7.60425	NaN	NaN	NaN
427	Exostosin-like 3	EXTL3;EXTL3	_SLSDS(ph)DLLAMR_	SLS(0.004)DS(0.996)DLLAMR	S(-33.2)LS(-24.46)DS(24.46)DLLAMR	S	1	119	119;503	5	0.995958	24.4626	+	0.0587018	40.727	37.225	40.727	NaN	NaN	NaN	NaN	NaN	NaN	NaN	NaN	3.334	NaN	3.334	NaN				>tr|E7ET85|E7ET85_HUMAN Exostosin-like 3 OS=Homo sapiens GN=EXTL3 PE=4 SV=1;>sp|O43909|EXTL3_HUMAN Exostosin-like 3 OS=Homo sapiens GN=EXTL3 PE=1 SV=1	E7ET85;O43909	E7ET85	E7ET85	2	644.286	NaN	NaN	7.4526	NaN	NaN	NaN	NaN	7.4526	NaN	NaN	NaN
428	Pericentriolar material 1 protein	PCM1;PCM1;PCM1;PCM1;PCM1;PCM1	_RVTNDIS(ph)PESSPGVGR_	RVT(0.004)NDIS(0.982)PES(0.01)S(0.004)PGVGR	RVT(-23.69)NDIS(19.8)PES(-19.8)S(-24.09)PGVGR	S	1	65	65;65;65;65;65;65;65;65	7	0.981682	19.7951	+	3.3438e-05	61.087	61.087	61.087	NaN	-0.0110662	-0.0110662	NaN	NaN	NaN	NaN	NaN	NaN	0.531844	0.531844	NaN				>sp|Q15154-3|PCM1_HUMAN Isoform 3 of Pericentriolar material 1 protein OS=Homo sapiens GN=PCM1;>tr|E9PGW9|E9PGW9_HUMAN Pericentriolar material 1 protein OS=Homo sapiens GN=PCM1 PE=4 SV=1;>tr|E7EV93|E7EV93_HUMAN Pericentriolar material 1 protein (Fragment)	Q15154-3;E9PGW9;E7EV93;E7EV56;Q15154-2;E7ETA6;Q15154;E5RGQ4	Q15154-3	Q15154-3	2	875.91	7.62315	NaN	7.15165	NaN	7.62315	NaN	NaN	NaN	7.15165	NaN	1
429	Nuclear autoantigen Sp-100	SP100;SP100;SP100;SP100;SP100	_GFENVIHDKLPLQES(ph)EEEEREER_	GFENVIHDKLPLQES(1)EEEEREER	GFENVIHDKLPLQES(84.51)EEEEREER	S	1	122	122;132;132;157;157;157;157;157;157;157;132	15	1	84.5091	+	1.00753e-06	84.509	84.509	84.509	NaN	NaN	NaN	NaN	NaN	0.22095	0.22095	NaN	NaN	0.285636	0.285636	NaN				>sp|P23497-7|SP100_HUMAN Isoform 7 of Nuclear autoantigen Sp-100 OS=Homo sapiens GN=SP100;>sp|P23497-6|SP100_HUMAN Isoform 6 of Nuclear autoantigen Sp-100 OS=Homo sapiens GN=SP100;>tr|E9PHV6|E9PHV6_HUMAN Nuclear autoantigen Sp-100 OS=Homo sapiens GN=SP100	P23497-7;P23497-6;E9PHV6;P23497-5;E9PBK3;P23497-2;P23497-3;E7EUA7;P23497;P23497-4;C9JBL0	P23497-7	P23497-7	4	723.832	NaN	7.79222	7.89607	NaN	NaN	NaN	7.79222	NaN	7.89607	NaN	NaN
430	Nuclear autoantigen Sp-100	SP100;SP100;SP100;SP100;SP100;SP100	_RVIGQDHDFS(ph)ES(ph)S(ph)EEEAPAEASSGALR_	RVIGQDHDFS(1)ES(1)S(1)EEEAPAEASSGALR	RVIGQDHDFS(128.56)ES(125.35)S(116.05)EEEAPAEAS(-116.05)S(-120.35)GALR	S	3	372	372;382;382;407;407;407;407;407;407;407;72;55	10	1	128.557	+	1.54054e-96	181.08	181.08	156.65	NaN	NaN	NaN	NaN	NaN	0.254289	0.254289	NaN	NaN	0.125919	0.125919	NaN				>sp|P23497-7|SP100_HUMAN Isoform 7 of Nuclear autoantigen Sp-100 OS=Homo sapiens GN=SP100;>sp|P23497-6|SP100_HUMAN Isoform 6 of Nuclear autoantigen Sp-100 OS=Homo sapiens GN=SP100;>tr|E9PHV6|E9PHV6_HUMAN Nuclear autoantigen Sp-100 OS=Homo sapiens GN=SP100	P23497-7;P23497-6;E9PHV6;P23497-5;E9PBK3;P23497-2;P23497-3;E7EUA7;P23497;P23497-4;H7C4B4;H7C1G8	P23497-7	P23497-7	3	1038.74	NaN	8.1113	8.29057	NaN	NaN	NaN	8.1113	NaN	8.29057	NaN	NaN
431	Nuclear autoantigen Sp-100	SP100;SP100;SP100;SP100;SP100;SP100	_RVIGQDHDFS(ph)ES(ph)S(ph)EEEAPAEASSGALR_	RVIGQDHDFS(1)ES(1)S(1)EEEAPAEASSGALR	RVIGQDHDFS(128.56)ES(125.35)S(116.05)EEEAPAEAS(-116.05)S(-120.35)GALR	S	3	374	374;384;384;409;409;409;409;409;409;409;74;57	12	1	125.354	+	1.54054e-96	181.08	181.08	156.65	NaN	NaN	NaN	NaN	NaN	0.254289	0.254289	NaN	NaN	0.125919	0.125919	NaN				>sp|P23497-7|SP100_HUMAN Isoform 7 of Nuclear autoantigen Sp-100 OS=Homo sapiens GN=SP100;>sp|P23497-6|SP100_HUMAN Isoform 6 of Nuclear autoantigen Sp-100 OS=Homo sapiens GN=SP100;>tr|E9PHV6|E9PHV6_HUMAN Nuclear autoantigen Sp-100 OS=Homo sapiens GN=SP100	P23497-7;P23497-6;E9PHV6;P23497-5;E9PBK3;P23497-2;P23497-3;E7EUA7;P23497;P23497-4;H7C4B4;H7C1G8	P23497-7	P23497-7	3	1038.74	NaN	8.1113	8.29057	NaN	NaN	NaN	8.1113	NaN	8.29057	NaN	NaN
432	Nuclear autoantigen Sp-100	SP100;SP100;SP100;SP100;SP100;SP100	_RVIGQDHDFS(ph)ES(ph)S(ph)EEEAPAEASSGALR_	RVIGQDHDFS(1)ES(1)S(1)EEEAPAEASSGALR	RVIGQDHDFS(128.56)ES(125.35)S(116.05)EEEAPAEAS(-116.05)S(-120.35)GALR	S	3	375	375;385;385;410;410;410;410;410;410;410;75;58	13	1	116.046	+	1.54054e-96	181.08	181.08	156.65	NaN	NaN	NaN	NaN	NaN	0.254289	0.254289	NaN	NaN	0.125919	0.125919	NaN				>sp|P23497-7|SP100_HUMAN Isoform 7 of Nuclear autoantigen Sp-100 OS=Homo sapiens GN=SP100;>sp|P23497-6|SP100_HUMAN Isoform 6 of Nuclear autoantigen Sp-100 OS=Homo sapiens GN=SP100;>tr|E9PHV6|E9PHV6_HUMAN Nuclear autoantigen Sp-100 OS=Homo sapiens GN=SP100	P23497-7;P23497-6;E9PHV6;P23497-5;E9PBK3;P23497-2;P23497-3;E7EUA7;P23497;P23497-4;H7C4B4;H7C1G8	P23497-7	P23497-7	3	1038.74	NaN	8.1113	8.29057	NaN	NaN	NaN	8.1113	NaN	8.29057	NaN	NaN
433	Nuclear autoantigen Sp-100	SP100;SP100;SP100;SP100;SP100	_SEPVINNDNPLES(ph)NDEK_	SEPVINNDNPLES(1)NDEK	S(-143.63)EPVINNDNPLES(143.63)NDEK	S	1	327	327;337;337;362;362;362;362;362;362;362;27	13	1	143.628	+	3.08936e-65	163.68	155.8	150.91	0.0859685	-0.0295589	0.0282048	0.00667329	0.142609	0.0117917	0.0772005	0.00855664	0.16954	-0.145873	0.0118335	0.0497428				>sp|P23497-7|SP100_HUMAN Isoform 7 of Nuclear autoantigen Sp-100 OS=Homo sapiens GN=SP100;>sp|P23497-6|SP100_HUMAN Isoform 6 of Nuclear autoantigen Sp-100 OS=Homo sapiens GN=SP100;>tr|E9PHV6|E9PHV6_HUMAN Nuclear autoantigen Sp-100 OS=Homo sapiens GN=SP100	P23497-7;P23497-6;E9PHV6;P23497-5;E9PBK3;P23497-2;P23497-3;E7EUA7;P23497;P23497-4;H7C4B4	P23497-7	P23497-7	2	997.423	8.43352	8.25326	8.41687	7.94481	8.26312	7.89613	8.00191	8.19487	8.01916	2	5
434	Eukaryotic translation initiation factor 4 gamma 1	EIF4G1;EIF4G1;EIF4G1;EIF4G1	_REAALPPVS(ph)PLK_	REAALPPVS(1)PLK	REAALPPVS(41.09)PLK	S	1	1067	1067;1068;1144;1145;1191;1192;1231;1232;1238;1035;1036	9	1	41.0881	+	0.000125547	66.809	66.809	41.088	-0.260394	-0.0154976	-0.137946	0.0299871	-0.221993	NaN	-0.221993	NaN	0.276675	NaN	0.276675	NaN				>sp|Q04637-5|IF4G1_HUMAN Isoform D of Eukaryotic translation initiation factor 4 gamma 1 OS=Homo sapiens GN=EIF4G1;>tr|E7EX73|E7EX73_HUMAN Eukaryotic translation initiation factor 4 gamma 1 OS=Homo sapiens GN=EIF4G1 PE=4 SV=1;>sp|Q04637-4|IF4G1_HUMAN Isofo	Q04637-5;E7EX73;Q04637-4;E9PGM1;Q04637-3;E7EUU4;Q04637;Q04637-8;Q04637-9;Q04637-6;Q04637-7	Q04637-5	Q04637-5	2	679.366	8.1574	7.071	7.87258	7.9083	7.79737	7.071	NaN	7.87258	NaN	4	2
435	Eukaryotic translation initiation factor 4 gamma 1	EIF4G1;EIF4G1;EIF4G1;EIF4G1	_WLREAEEES(ph)DHN_	WLREAEEES(1)DHN	WLREAEEES(98.94)DHN	S	1	1432	1432;1433;1509;1510;1556;1557;1596;1597;1603;1400;1401	9	1	98.9432	+	1.06618e-52	190.18	190.04	98.943	-0.19131	0.00225225	-0.0945289	0.0187332	0.0874628	0.061255	0.0743589	0.000343426	0.0628125	0.0544823	0.0586474	3.46962e-05				>sp|Q04637-5|IF4G1_HUMAN Isoform D of Eukaryotic translation initiation factor 4 gamma 1 OS=Homo sapiens GN=EIF4G1;>tr|E7EX73|E7EX73_HUMAN Eukaryotic translation initiation factor 4 gamma 1 OS=Homo sapiens GN=EIF4G1 PE=4 SV=1;>sp|Q04637-4|IF4G1_HUMAN Isofo	Q04637-5;E7EX73;Q04637-4;E9PGM1;Q04637-3;E7EUU4;Q04637;Q04637-8;Q04637-9;Q04637-6;Q04637-7	Q04637-5	Q04637-5	3	532.211	9.75079	9.40852	9.38434	9.50289	9.38922	9.36708	8.36769	9.21822	8.88655	5	6
436	Sodium/calcium exchanger 1	SLC8A1;SLC8A1;SLC8A1	_AVS(ph)MHEVNTEVTENDPVSK_	AVS(1)MHEVNTEVTENDPVSK	AVS(50.58)MHEVNT(-50.58)EVT(-63.77)ENDPVS(-70.94)K	S	1	389	389;392;392;392;392;392;392	3	0.999991	50.5774	+	1.20444e-09	71.06	70.484	71.06	NaN	NaN	NaN	NaN	NaN	NaN	NaN	NaN	NaN	NaN	NaN	NaN				>tr|E7EV41|E7EV41_HUMAN Sodium/calcium exchanger 1 OS=Homo sapiens GN=SLC8A1 PE=4 SV=1;>sp|P32418-2|NAC1_HUMAN Isoform 3 of Sodium/calcium exchanger 1 OS=Homo sapiens GN=SLC8A1;>tr|F5H5B3|F5H5B3_HUMAN Sodium/calcium exchanger 1 OS=Homo sapiens GN=SLC8A1 PE	E7EV41;P32418-2;F5H5B3;P32418-3;P32418-4;P32418-5;P32418	E7EV41	E7EV41	2	1083.47	NaN	NaN	NaN	NaN	NaN	NaN	NaN	NaN	NaN	NaN	NaN
437	ADP-ribosylation factor GTPase-activating protein 1	ARFGAP1;ARFGAP1;ARFGAP1;ARFGAP1;ARFGAP1	_RSSDS(ph)WEVWGSASTNR_	RS(0.302)S(0.302)DS(0.396)WEVWGSASTNR	RS(-1.18)S(-1.18)DS(1.18)WEVWGS(-33.34)AS(-39.94)T(-40.8)NR	S		297	297;318;363;371;119;250	5	0.395963	1.17805		0.00938081	41.088	41.088	41.088	NaN	NaN	NaN	NaN	NaN	NaN	NaN	NaN	NaN	NaN	NaN	NaN				>tr|F8VWH9|F8VWH9_HUMAN ADP-ribosylation factor GTPase-activating protein 1 OS=Homo sapiens GN=ARFGAP1 PE=4 SV=1;>tr|E7EV62|E7EV62_HUMAN ADP-ribosylation factor GTPase-activating protein 1 OS=Homo sapiens GN=ARFGAP1 PE=4 SV=1;>sp|Q8N6T3|ARFG1_HUMAN ADP-rib	F8VWH9;E7EV62;Q8N6T3;Q8N6T3-2;E5RHH7;B7Z8H8	F8VWH9	F8VWH9	3	635.602	NaN	NaN	NaN	NaN	NaN	NaN	NaN	NaN	NaN	NaN	NaN
438	U4/U6 small nuclear ribonucleoprotein Prp3	PRPF3;PRPF3	_WDEQTSNTKGDDDEES(ph)DEEAVKK_	WDEQTSNTKGDDDEES(1)DEEAVKK	WDEQT(-84.1)S(-79.52)NT(-80.3)KGDDDEES(79.52)DEEAVKK	S	1	570	570;619	16	1	79.5179	+	1.08023e-50	168.09	166.84	168.09	-0.00397285	-0.017637	-0.0108049	9.3354e-05	-0.187296	-0.235972	-0.211634	0.00118467	-0.138299	-0.317883	-0.228091	0.0161253				>tr|E7EVD1|E7EVD1_HUMAN U4/U6 small nuclear ribonucleoprotein Prp3 OS=Homo sapiens GN=PRPF3 PE=4 SV=1;>sp|O43395|PRPF3_HUMAN U4/U6 small nuclear ribonucleoprotein Prp3 OS=Homo sapiens GN=PRPF3 PE=1 SV=2	E7EVD1;O43395	E7EVD1	E7EVD1	3	912.366	8.90315	8.72189	8.75309	8.80017	8.22763	8.70679	7.25573	8.67549	7.96699	3	3
439	Protein SDA1 homolog	SDAD1;SDAD1	_YIEIDS(ph)DEEPRGELLSLR_	YIEIDS(1)DEEPRGELLSLR	Y(-72.99)IEIDS(45.78)DEEPRGELLS(-45.78)LR	S	1	488	488;548;585	6	0.999974	45.7821	+	7.10318e-23	109.65	109.65	99.407	0.155749	-0.130535	0.0126069	0.0409795	0.142217	-0.133958	0.00412965	0.0381365	-0.255667	-0.323889	-0.289778	0.00232713				>sp|Q9NVU7-2|SDA1_HUMAN Isoform 2 of Protein SDA1 homolog OS=Homo sapiens GN=SDAD1;>tr|E7EW05|E7EW05_HUMAN Protein SDA1 homolog OS=Homo sapiens GN=SDAD1 PE=4 SV=1;>sp|Q9NVU7|SDA1_HUMAN Protein SDA1 homolog OS=Homo sapiens GN=SDAD1 PE=1 SV=3	Q9NVU7-2;E7EW05;Q9NVU7	Q9NVU7-2	Q9NVU7-2	3	738.682	8.30718	8.16513	8.53656	7.88745	8.09927	7.90003	7.82494	8.05721	8.36158	2	3
440	Rab11 family-interacting protein 1	RAB11FIP1;RAB11FIP1	_HLFS(ph)STENLAAGSWKEPAEGGGLSSDR_	HLFS(0.33)S(0.33)T(0.33)ENLAAGS(0.011)WKEPAEGGGLSSDR	HLFS(0)S(0)T(0)ENLAAGS(-14.64)WKEPAEGGGLS(-46.6)S(-46.6)DR	S		208	208;208;356;356	4	0.329558	0		0.0234802	52.465	52.465	52.465	NaN	NaN	NaN	NaN	NaN	NaN	NaN	NaN	NaN	NaN	NaN	NaN				>sp|Q6WKZ4-2|RFIP1_HUMAN Isoform 4 of Rab11 family-interacting protein 1 OS=Homo sapiens GN=RAB11FIP1;>tr|E7EX40|E7EX40_HUMAN Rab11 family-interacting protein 1 OS=Homo sapiens GN=RAB11FIP1 PE=4 SV=1;>sp|Q6WKZ4-3|RFIP1_HUMAN Isoform 2 of Rab11 family-inter	Q6WKZ4-2;E7EX40;Q6WKZ4-3;Q6WKZ4	Q6WKZ4-2	Q6WKZ4-2	3	961.77	NaN	NaN	NaN	NaN	NaN	NaN	NaN	NaN	NaN	NaN	NaN
441	Rab11 family-interacting protein 1	RAB11FIP1;RAB11FIP1	_HLFS(ph)STENLAAGSWKEPAEGGGLSSDR_	HLFS(0.33)S(0.33)T(0.33)ENLAAGS(0.011)WKEPAEGGGLSSDR	HLFS(0)S(0)T(0)ENLAAGS(-14.64)WKEPAEGGGLS(-46.6)S(-46.6)DR	S		209	209;209;357;357	5	0.329558	0		0.0234802	52.465	52.465	52.465	NaN	NaN	NaN	NaN	NaN	NaN	NaN	NaN	NaN	NaN	NaN	NaN				>sp|Q6WKZ4-2|RFIP1_HUMAN Isoform 4 of Rab11 family-interacting protein 1 OS=Homo sapiens GN=RAB11FIP1;>tr|E7EX40|E7EX40_HUMAN Rab11 family-interacting protein 1 OS=Homo sapiens GN=RAB11FIP1 PE=4 SV=1;>sp|Q6WKZ4-3|RFIP1_HUMAN Isoform 2 of Rab11 family-inter	Q6WKZ4-2;E7EX40;Q6WKZ4-3;Q6WKZ4	Q6WKZ4-2	Q6WKZ4-2	3	961.77	NaN	NaN	NaN	NaN	NaN	NaN	NaN	NaN	NaN	NaN	NaN
442	Rab11 family-interacting protein 1;Rab11 family-interacting protein 2	RAB11FIP1;RAB11FIP1;RAB11FIP2;RAB11FIP2	_NNMTAS(ph)MFDLSMK_	NNMT(0.063)AS(0.932)MFDLS(0.005)MK	NNMT(-11.72)AS(11.72)MFDLS(-22.61)MK	S	1	8	8;8;156;156;150;150	6	0.932178	11.7218	+	0.000192976	48.899	48.899	48.899	NaN	NaN	NaN	NaN	NaN	NaN	NaN	NaN	NaN	-0.191563	-0.191563	NaN				>sp|Q6WKZ4-2|RFIP1_HUMAN Isoform 4 of Rab11 family-interacting protein 1 OS=Homo sapiens GN=RAB11FIP1;>tr|E7EX40|E7EX40_HUMAN Rab11 family-interacting protein 1 OS=Homo sapiens GN=RAB11FIP1 PE=4 SV=1;>sp|Q6WKZ4-3|RFIP1_HUMAN Isoform 2 of Rab11 family-inter	Q6WKZ4-2;E7EX40;Q6WKZ4-3;Q6WKZ4;Q7L804;Q3I768	Q6WKZ4-2	Q6WKZ4-2	2	785.311	NaN	NaN	6.82371	NaN	NaN	NaN	NaN	NaN	6.82371	NaN	NaN
443	Nascent polypeptide-associated complex subunit alpha	NACA;NACA;NACA;NACA;NACA	_VQGEAVSNIQENTQTPTVQEES(ph)EEEEVDETGVEVK_	VQGEAVSNIQENTQTPTVQEES(1)EEEEVDETGVEVK	VQGEAVS(-146.65)NIQENT(-97.41)QT(-72.81)PT(-44.57)VQEES(44.57)EEEEVDET(-47.47)GVEVK	S	1	87	87;164;166;876;2029;166	22	0.999947	44.5669	+	7.30895e-161	183.42	178.51	183.42	-0.0270721	NaN	-0.0270721	NaN	-0.259202	NaN	-0.259202	NaN	-0.218666	-0.134221	-0.176443	0.00356545				>tr|F8VZJ2|F8VZJ2_HUMAN Nascent polypeptide-associated complex subunit alpha OS=Homo sapiens GN=NACA PE=4 SV=1;>tr|H0YHX9|H0YHX9_HUMAN Nascent polypeptide-associated complex subunit alpha (Fragment) OS=Homo sapiens GN=NACA PE=4 SV=1;>sp|Q13765|NACA_HUMAN N	F8VZJ2;H0YHX9;Q13765;E9PAV3-2;E9PAV3;F8W0W4	F8VZJ2	F8VZJ2	3	1314.25	8.02506	8.07657	9.17257	8.02506	NaN	8.07657	NaN	8.47026	9.07649	1	NaN
444	Splicing factor 3A subunit 1	SF3A1;SF3A1;SF3A1	_AEEPPSQLDQDTQVQDMDEGS(ph)DDEEEGQK_	AEEPPSQLDQDTQVQDMDEGS(1)DDEEEGQK	AEEPPS(-99.71)QLDQDT(-78.16)QVQDMDEGS(78.16)DDEEEGQK	S	1	55	55;294;359	21	1	78.1603	+	2.49479e-59	127.72	127.54	127.72	NaN	-0.154194	-0.154194	NaN	0.298776	0.122853	0.210814	0.0154745	-0.0840126	-0.0263043	-0.0551585	0.00166512				>tr|H7C1L2|H7C1L2_HUMAN Splicing factor 3A subunit 1 (Fragment) OS=Homo sapiens GN=SF3A1 PE=4 SV=1;>tr|E9PAW1|E9PAW1_HUMAN Splicing factor 3A subunit 1 OS=Homo sapiens GN=SF3A1 PE=4 SV=1;>sp|Q15459|SF3A1_HUMAN Splicing factor 3A subunit 1 OS=Homo sapiens G	H7C1L2;E9PAW1;Q15459	H7C1L2	H7C1L2	3	1110.43	7.50155	8.11322	8.41749	NaN	7.50155	7.4127	8.0167	7.87997	8.26872	NaN	1
445	Splicing factor 3A subunit 1	SF3A1;SF3A1;SF3A1	_FGESEEVEMEVES(ph)DEEDDKQEK_	FGESEEVEMEVES(1)DEEDDKQEK	FGES(-39.45)EEVEMEVES(39.45)DEEDDKQEK	S	1	25	25;264;329	13	0.999886	39.4464	+	3.9114e-07	75.529	75.529	66.556	NaN	NaN	NaN	NaN	NaN	NaN	NaN	NaN	NaN	-0.115033	-0.115033	NaN				>tr|H7C1L2|H7C1L2_HUMAN Splicing factor 3A subunit 1 (Fragment) OS=Homo sapiens GN=SF3A1 PE=4 SV=1;>tr|E9PAW1|E9PAW1_HUMAN Splicing factor 3A subunit 1 OS=Homo sapiens GN=SF3A1 PE=4 SV=1;>sp|Q15459|SF3A1_HUMAN Splicing factor 3A subunit 1 OS=Homo sapiens G	H7C1L2;E9PAW1;Q15459	H7C1L2	H7C1L2	3	899.681	NaN	NaN	8.01995	NaN	NaN	NaN	NaN	NaN	8.01995	NaN	NaN
446	Tyrosine-protein phosphatase non-receptor type 12	PTPN12;PTPN12	_DVDVS(ph)EDSPPPLPERTPESFVLASEHNTPVR_	DVDVS(0.527)EDS(0.471)PPPLPERT(0.001)PESFVLASEHNTPVR	DVDVS(0.49)EDS(-0.49)PPPLPERT(-26.96)PES(-30.77)FVLAS(-40.72)EHNT(-48.99)PVR	S	1	540	540;551;670	5	0.527239	0.487969		0.00431744	59.536	59.536	59.536	-0.0483376	-0.580435	-0.314386	0.141564	NaN	0.66125	0.66125	NaN	NaN	NaN	NaN	NaN				>sp|Q05209-2|PTN12_HUMAN Isoform 2 of Tyrosine-protein phosphatase non-receptor type 12 OS=Homo sapiens GN=PTPN12;>tr|E9PBR5|E9PBR5_HUMAN Tyrosine-protein phosphatase non-receptor type 12 OS=Homo sapiens GN=PTPN12 PE=4 SV=1;>sp|Q05209|PTN12_HUMAN Tyrosine-	Q05209-2;E9PBR5;Q05209	Q05209-2	Q05209-2	4	874.912	7.44239	7.27096	NaN	7.0154	7.23887	NaN	7.27096	NaN	NaN	1	1
447	Tyrosine-protein phosphatase non-receptor type 12	PTPN12;PTPN12	_DVDVSEDS(ph)PPPLPERTPESFVLASEHNTPVR_	DVDVS(0.179)EDS(0.794)PPPLPERT(0.02)PES(0.007)FVLASEHNTPVR	DVDVS(-6.48)EDS(6.48)PPPLPERT(-16.1)PES(-20.46)FVLAS(-35.87)EHNT(-44.02)PVR	S	1	543	543;554;673	8	0.794407	6.47942	+	0.0141165	54.282	54.282	54.282	NaN	NaN	NaN	NaN	NaN	NaN	NaN	NaN	0.985501	NaN	0.985501	NaN				>sp|Q05209-2|PTN12_HUMAN Isoform 2 of Tyrosine-protein phosphatase non-receptor type 12 OS=Homo sapiens GN=PTPN12;>tr|E9PBR5|E9PBR5_HUMAN Tyrosine-protein phosphatase non-receptor type 12 OS=Homo sapiens GN=PTPN12 PE=4 SV=1;>sp|Q05209|PTN12_HUMAN Tyrosine-	Q05209-2;E9PBR5;Q05209	Q05209-2	Q05209-2	4	874.912	NaN	NaN	7.92321	NaN	NaN	NaN	NaN	7.92321	NaN	NaN	NaN
448	Tyrosine-protein phosphatase non-receptor type 12	PTPN12;PTPN12;PTPN12	_TPLSFTNPLHS(ph)DDS(ph)DSDERNSDGAVTQNK_	TPLS(0.001)FT(0.026)NPLHS(0.917)DDS(0.781)DS(0.265)DERNS(0.009)DGAVT(0.001)QNK	T(-42.37)PLS(-32.82)FT(-16.51)NPLHS(10.81)DDS(5.46)DS(-5.46)DERNS(-20.33)DGAVT(-32.76)QNK	S	2	473	473;484;603;111	11	0.917358	10.808	+	0.00278388	67.496	67.496	67.496	0.240497	-0.412077	-0.0857898	0.212927	-0.0549617	-0.0364681	-0.0457149	0.000171007	-0.183638	-0.143524	-0.163581	0.000804566				>sp|Q05209-2|PTN12_HUMAN Isoform 2 of Tyrosine-protein phosphatase non-receptor type 12 OS=Homo sapiens GN=PTPN12;>tr|E9PBR5|E9PBR5_HUMAN Tyrosine-protein phosphatase non-receptor type 12 OS=Homo sapiens GN=PTPN12 PE=4 SV=1;>sp|Q05209|PTN12_HUMAN Tyrosine-	Q05209-2;E9PBR5;Q05209;H3BM04	Q05209-2	Q05209-2	3	1103.12	8.36025	8.41096	8.51203	8.06543	8.05293	7.94353	8.22994	7.94807	8.37361	2	2
449	Tyrosine-protein phosphatase non-receptor type 12	PTPN12;PTPN12;PTPN12	_TPLSFTNPLHS(ph)DDS(ph)DSDERNSDGAVTQNK_	TPLS(0.001)FT(0.026)NPLHS(0.917)DDS(0.781)DS(0.265)DERNS(0.009)DGAVT(0.001)QNK	T(-42.37)PLS(-32.82)FT(-16.51)NPLHS(10.81)DDS(5.46)DS(-5.46)DERNS(-20.33)DGAVT(-32.76)QNK	S	2	476	476;487;606;114	14	0.781028	5.46403	+	0.00278388	67.496	67.496	67.496	0.240497	-0.412077	-0.0857898	0.212927	-0.0549617	-0.0364681	-0.0457149	0.000171007	-0.183638	-0.121811	-0.152724	0.00191128				>sp|Q05209-2|PTN12_HUMAN Isoform 2 of Tyrosine-protein phosphatase non-receptor type 12 OS=Homo sapiens GN=PTPN12;>tr|E9PBR5|E9PBR5_HUMAN Tyrosine-protein phosphatase non-receptor type 12 OS=Homo sapiens GN=PTPN12 PE=4 SV=1;>sp|Q05209|PTN12_HUMAN Tyrosine-	Q05209-2;E9PBR5;Q05209;H3BM04	Q05209-2	Q05209-2	3	1103.12	8.36025	8.41096	8.51203	8.06543	8.05293	7.94353	8.22994	7.94807	8.37361	2	2
450	Multifunctional protein ADE2;Phosphoribosylaminoimidazole-succinocarboxamide synthase;Phosphoribosylaminoimidazole carboxylase	PAICS;PAICS	_EVYELLDS(ph)PGK_	EVYELLDS(1)PGK	EVY(-42.34)ELLDS(42.34)PGK	S	1	27	27;27;27	8	0.999942	42.3388	+	0.000252111	52.527	51.088	52.527	NaN	NaN	NaN	NaN	NaN	-0.72657	-0.72657	NaN	NaN	-0.349592	-0.349592	NaN				>tr|E9PBS1|E9PBS1_HUMAN Phosphoribosylaminoimidazole carboxylase (Fragment) OS=Homo sapiens GN=PAICS PE=4 SV=1;>sp|P22234|PUR6_HUMAN Multifunctional protein ADE2 OS=Homo sapiens GN=PAICS PE=1 SV=3;>sp|P22234-2|PUR6_HUMAN Isoform 2 of Multifunctional protei	E9PBS1;P22234;P22234-2	E9PBS1	E9PBS1	2	665.302	NaN	6.78198	6.86027	NaN	NaN	NaN	6.78198	NaN	6.86027	NaN	NaN
451	Serine/threonine-protein kinase MARK2	MARK2;MARK2;MARK2	_SRNS(ph)PLLER_	S(0.001)RNS(0.999)PLLER	S(-31.1)RNS(31.1)PLLER	S	1	452	452;453;453;485;486;486;452;453;453;485;486;486;453;452;485;486;453;486	4	0.999225	31.1039	+	0.000901016	72.681	72.681	72.681	-0.16579	0.167815	0.00101215	0.0556462	-0.429692	NaN	-0.429692	NaN	-0.374991	NaN	-0.374991	NaN				>sp|Q7KZI7-13|MARK2_HUMAN Isoform 13 of Serine/threonine-protein kinase MARK2 OS=Homo sapiens GN=MARK2;>sp|Q7KZI7-7|MARK2_HUMAN Isoform 7 of Serine/threonine-protein kinase MARK2 OS=Homo sapiens GN=MARK2;>sp|Q7KZI7-2|MARK2_HUMAN Isoform 2 of Serine/threoni	Q7KZI7-13;Q7KZI7-7;Q7KZI7-2;Q7KZI7-16;Q7KZI7-4;Q7KZI7-9;Q7KZI7-14;Q7KZI7-3;Q7KZI7-6;E9PC69;Q7KZI7-8;Q7KZI7;Q7KZI7-10;E7ETY4;Q7KZI7-15;Q7KZI7-5;Q7KZI7-12;Q7KZI7-11	Q7KZI7-13	Q7KZI7-13	2	576.282	7.98916	7.6525	7.63427	7.60512	7.7578	7.6525	NaN	7.63427	NaN	2	2
452		CAST;CAST	_PIGPDDAIDALSSDFTCGS(ph)PTAAGK_	PIGPDDAIDALSS(0.004)DFT(0.063)CGS(0.891)PT(0.041)AAGK	PIGPDDAIDALS(-36.61)S(-23.64)DFT(-11.5)CGS(11.5)PT(-13.32)AAGK	S	1	125	125;208;230;291;291	19	0.89139	11.5027	+	2.05235e-40	121.7	121.51	98.657	0.0901759	-0.155361	-0.0325924	0.0301441	0.708143	-0.0745054	0.316819	0.306269	0.0731348	NaN	0.0731348	NaN				>sp|P20810-3|ICAL_HUMAN Isoform 3 of Calpastatin OS=Homo sapiens GN=CAST;>tr|E9PCH5|E9PCH5_HUMAN Calpastatin OS=Homo sapiens GN=CAST PE=4 SV=1;>sp|P20810-2|ICAL_HUMAN Isoform 2 of Calpastatin OS=Homo sapiens GN=CAST;>sp|P20810-5|ICAL_HUMAN Isoform 5 of Cal	P20810-3;E9PCH5;P20810-2;P20810-5;F8W7E0	P20810-3	P20810-3	2	1272.05	8.76154	8.78857	8.44852	8.57467	8.30522	8.72955	7.89255	8.44852	NaN	1	2
453	Anaphase-promoting complex subunit 4	ANAPC4;ANAPC4	_IKEEVLSES(ph)EAENQQAGAAALAPEIVIK_	IKEEVLS(0.46)ES(0.54)EAENQQAGAAALAPEIVIK	IKEEVLS(-0.7)ES(0.7)EAENQQAGAAALAPEIVIK	S	1	779	779;780	9	0.540473	0.704627		0.0755282	41.218	41.218	41.218	-0.0305456	0.085114	0.0272842	0.00668857	-0.123104	-0.189034	-0.156069	0.00217338	-0.61447	-0.0467006	-0.330585	0.161181				>sp|Q9UJX5|APC4_HUMAN Anaphase-promoting complex subunit 4 OS=Homo sapiens GN=ANAPC4 PE=1 SV=2;>tr|E9PCR4|E9PCR4_HUMAN Anaphase-promoting complex subunit 4 OS=Homo sapiens GN=ANAPC4 PE=4 SV=1	Q9UJX5;E9PCR4	Q9UJX5	Q9UJX5	3	1006.51	7.4302	7.50909	7.52388	7.17528	7.07759	6.71438	7.43315	6.87233	7.41425	1	1
454	Caveolin;Caveolin-2	CAV2;CAV2	_ADVQLFMDDDS(ph)Y(ph)SHHS(ph)GLEYADPEK_	ADVQLFMDDDS(0.856)Y(0.698)S(0.498)HHS(0.945)GLEY(0.003)ADPEK	ADVQLFMDDDS(5.42)Y(2.24)S(-2.24)HHS(9.7)GLEY(-26.24)ADPEK	S	2;3	18	18;18;18	11	0.855933	5.42437	+	2.34492e-40	117.77	116.71	94.059	NaN	-0.0747794	-0.0747794	NaN	-0.157029	-0.332393	-0.244711	0.0153762	0.342441	-0.0875986	0.127421	0.092467				>sp|P51636-3|CAV2_HUMAN Isoform C of Caveolin-2 OS=Homo sapiens GN=CAV2;>tr|E9PCT3|E9PCT3_HUMAN Caveolin OS=Homo sapiens GN=CAV2 PE=3 SV=1;>sp|P51636|CAV2_HUMAN Caveolin-2 OS=Homo sapiens GN=CAV2 PE=1 SV=2	P51636-3;E9PCT3;P51636	P51636-3	P51636-3	3	1037.05	8.63396	8.66479	9.02753	NaN	8.63396	8.18201	8.4915	8.34674	8.92595	NaN	1
455	Caveolin;Caveolin-2	CAV2;CAV2	_ADVQLFMDDDSYS(ph)HHS(ph)GLEYADPEK_	ADVQLFMDDDS(0.018)Y(0.001)S(0.984)HHS(0.997)GLEYADPEK	ADVQLFMDDDS(-18.08)Y(-29.74)S(18.08)HHS(25.49)GLEY(-57.18)ADPEK	S	2;3	20	20;20;20	13	0.983638	18.0806	+	3.34379e-67	147.51	146.55	115.18	0.0434844	-0.070252	-0.0133838	0.00646799	-0.0683774	-0.332393	-0.200385	0.0348521	-0.0145578	-0.1038	-0.0591788	0.00398205				>sp|P51636-3|CAV2_HUMAN Isoform C of Caveolin-2 OS=Homo sapiens GN=CAV2;>tr|E9PCT3|E9PCT3_HUMAN Caveolin OS=Homo sapiens GN=CAV2 PE=3 SV=1;>sp|P51636|CAV2_HUMAN Caveolin-2 OS=Homo sapiens GN=CAV2 PE=1 SV=2	P51636-3;E9PCT3;P51636	P51636-3	P51636-3	3	1010.39	9.10118	8.885	9.27345	8.49293	8.97828	8.66016	8.4915	9.06187	8.85963	2	3
456	Caveolin;Caveolin-2	CAV2;CAV2	_ADVQLFMDDDSYS(ph)HHS(ph)GLEYADPEK_	ADVQLFMDDDS(0.175)YS(0.826)HHS(0.999)GLEYADPEK	ADVQLFMDDDS(-6.76)Y(-40.2)S(6.76)HHS(29.68)GLEY(-77.96)ADPEK	S	1;2;3	23	23;23;23	16	0.99911	29.6784	+	3.34379e-67	147.51	146.55	147.51	0.0172092	0.0994945	0.0583519	0.00338543	0.591967	-0.332393	0.129787	0.42722	0.65581	-0.0742314	0.290789	0.26648				>sp|P51636-3|CAV2_HUMAN Isoform C of Caveolin-2 OS=Homo sapiens GN=CAV2;>tr|E9PCT3|E9PCT3_HUMAN Caveolin OS=Homo sapiens GN=CAV2 PE=3 SV=1;>sp|P51636|CAV2_HUMAN Caveolin-2 OS=Homo sapiens GN=CAV2 PE=1 SV=2	P51636-3;E9PCT3;P51636	P51636-3	P51636-3	3	1010.39	9.28712	9.11955	9.39303	8.87208	9.07631	9.00294	8.4915	9.1285	9.05216	3	2
457	Calcipressin-3;Calcipressin-1	RCAN3;RCAN3;RCAN1;RCAN1	_QFLIS(ph)PPAS(ph)PPVGWK_	QFLIS(1)PPAS(1)PPVGWK	QFLIS(63.3)PPAS(63.3)PPVGWK	S	2	15	15;28;82;90;108;108;138;148;153;163	5	1	63.3021	+	7.87056e-07	63.302	63.302	63.302	NaN	NaN	NaN	NaN	NaN	-0.596077	-0.596077	NaN	NaN	-0.929185	-0.929185	NaN				>tr|H0YF64|H0YF64_HUMAN Calcipressin-3 (Fragment) OS=Homo sapiens GN=RCAN3 PE=4 SV=1;>sp|P53805-4|RCAN1_HUMAN Isoform 4 of Calcipressin-1 OS=Homo sapiens GN=RCAN1;>sp|P53805-3|RCAN1_HUMAN Isoform 3 of Calcipressin-1 OS=Homo sapiens GN=RCAN1;>sp|Q9UKA8-5|RC	H0YF64;P53805-4;P53805-3;Q9UKA8-5;P53805-2;V9GYW9;Q9UKA8-2;Q9UKA8;E9PD55;P53805	H0YF64	H0YF64	2	892.415	NaN	6.62915	7.46592	NaN	NaN	NaN	6.62915	NaN	7.46592	NaN	NaN
458	Calcipressin-3;Calcipressin-1	RCAN3;RCAN3;RCAN1;RCAN1	_QFLIS(ph)PPAS(ph)PPVGWK_	QFLIS(1)PPAS(1)PPVGWK	QFLIS(63.3)PPAS(63.3)PPVGWK	S	2	19	19;32;86;94;112;112;142;152;157;167	9	1	63.3021	+	7.87056e-07	63.302	63.302	63.302	NaN	NaN	NaN	NaN	NaN	-0.596077	-0.596077	NaN	NaN	-0.929185	-0.929185	NaN				>tr|H0YF64|H0YF64_HUMAN Calcipressin-3 (Fragment) OS=Homo sapiens GN=RCAN3 PE=4 SV=1;>sp|P53805-4|RCAN1_HUMAN Isoform 4 of Calcipressin-1 OS=Homo sapiens GN=RCAN1;>sp|P53805-3|RCAN1_HUMAN Isoform 3 of Calcipressin-1 OS=Homo sapiens GN=RCAN1;>sp|Q9UKA8-5|RC	H0YF64;P53805-4;P53805-3;Q9UKA8-5;P53805-2;V9GYW9;Q9UKA8-2;Q9UKA8;E9PD55;P53805	H0YF64	H0YF64	2	892.415	NaN	6.62915	7.46592	NaN	NaN	NaN	6.62915	NaN	7.46592	NaN	NaN
459	Intersectin-1	ITSN1;ITSN1;ITSN1	_SAFTPATATGSS(ph)PSPVLGQGEK_	SAFTPAT(0.002)AT(0.048)GS(0.138)S(0.453)PS(0.359)PVLGQGEK	S(-44.2)AFT(-40.81)PAT(-23.89)AT(-9.72)GS(-5.16)S(1)PS(-1)PVLGQGEK	S		897	897;860;865;897;902;860;897;902;902;897;897;902;902;904	12	0.452562	1.00262		0.000118028	55.662	54.099	55.662	NaN	NaN	NaN	NaN	NaN	NaN	NaN	NaN	NaN	NaN	NaN	NaN				>sp|Q15811-6|ITSN1_HUMAN Isoform 6 of Intersectin-1 OS=Homo sapiens GN=ITSN1;>sp|Q15811-12|ITSN1_HUMAN Isoform 12 of Intersectin-1 OS=Homo sapiens GN=ITSN1;>sp|Q15811-11|ITSN1_HUMAN Isoform 11 of Intersectin-1 OS=Homo sapiens GN=ITSN1;>sp|Q15811-3|ITSN1_HU	Q15811-6;Q15811-12;Q15811-11;Q15811-3;F8W7U0;Q15811-10;Q15811-7;Q15811-2;Q15811-4;Q15811-9;Q15811-8;Q15811;E9PD98;CON__ENSEMBL:ENSBTAP00000001528	Q15811-6	Q15811-6	2	1085.51	NaN	NaN	NaN	NaN	NaN	NaN	NaN	NaN	NaN	NaN	NaN
460	Intersectin-1	ITSN1;ITSN1;ITSN1	_SAFTPATATGSSPS(ph)PVLGQGEK_	SAFTPATATGS(0.001)S(0.017)PS(0.982)PVLGQGEK	S(-98.65)AFT(-93.15)PAT(-61.4)AT(-41.15)GS(-28.83)S(-17.62)PS(17.62)PVLGQGEK	S	1	899	899;862;867;899;904;862;899;904;904;899;899;904;904;906	14	0.981654	17.619	+	4.46174e-29	122.53	120.9	109.98	0.247927	-0.201258	0.023335	0.100884	0.145482	NaN	0.145482	NaN	0.141564	-0.194213	-0.0263248	0.056373				>sp|Q15811-6|ITSN1_HUMAN Isoform 6 of Intersectin-1 OS=Homo sapiens GN=ITSN1;>sp|Q15811-12|ITSN1_HUMAN Isoform 12 of Intersectin-1 OS=Homo sapiens GN=ITSN1;>sp|Q15811-11|ITSN1_HUMAN Isoform 11 of Intersectin-1 OS=Homo sapiens GN=ITSN1;>sp|Q15811-3|ITSN1_HU	Q15811-6;Q15811-12;Q15811-11;Q15811-3;F8W7U0;Q15811-10;Q15811-7;Q15811-2;Q15811-4;Q15811-9;Q15811-8;Q15811;E9PD98;CON__ENSEMBL:ENSBTAP00000001528	Q15811-6	Q15811-6	2	1085.51	8.42556	7.51632	8.19884	7.99885	8.22188	7.51632	NaN	8.08824	7.55067	1	2
461	Intersectin-1	ITSN1;ITSN1;ITSN1;ITSN1	_STSM(ox)DSGSSES(ph)PASLK_	S(0.001)T(0.001)SMDS(0.002)GS(0.034)S(0.082)ES(0.799)PAS(0.082)LK	S(-31.92)T(-31.92)S(-32.12)MDS(-26.28)GS(-13.78)S(-9.89)ES(9.89)PAS(-9.89)LK	S	1	981	981;944;949;981;986;944;981;986;986;981;981;986;986;39	11	0.799265	9.89318	+	0.0125311	40.137	38.285	40.137	NaN	-0.302875	-0.302875	NaN	-0.0918942	0.257735	0.0829205	0.0611203	-0.186705	0.0599309	-0.0633871	0.0304147				>sp|Q15811-6|ITSN1_HUMAN Isoform 6 of Intersectin-1 OS=Homo sapiens GN=ITSN1;>sp|Q15811-12|ITSN1_HUMAN Isoform 12 of Intersectin-1 OS=Homo sapiens GN=ITSN1;>sp|Q15811-11|ITSN1_HUMAN Isoform 11 of Intersectin-1 OS=Homo sapiens GN=ITSN1;>sp|Q15811-3|ITSN1_HU	Q15811-6;Q15811-12;Q15811-11;Q15811-3;F8W7U0;Q15811-10;Q15811-7;Q15811-2;Q15811-4;Q15811-9;Q15811-8;Q15811;E9PD98;H0Y7J7	Q15811-6	Q15811-6	2	833.829	7.07449	7.26894	7.2821	NaN	7.07449	7.21064	6.36801	7.08253	6.84844	NaN	1
462	1-phosphatidylinositol 3-phosphate 5-kinase	PIKFYVE;PIKFYVE	_SAS(ph)ITNLSLDR_	S(0.014)AS(0.981)IT(0.004)NLSLDR	S(-18.35)AS(18.35)IT(-23.52)NLS(-40.4)LDR	S	1	210	210;221;307;307;307	3	0.981202	18.351	+	0.00106099	45.614	44.242	45.614	NaN	NaN	NaN	NaN	NaN	NaN	NaN	NaN	NaN	-0.127369	-0.127369	NaN				>sp|Q9Y2I7-2|FYV1_HUMAN Isoform 2 of 1-phosphatidylinositol 3-phosphate 5-kinase OS=Homo sapiens GN=PIKFYVE;>sp|Q9Y2I7-3|FYV1_HUMAN Isoform 3 of 1-phosphatidylinositol 3-phosphate 5-kinase OS=Homo sapiens GN=PIKFYVE;>sp|Q9Y2I7-4|FYV1_HUMAN Isoform 4 of 1-p	Q9Y2I7-2;Q9Y2I7-3;Q9Y2I7-4;E9PDH4;Q9Y2I7	Q9Y2I7-2	Q9Y2I7-2	2	628.798	NaN	NaN	6.93967	NaN	NaN	NaN	NaN	NaN	6.93967	NaN	NaN
463	Protein NDRG1	NDRG1;NDRG1;NDRG1;NDRG1	_SHT(ph)SEGTRSRSHTSEGAHLDITPNSGAAGNSAGPK_	S(0.011)HT(0.14)S(0.14)EGT(0.14)RS(0.14)RS(0.14)HT(0.14)S(0.14)EGAHLDIT(0.006)PNS(0.001)GAAGNSAGPK	S(-10.9)HT(0)S(0)EGT(0)RS(0)RS(0)HT(0)S(0)EGAHLDIT(-13.54)PNS(-23.85)GAAGNS(-53.52)AGPK	S		283	283;294;298;364;73;111	11	0.14026	0		0.0471684	58.891	58.891	58.891	NaN	NaN	NaN	NaN	NaN	NaN	NaN	NaN	NaN	NaN	NaN	NaN				>sp|Q92597-3|NDRG1_HUMAN Isoform 3 of Protein NDRG1 OS=Homo sapiens GN=NDRG1;>tr|E9PDL6|E9PDL6_HUMAN Protein NDRG1 OS=Homo sapiens GN=NDRG1 PE=4 SV=2;>sp|Q92597-2|NDRG1_HUMAN Isoform 2 of Protein NDRG1 OS=Homo sapiens GN=NDRG1;>sp|Q92597|NDRG1_HUMAN Protei	Q92597-3;E9PDL6;Q92597-2;Q92597;E5RJY1;E7ESM1	Q92597-3	Q92597-3	5	711.726	NaN	NaN	NaN	NaN	NaN	NaN	NaN	NaN	NaN	NaN	NaN
464	Protein NDRG1	NDRG1;NDRG1;NDRG1;NDRG1	_SHTS(ph)EGAHLDITPNSGAAGNSAGPK_	S(0.024)HT(0.435)S(0.541)EGAHLDITPNSGAAGNSAGPK	S(-13.52)HT(-0.95)S(0.95)EGAHLDIT(-53.55)PNS(-87.1)GAAGNS(-99.17)AGPK	S	1	286	286;297;301;367;76;114	4	0.541291	0.953204		1.39368e-29	132	132	105.61	-0.0717851	NaN	-0.0717851	NaN	NaN	NaN	NaN	NaN	-0.728287	NaN	-0.728287	NaN				>sp|Q92597-3|NDRG1_HUMAN Isoform 3 of Protein NDRG1 OS=Homo sapiens GN=NDRG1;>tr|E9PDL6|E9PDL6_HUMAN Protein NDRG1 OS=Homo sapiens GN=NDRG1 PE=4 SV=2;>sp|Q92597-2|NDRG1_HUMAN Isoform 2 of Protein NDRG1 OS=Homo sapiens GN=NDRG1;>sp|Q92597|NDRG1_HUMAN Protei	Q92597-3;E9PDL6;Q92597-2;Q92597;E5RJY1;E7ESM1	Q92597-3	Q92597-3	3	819.366	7.78923	NaN	7.64706	7.78923	NaN	NaN	NaN	7.64706	NaN	1	NaN
465	Protein NDRG1	NDRG1;NDRG1;NDRG1;NDRG1	_SHT(ph)S(ph)EGTRSRSHTSEGAHLDITPNSGAAGNSAGPK_	S(0.09)HT(0.301)S(0.299)EGT(0.319)RS(0.319)RS(0.303)HT(0.268)S(0.098)EGAHLDIT(0.004)PNSGAAGNSAGPK	S(-5.78)HT(0.91)S(0.91)EGT(-0.91)RS(-0.91)RS(-0.91)HT(-0.91)S(-5.34)EGAHLDIT(-20.55)PNS(-50.16)GAAGNS(-75.41)AGPK	S		276	276;287;291;357;66;104	4	0.298733	0.914311		0.0297822	76.562	76.562	76.562	NaN	NaN	NaN	NaN	NaN	NaN	NaN	NaN	NaN	NaN	NaN	NaN				>sp|Q92597-3|NDRG1_HUMAN Isoform 3 of Protein NDRG1 OS=Homo sapiens GN=NDRG1;>tr|E9PDL6|E9PDL6_HUMAN Protein NDRG1 OS=Homo sapiens GN=NDRG1 PE=4 SV=2;>sp|Q92597-2|NDRG1_HUMAN Isoform 2 of Protein NDRG1 OS=Homo sapiens GN=NDRG1;>sp|Q92597|NDRG1_HUMAN Protei	Q92597-3;E9PDL6;Q92597-2;Q92597;E5RJY1;E7ESM1	Q92597-3	Q92597-3	5	727.719	NaN	NaN	NaN	NaN	NaN	NaN	NaN	NaN	NaN	NaN	NaN
466	Protein NDRG1	NDRG1;NDRG1;NDRG1;NDRG1	_S(ph)RSHTSEGAHLDITPNSGAAGNSAGPK_	S(0.318)RS(0.227)HT(0.227)S(0.227)EGAHLDITPNSGAAGNSAGPK	S(1.45)RS(-1.45)HT(-1.45)S(-1.45)EGAHLDIT(-28.3)PNS(-62.17)GAAGNS(-94.1)AGPK	S		281	281;292;296;362;71;109	1	0.317576	1.45214		6.03758e-10	97.847	97.847	97.847	NaN	NaN	NaN	NaN	NaN	NaN	NaN	NaN	NaN	NaN	NaN	NaN				>sp|Q92597-3|NDRG1_HUMAN Isoform 3 of Protein NDRG1 OS=Homo sapiens GN=NDRG1;>tr|E9PDL6|E9PDL6_HUMAN Protein NDRG1 OS=Homo sapiens GN=NDRG1 PE=4 SV=2;>sp|Q92597-2|NDRG1_HUMAN Isoform 2 of Protein NDRG1 OS=Homo sapiens GN=NDRG1;>sp|Q92597|NDRG1_HUMAN Protei	Q92597-3;E9PDL6;Q92597-2;Q92597;E5RJY1;E7ESM1	Q92597-3	Q92597-3	4	675.56	NaN	NaN	NaN	NaN	NaN	NaN	NaN	NaN	NaN	NaN	NaN
467	Protein NDRG1	NDRG1;NDRG1;NDRG1;NDRG1	_TAS(ph)GSSVTSLDGTR_	T(0.003)AS(0.994)GS(0.003)SVTSLDGTR	T(-25.28)AS(25.28)GS(-25.28)S(-38.59)VT(-63.97)S(-68.71)LDGT(-80.39)R	S	1	249	249;260;264;330;39;77	3	0.993969	25.2807	+	4.82376e-15	90.385	86.212	90.385	-0.0965606	0.0214236	-0.0375685	0.00696014	NaN	NaN	NaN	NaN	0.457437	NaN	0.457437	NaN				>sp|Q92597-3|NDRG1_HUMAN Isoform 3 of Protein NDRG1 OS=Homo sapiens GN=NDRG1;>tr|E9PDL6|E9PDL6_HUMAN Protein NDRG1 OS=Homo sapiens GN=NDRG1 PE=4 SV=2;>sp|Q92597-2|NDRG1_HUMAN Isoform 2 of Protein NDRG1 OS=Homo sapiens GN=NDRG1;>sp|Q92597|NDRG1_HUMAN Protei	Q92597-3;E9PDL6;Q92597-2;Q92597;E5RJY1;E7ESM1	Q92597-3	Q92597-3	2	709.812	8.1634	NaN	7.96788	7.89594	7.826	NaN	NaN	7.96788	NaN	2	3
468		KIF13A	_RIALEARPLLSQEDS(ph)EEEENELEAINRK_	RIALEARPLLS(0.001)QEDS(0.999)EEEENELEAINRK	RIALEARPLLS(-31.42)QEDS(31.42)EEEENELEAINRK	S	1	1481	1481;1481;1494;1494	15	0.99928	31.4218	+	3.14386e-18	145.07	144.75	145.07	-0.374804	-0.413377	-0.394091	0.000743942	-0.576884	NaN	-0.576884	NaN	1.34721	NaN	1.34721	NaN				>sp|Q9H1H9-3|KI13A_HUMAN Isoform 3 of Kinesin-like protein KIF13A OS=Homo sapiens GN=KIF13A;>sp|Q9H1H9-4|KI13A_HUMAN Isoform 4 of Kinesin-like protein KIF13A OS=Homo sapiens GN=KIF13A;>sp|Q9H1H9-2|KI13A_HUMAN Isoform 2 of Kinesin-like protein KIF13A OS=Hom	Q9H1H9-3;Q9H1H9-4;Q9H1H9-2;E9PDX3	Q9H1H9-3	Q9H1H9-3	4	841.162	7.5527	6.99186	7.71794	7.24822	7.2551	6.99186	NaN	7.71794	NaN	2	1
469	Kinesin-like protein KIF13A	KIF13A;KIF13A;KIF13A	_SLCRTGS(ph)CSELDACPSK_	S(0.06)LCRT(0.175)GS(0.59)CS(0.175)ELDACPSK	S(-9.94)LCRT(-5.28)GS(5.28)CS(-5.28)ELDACPS(-42.9)K	S	1	1650	1650;1650;1663;1663;1698;702	7	0.590307	5.28332		0.0176225	49.125	49.125	49.125	NaN	-0.0976109	-0.0976109	NaN	NaN	NaN	NaN	NaN	NaN	NaN	NaN	NaN				>sp|Q9H1H9-3|KI13A_HUMAN Isoform 3 of Kinesin-like protein KIF13A OS=Homo sapiens GN=KIF13A;>sp|Q9H1H9-4|KI13A_HUMAN Isoform 4 of Kinesin-like protein KIF13A OS=Homo sapiens GN=KIF13A;>sp|Q9H1H9-2|KI13A_HUMAN Isoform 2 of Kinesin-like protein KIF13A OS=Hom	Q9H1H9-3;Q9H1H9-4;Q9H1H9-2;E9PDX3;Q9H1H9;H0Y9Z7	Q9H1H9-3	Q9H1H9-3	2	1004.4	7.69183	NaN	NaN	NaN	7.69183	NaN	NaN	NaN	NaN	NaN	1
470	Rho GTPase-activating protein 7	DLC1;DLC1	_QDLVPGS(ph)PDDSHPK_	QDLVPGS(0.981)PDDS(0.019)HPK	QDLVPGS(17.12)PDDS(-17.12)HPK	S	1	163	163;55;129;566	7	0.980959	17.1197	+	0.0358477	44.391	42.58	44.391	NaN	NaN	NaN	NaN	NaN	NaN	NaN	NaN	0.0434844	NaN	0.0434844	NaN				>tr|E9PDZ8|E9PDZ8_HUMAN Rho GTPase-activating protein 7 OS=Homo sapiens GN=DLC1 PE=4 SV=1;>sp|Q96QB1-4|RHG07_HUMAN Isoform 4 of Rho GTPase-activating protein 7 OS=Homo sapiens GN=DLC1;>sp|Q96QB1-1|RHG07_HUMAN Isoform 1 of Rho GTPase-activating protein 7 OS	E9PDZ8;Q96QB1-4;Q96QB1-1;Q96QB1	E9PDZ8	E9PDZ8	2	786.341	NaN	NaN	7.26451	NaN	NaN	NaN	NaN	7.26451	NaN	NaN	NaN
471	Rho GTPase-activating protein 7	DLC1;DLC1	_RSDDS(ph)DEDEPCAISGK_	RS(0.087)DDS(0.913)DEDEPCAISGK	RS(-10.19)DDS(10.19)DEDEPCAIS(-58.25)GK	S	1	123	123;15;89;526	5	0.912666	10.1914	+	1.28885e-05	63.225	63.225	63.225	0.234379	-0.29725	-0.0314358	0.141315	NaN	NaN	NaN	NaN	NaN	NaN	NaN	NaN				>tr|E9PDZ8|E9PDZ8_HUMAN Rho GTPase-activating protein 7 OS=Homo sapiens GN=DLC1 PE=4 SV=1;>sp|Q96QB1-4|RHG07_HUMAN Isoform 4 of Rho GTPase-activating protein 7 OS=Homo sapiens GN=DLC1;>sp|Q96QB1-1|RHG07_HUMAN Isoform 1 of Rho GTPase-activating protein 7 OS	E9PDZ8;Q96QB1-4;Q96QB1-1;Q96QB1	E9PDZ8	E9PDZ8	2	930.851	7.91408	NaN	NaN	7.60729	7.61873	NaN	NaN	NaN	NaN	1	2
472		DLC1	_SFS(ph)DHIRDSTAR_	S(0.003)FS(0.994)DHIRDS(0.001)T(0.001)AR	S(-24.87)FS(24.87)DHIRDS(-28.36)T(-28.36)AR	S	1	22	22	3	0.993863	24.8667	+	0.0687675	40.857	40.857	40.857	NaN	NaN	NaN	NaN	NaN	NaN	NaN	NaN	-0.768125	NaN	-0.768125	NaN				>tr|E9PDZ8|E9PDZ8_HUMAN Rho GTPase-activating protein 7 OS=Homo sapiens GN=DLC1 PE=4 SV=1	E9PDZ8	E9PDZ8	E9PDZ8	3	491.216	NaN	NaN	7.21835	NaN	NaN	NaN	NaN	7.21835	NaN	NaN	NaN
473	Putative 3-phosphoinositide-dependent protein kinase 2;3-phosphoinositide-dependent protein kinase 1	PDPK2;PDPK1;PDPK1	_ANS(ph)FVGTAQYVSPELLTEK_	ANS(1)FVGTAQYVSPELLTEK	ANS(41.58)FVGT(-41.58)AQY(-82.12)VS(-87.65)PELLT(-92.76)EK	S	1	214	214;114;241;191;214;241	3	0.999931	41.5849	+	6.72812e-22	103.75	101.03	92.886	0.0230425	0.160073	0.0915576	0.00938864	NaN	-0.358171	-0.358171	NaN	-0.0864154	-0.515712	-0.301064	0.0921479				>sp|Q6A1A2|PDPK2_HUMAN Putative 3-phosphoinositide-dependent protein kinase 2 OS=Homo sapiens GN=PDPK2 PE=5 SV=1;>sp|O15530-4|PDPK1_HUMAN Isoform 4 of 3-phosphoinositide-dependent protein kinase 1 OS=Homo sapiens GN=PDPK1;>sp|O15530-5|PDPK1_HUMAN Isoform 5	Q6A1A2;O15530-4;O15530-5;O15530-2;E9PER6;O15530	Q6A1A2	Q6A1A2	2	1067.51	8.46049	7.68565	8.43464	8.1178	8.19747	NaN	7.68565	8.29283	7.87958	2	3
474	Tensin-1	TNS1;TNS1;TNS1;TNS1	_AASDGQYENQS(ph)PEATSPR_	AASDGQYENQS(0.997)PEAT(0.003)S(0.001)PR	AAS(-106.05)DGQY(-80.23)ENQS(25.84)PEAT(-25.84)S(-31.64)PR	S	1	907	907;907;907;66	11	0.996722	25.8441	+	4.03101e-43	125.45	113.27	125.45	0.0717627	-0.188528	-0.0583825	0.0338755	0.120219	0.478467	0.299343	0.0641706	0.0728604	NaN	0.0728604	NaN				>tr|E9PGF5|E9PGF5_HUMAN Tensin-1 OS=Homo sapiens GN=TNS1 PE=4 SV=1;>tr|E9PF55|E9PF55_HUMAN Tensin-1 OS=Homo sapiens GN=TNS1 PE=4 SV=1;>sp|Q9HBL0|TENS1_HUMAN Tensin-1 OS=Homo sapiens GN=TNS1 PE=1 SV=2;>tr|Q59G71|Q59G71_HUMAN Tensin variant (Fragment) OS=Hom	E9PGF5;E9PF55;Q9HBL0;Q59G71	E9PGF5	E9PGF5	2	994.405	7.90512	7.79353	7.6357	7.3368	7.76833	7.77698	6.36609	7.6357	NaN	1	3
475	Tensin-1	TNS1;TNS1;TNS1;TNS1	_AQFSVAGVHTVPGS(ph)PQAR_	AQFSVAGVHTVPGS(1)PQAR	AQFS(-71)VAGVHT(-37.99)VPGS(37.99)PQAR	S	1	1156	1156;1164;1177;315	14	0.999841	37.9874	+	1.68985e-48	136.77	133.96	109.68	-0.0548867	0.0328904	-0.0109982	0.00385241	-0.273954	-0.067501	-0.170727	0.0213113	-0.126801	-0.0766959	-0.101748	0.00125526				>tr|E9PGF5|E9PGF5_HUMAN Tensin-1 OS=Homo sapiens GN=TNS1 PE=4 SV=1;>tr|E9PF55|E9PF55_HUMAN Tensin-1 OS=Homo sapiens GN=TNS1 PE=4 SV=1;>sp|Q9HBL0|TENS1_HUMAN Tensin-1 OS=Homo sapiens GN=TNS1 PE=1 SV=2;>tr|Q59G71|Q59G71_HUMAN Tensin variant (Fragment) OS=Hom	E9PGF5;E9PF55;Q9HBL0;Q59G71	E9PGF5	E9PGF5	2	944.957	8.67909	8.62943	8.62267	8.43658	8.31042	8.58055	7.65657	8.41069	8.20949	5	3
476	Tensin-1	TNS1;TNS1;TNS1;TNS1;TNS1	_DSLHGS(ph)TGAVNATRPTLSATPNHVEHTLSVSSDSGNSTASTK_	DS(0.022)LHGS(0.161)T(0.161)GAVNAT(0.149)RPT(0.149)LS(0.149)AT(0.149)PNHVEHT(0.057)LS(0.003)VSSDSGNSTASTK	DS(-8.57)LHGS(0)T(0)GAVNAT(-0.34)RPT(-0.34)LS(-0.34)AT(-0.34)PNHVEHT(-4.53)LS(-16.74)VS(-35.89)S(-38.06)DS(-41.44)GNS(-44.41)T(-44.93)AS(-45.53)T(-45.51)K	S		378	378;378;378;503;446	6	0.161039	0		0.0669655	45.767	45.767	45.767	NaN	NaN	NaN	NaN	NaN	NaN	NaN	NaN	NaN	NaN	NaN	NaN				>tr|E9PGF5|E9PGF5_HUMAN Tensin-1 OS=Homo sapiens GN=TNS1 PE=4 SV=1;>tr|E9PF55|E9PF55_HUMAN Tensin-1 OS=Homo sapiens GN=TNS1 PE=4 SV=1;>sp|Q9HBL0|TENS1_HUMAN Tensin-1 OS=Homo sapiens GN=TNS1 PE=1 SV=2;>tr|E7ERH1|E7ERH1_HUMAN Tensin-1 (Fragment) OS=Homo sapi	E9PGF5;E9PF55;Q9HBL0;E7ERH1;E7EMG1	E9PGF5	E9PGF5	5	855.202	NaN	NaN	NaN	NaN	NaN	NaN	NaN	NaN	NaN	NaN	NaN
477	Tensin-1	TNS1;TNS1;TNS1	_EATSDPS(ph)RTPEEEPLNLEGLVAHR_	EAT(0.009)S(0.003)DPS(0.59)RT(0.398)PEEEPLNLEGLVAHR	EAT(-17.98)S(-23.48)DPS(1.71)RT(-1.71)PEEEPLNLEGLVAHR	S	1	858	858;858;858	7	0.589795	1.70647		2.39303e-13	108.88	108.19	108.88	0.338339	NaN	0.338339	NaN	NaN	NaN	NaN	NaN	NaN	NaN	NaN	NaN				>tr|E9PGF5|E9PGF5_HUMAN Tensin-1 OS=Homo sapiens GN=TNS1 PE=4 SV=1;>tr|E9PF55|E9PF55_HUMAN Tensin-1 OS=Homo sapiens GN=TNS1 PE=4 SV=1;>sp|Q9HBL0|TENS1_HUMAN Tensin-1 OS=Homo sapiens GN=TNS1 PE=1 SV=2	E9PGF5;E9PF55;Q9HBL0	E9PGF5	E9PGF5	3	909.759	8.22686	NaN	NaN	8.22686	NaN	NaN	NaN	NaN	NaN	1	NaN
478	Tensin-1	TNS1;TNS1;TNS1;TNS1	_HLGGSGSVVPGS(ph)PCLDR_	HLGGSGSVVPGS(1)PCLDR	HLGGS(-65.25)GS(-41.01)VVPGS(41.01)PCLDR	S	1	1293	1293;1301;1314;452	12	0.99992	41.0082	+	7.25301e-22	106.86	98.066	106.86	0.135798	NaN	0.135798	NaN	0.382501	NaN	0.382501	NaN	-0.179253	NaN	-0.179253	NaN				>tr|E9PGF5|E9PGF5_HUMAN Tensin-1 OS=Homo sapiens GN=TNS1 PE=4 SV=1;>tr|E9PF55|E9PF55_HUMAN Tensin-1 OS=Homo sapiens GN=TNS1 PE=4 SV=1;>sp|Q9HBL0|TENS1_HUMAN Tensin-1 OS=Homo sapiens GN=TNS1 PE=1 SV=2;>tr|Q59G71|Q59G71_HUMAN Tensin variant (Fragment) OS=Hom	E9PGF5;E9PF55;Q9HBL0;Q59G71	E9PGF5	E9PGF5	2	887.901	7.61775	7.39477	7.98193	7.61775	NaN	7.39477	NaN	7.98193	NaN	1	NaN
479	Tensin-1	TNS1;TNS1;TNS1;TNS1	_HPGAHQGNLASGLHSNAIASPGS(ph)PSLGR_	HPGAHQGNLASGLHSNAIAS(0.025)PGS(0.74)PS(0.234)LGR	HPGAHQGNLAS(-50.69)GLHS(-44)NAIAS(-14.64)PGS(5)PS(-5)LGR	S	1;2	1276	1276;1284;1297;435	23	0.740338	4.99914		4.18569e-17	92.349	90.367	63.433	0.0746424	-0.143132	-0.0342449	0.0237129	NaN	NaN	NaN	NaN	-0.0212772	NaN	-0.0212772	NaN				>tr|E9PGF5|E9PGF5_HUMAN Tensin-1 OS=Homo sapiens GN=TNS1 PE=4 SV=1;>tr|E9PF55|E9PF55_HUMAN Tensin-1 OS=Homo sapiens GN=TNS1 PE=4 SV=1;>sp|Q9HBL0|TENS1_HUMAN Tensin-1 OS=Homo sapiens GN=TNS1 PE=1 SV=2;>tr|Q59G71|Q59G71_HUMAN Tensin variant (Fragment) OS=Hom	E9PGF5;E9PF55;Q9HBL0;Q59G71	E9PGF5	E9PGF5	4	693.335	8.36846	NaN	8.3133	7.89588	8.19008	NaN	NaN	8.3133	NaN	1	2
480	Tensin-1	TNS1;TNS1;TNS1;TNS1	_NYQSS(ph)SPLPTVGSSYSSPDYSLQHFSSSPESQAR_	NY(0.001)QS(0.136)S(0.425)S(0.425)PLPT(0.005)VGS(0.002)S(0.002)Y(0.001)S(0.001)S(0.001)PDYSLQHFSSSPESQAR	NY(-25.75)QS(-4.95)S(0)S(0)PLPT(-18.9)VGS(-22.93)S(-22.93)Y(-25.1)S(-27.36)S(-27.36)PDY(-37.37)S(-40.62)LQHFS(-49.35)S(-51.86)S(-54.05)PES(-57.38)QAR	S		1113	1113;1121;1134;272	5	0.425051	0		2.0399e-05	59.818	59.619	59.818	NaN	NaN	NaN	NaN	NaN	NaN	NaN	NaN	NaN	NaN	NaN	NaN				>tr|E9PGF5|E9PGF5_HUMAN Tensin-1 OS=Homo sapiens GN=TNS1 PE=4 SV=1;>tr|E9PF55|E9PF55_HUMAN Tensin-1 OS=Homo sapiens GN=TNS1 PE=4 SV=1;>sp|Q9HBL0|TENS1_HUMAN Tensin-1 OS=Homo sapiens GN=TNS1 PE=1 SV=2;>tr|Q59G71|Q59G71_HUMAN Tensin variant (Fragment) OS=Hom	E9PGF5;E9PF55;Q9HBL0;Q59G71	E9PGF5	E9PGF5	3	1253.21	NaN	NaN	NaN	NaN	NaN	NaN	NaN	NaN	NaN	NaN	NaN
481	Tensin-1	TNS1;TNS1;TNS1;TNS1	_NYQSS(ph)SPLPTVGSSYSSPDYSLQHFSSSPESQAR_	NY(0.001)QS(0.136)S(0.425)S(0.425)PLPT(0.005)VGS(0.002)S(0.002)Y(0.001)S(0.001)S(0.001)PDYSLQHFSSSPESQAR	NY(-25.75)QS(-4.95)S(0)S(0)PLPT(-18.9)VGS(-22.93)S(-22.93)Y(-25.1)S(-27.36)S(-27.36)PDY(-37.37)S(-40.62)LQHFS(-49.35)S(-51.86)S(-54.05)PES(-57.38)QAR	S		1114	1114;1122;1135;273	6	0.425051	0		2.0399e-05	59.818	59.619	59.818	NaN	NaN	NaN	NaN	NaN	NaN	NaN	NaN	NaN	NaN	NaN	NaN				>tr|E9PGF5|E9PGF5_HUMAN Tensin-1 OS=Homo sapiens GN=TNS1 PE=4 SV=1;>tr|E9PF55|E9PF55_HUMAN Tensin-1 OS=Homo sapiens GN=TNS1 PE=4 SV=1;>sp|Q9HBL0|TENS1_HUMAN Tensin-1 OS=Homo sapiens GN=TNS1 PE=1 SV=2;>tr|Q59G71|Q59G71_HUMAN Tensin variant (Fragment) OS=Hom	E9PGF5;E9PF55;Q9HBL0;Q59G71	E9PGF5	E9PGF5	3	1253.21	NaN	NaN	NaN	NaN	NaN	NaN	NaN	NaN	NaN	NaN	NaN
482	Tensin-1	TNS1;TNS1;TNS1;TNS1	_NYQSSSPLPTVGSSYSSPDYS(ph)LQHFSSSPESQAR_	NYQSSSPLPT(0.012)VGS(0.071)S(0.071)Y(0.064)S(0.071)S(0.071)PDY(0.064)S(0.242)LQHFS(0.027)S(0.143)S(0.143)PES(0.023)QAR	NY(-50.91)QS(-35.38)S(-28.14)S(-27.66)PLPT(-13.13)VGS(-5.35)S(-5.35)Y(-5.81)S(-5.35)S(-5.35)PDY(-5.81)S(2.28)LQHFS(-9.59)S(-2.28)S(-2.28)PES(-10.16)QAR	S		1129	1129;1137;1150;288	21	0.24191	2.28448		2.73899e-05	52.054	50.291	52.054	NaN	NaN	NaN	NaN	NaN	NaN	NaN	NaN	NaN	NaN	NaN	NaN				>tr|E9PGF5|E9PGF5_HUMAN Tensin-1 OS=Homo sapiens GN=TNS1 PE=4 SV=1;>tr|E9PF55|E9PF55_HUMAN Tensin-1 OS=Homo sapiens GN=TNS1 PE=4 SV=1;>sp|Q9HBL0|TENS1_HUMAN Tensin-1 OS=Homo sapiens GN=TNS1 PE=1 SV=2;>tr|Q59G71|Q59G71_HUMAN Tensin variant (Fragment) OS=Hom	E9PGF5;E9PF55;Q9HBL0;Q59G71	E9PGF5	E9PGF5	3	1253.21	NaN	NaN	NaN	NaN	NaN	NaN	NaN	NaN	NaN	NaN	NaN
483	Tensin-1	TNS1;TNS1;TNS1;TNS1	_NYQSSSPLPTVGSSYSSPDYSLQHFSSS(ph)PESQAR_	NYQSSS(0.001)PLPT(0.006)VGS(0.014)S(0.014)Y(0.013)S(0.014)S(0.014)PDY(0.013)S(0.014)LQHFS(0.106)S(0.22)S(0.468)PES(0.106)QAR	NY(-40.66)QS(-33.91)S(-31.72)S(-28.69)PLPT(-19.03)VGS(-15.32)S(-15.32)Y(-15.6)S(-15.32)S(-15.32)PDY(-15.6)S(-15.32)LQHFS(-6.47)S(-3.28)S(3.28)PES(-6.47)QAR	S		1136	1136;1144;1157;295	28	0.467714	3.28032		0.00138828	41.726	41.14	41.726	NaN	NaN	NaN	NaN	NaN	NaN	NaN	NaN	NaN	NaN	NaN	NaN				>tr|E9PGF5|E9PGF5_HUMAN Tensin-1 OS=Homo sapiens GN=TNS1 PE=4 SV=1;>tr|E9PF55|E9PF55_HUMAN Tensin-1 OS=Homo sapiens GN=TNS1 PE=4 SV=1;>sp|Q9HBL0|TENS1_HUMAN Tensin-1 OS=Homo sapiens GN=TNS1 PE=1 SV=2;>tr|Q59G71|Q59G71_HUMAN Tensin variant (Fragment) OS=Hom	E9PGF5;E9PF55;Q9HBL0;Q59G71	E9PGF5	E9PGF5	3	1253.21	NaN	NaN	NaN	NaN	NaN	NaN	NaN	NaN	NaN	NaN	NaN
484	Tensin-1	TNS1;TNS1;TNS1;TNS1	_QGS(ph)PTPALPEK_	QGS(1)PTPALPEK	QGS(40.18)PT(-40.18)PALPEK	S	1	1360	1360;1368;1381;519	3	0.999904	40.1766	+	6.87079e-07	70.654	34.264	67.846	0.112633	0.0698758	0.0912546	0.000914104	NaN	-0.62882	-0.62882	NaN	NaN	-0.754716	-0.754716	NaN				>tr|E9PGF5|E9PGF5_HUMAN Tensin-1 OS=Homo sapiens GN=TNS1 PE=4 SV=1;>tr|E9PF55|E9PF55_HUMAN Tensin-1 OS=Homo sapiens GN=TNS1 PE=4 SV=1;>sp|Q9HBL0|TENS1_HUMAN Tensin-1 OS=Homo sapiens GN=TNS1 PE=1 SV=2;>tr|Q59G71|Q59G71_HUMAN Tensin variant (Fragment) OS=Hom	E9PGF5;E9PF55;Q9HBL0;Q59G71	E9PGF5	E9PGF5	2	602.784	8.62777	7.5644	8.08454	8.31031	8.34256	NaN	7.5644	NaN	8.08454	2	2
485	Tensin-1	TNS1;TNS1;TNS1;TNS1	_RRMS(ph)VGDRAGSLPNYATINGK_	RRMS(0.797)VGDRAGS(0.203)LPNYATINGK	RRMS(5.95)VGDRAGS(-5.95)LPNY(-71.01)AT(-74.4)INGK	S	1	1372	1372;1380;1393;531	4	0.797371	5.94959	+	0.0409011	85.376	84.412	85.376	NaN	NaN	NaN	NaN	NaN	NaN	NaN	NaN	0.182819	NaN	0.182819	NaN				>tr|E9PGF5|E9PGF5_HUMAN Tensin-1 OS=Homo sapiens GN=TNS1 PE=4 SV=1;>tr|E9PF55|E9PF55_HUMAN Tensin-1 OS=Homo sapiens GN=TNS1 PE=4 SV=1;>sp|Q9HBL0|TENS1_HUMAN Tensin-1 OS=Homo sapiens GN=TNS1 PE=1 SV=2;>tr|Q59G71|Q59G71_HUMAN Tensin variant (Fragment) OS=Hom	E9PGF5;E9PF55;Q9HBL0;Q59G71	E9PGF5	E9PGF5	4	586.54	NaN	NaN	6.67948	NaN	NaN	NaN	NaN	6.67948	NaN	NaN	NaN
486	Tensin-1	TNS1;TNS1;TNS1;TNS1	_S(ph)GSLGQPSPSAQR_	S(0.492)GS(0.492)LGQPS(0.013)PS(0.004)AQR	S(0)GS(0)LGQPS(-15.7)PS(-21.18)AQR	S		1096	1096;1104;1117;255	1	0.491517	0		0.0293151	49.188	45.471	44.252	NaN	NaN	NaN	NaN	NaN	NaN	NaN	NaN	NaN	NaN	NaN	NaN				>tr|E9PGF5|E9PGF5_HUMAN Tensin-1 OS=Homo sapiens GN=TNS1 PE=4 SV=1;>tr|E9PF55|E9PF55_HUMAN Tensin-1 OS=Homo sapiens GN=TNS1 PE=4 SV=1;>sp|Q9HBL0|TENS1_HUMAN Tensin-1 OS=Homo sapiens GN=TNS1 PE=1 SV=2;>tr|Q59G71|Q59G71_HUMAN Tensin variant (Fragment) OS=Hom	E9PGF5;E9PF55;Q9HBL0;Q59G71	E9PGF5	E9PGF5	2	676.304	NaN	NaN	NaN	NaN	NaN	NaN	NaN	NaN	NaN	NaN	NaN
487	Tensin-1	TNS1;TNS1;TNS1;TNS1	_S(ph)GSLGQPSPSAQR_	S(0.492)GS(0.492)LGQPS(0.013)PS(0.004)AQR	S(0)GS(0)LGQPS(-15.7)PS(-21.18)AQR	S		1098	1098;1106;1119;257	3	0.491517	0		0.0293151	49.188	45.471	44.252	NaN	NaN	NaN	NaN	NaN	NaN	NaN	NaN	NaN	NaN	NaN	NaN				>tr|E9PGF5|E9PGF5_HUMAN Tensin-1 OS=Homo sapiens GN=TNS1 PE=4 SV=1;>tr|E9PF55|E9PF55_HUMAN Tensin-1 OS=Homo sapiens GN=TNS1 PE=4 SV=1;>sp|Q9HBL0|TENS1_HUMAN Tensin-1 OS=Homo sapiens GN=TNS1 PE=1 SV=2;>tr|Q59G71|Q59G71_HUMAN Tensin variant (Fragment) OS=Hom	E9PGF5;E9PF55;Q9HBL0;Q59G71	E9PGF5	E9PGF5	2	676.304	NaN	NaN	NaN	NaN	NaN	NaN	NaN	NaN	NaN	NaN	NaN
488	Tensin-1	TNS1;TNS1;TNS1;TNS1	_SGSLGQPS(ph)PSAQR_	SGSLGQPS(0.94)PS(0.06)AQR	S(-44.48)GS(-38.21)LGQPS(11.98)PS(-11.98)AQR	S	1	1103	1103;1111;1124;262	8	0.94018	11.9764	+	1.67049e-05	83.292	80.096	83.292	0.115566	1.37172	0.743644	0.788963	-0.125888	-0.181675	-0.153781	0.00155612	NaN	-0.116365	-0.116365	NaN				>tr|E9PGF5|E9PGF5_HUMAN Tensin-1 OS=Homo sapiens GN=TNS1 PE=4 SV=1;>tr|E9PF55|E9PF55_HUMAN Tensin-1 OS=Homo sapiens GN=TNS1 PE=4 SV=1;>sp|Q9HBL0|TENS1_HUMAN Tensin-1 OS=Homo sapiens GN=TNS1 PE=1 SV=2;>tr|Q59G71|Q59G71_HUMAN Tensin variant (Fragment) OS=Hom	E9PGF5;E9PF55;Q9HBL0;Q59G71	E9PGF5	E9PGF5	2	676.304	8.33472	8.26895	7.49921	7.2763	8.295	8.24485	7.0013	NaN	7.49921	1	2
489	Tensin-1	TNS1;TNS1;TNS1;TNS1	_SQS(ph)FSEAEPQLPPAPVR_	S(0.016)QS(0.983)FSEAEPQLPPAPVR	S(-17.79)QS(17.79)FS(-34.63)EAEPQLPPAPVR	S	1	621	621;621;621;746	3	0.983299	17.7882	+	9.04894e-31	100.59	99.228	100.59	NaN	NaN	NaN	NaN	NaN	0.0422487	0.0422487	NaN	NaN	0.351038	0.351038	NaN				>tr|E9PGF5|E9PGF5_HUMAN Tensin-1 OS=Homo sapiens GN=TNS1 PE=4 SV=1;>tr|E9PF55|E9PF55_HUMAN Tensin-1 OS=Homo sapiens GN=TNS1 PE=4 SV=1;>sp|Q9HBL0|TENS1_HUMAN Tensin-1 OS=Homo sapiens GN=TNS1 PE=1 SV=2;>tr|E7ERH1|E7ERH1_HUMAN Tensin-1 (Fragment) OS=Homo sapi	E9PGF5;E9PF55;Q9HBL0;E7ERH1	E9PGF5	E9PGF5	2	960.449	NaN	7.2621	7.71844	NaN	NaN	NaN	7.2621	NaN	7.71844	NaN	NaN
490	Tensin-1	TNS1;TNS1;TNS1;TNS1	_VATTPGS(ph)PSLGR_	VAT(0.003)T(0.073)PGS(0.725)PS(0.199)LGR	VAT(-23.85)T(-10)PGS(5.62)PS(-5.62)LGR	S	1;2	1248	1248;1256;1269;407	7	0.725375	5.6153		0.00457208	63.748	63.72	41.088	0.309409	NaN	0.309409	NaN	NaN	-0.117828	-0.117828	NaN	-0.209878	-0.145351	-0.177615	0.00208188				>tr|E9PGF5|E9PGF5_HUMAN Tensin-1 OS=Homo sapiens GN=TNS1 PE=4 SV=1;>tr|E9PF55|E9PF55_HUMAN Tensin-1 OS=Homo sapiens GN=TNS1 PE=4 SV=1;>sp|Q9HBL0|TENS1_HUMAN Tensin-1 OS=Homo sapiens GN=TNS1 PE=1 SV=2;>tr|Q59G71|Q59G71_HUMAN Tensin variant (Fragment) OS=Hom	E9PGF5;E9PF55;Q9HBL0;Q59G71	E9PGF5	E9PGF5	2	611.795	7.64998	6.35727	7.66185	7.64998	NaN	NaN	6.35727	7.58116	6.89112	1	NaN
491	Tensin-1	TNS1;TNS1;TNS1;TNS1;TNS1	_WDS(ph)YDNFSGHRDDGMEEVVGHTQGPLDGSLYAK_	WDS(0.972)Y(0.019)DNFS(0.009)GHRDDGMEEVVGHTQGPLDGSLYAK	WDS(17.08)Y(-17.08)DNFS(-20.5)GHRDDGMEEVVGHT(-37.12)QGPLDGS(-44.98)LY(-47.96)AK	S	1	338	338;338;338;463;406	3	0.97204	17.0775	+	0.0311814	48.614	48.602	48.614	NaN	0.0115153	0.0115153	NaN	NaN	NaN	NaN	NaN	NaN	NaN	NaN	NaN				>tr|E9PGF5|E9PGF5_HUMAN Tensin-1 OS=Homo sapiens GN=TNS1 PE=4 SV=1;>tr|E9PF55|E9PF55_HUMAN Tensin-1 OS=Homo sapiens GN=TNS1 PE=4 SV=1;>sp|Q9HBL0|TENS1_HUMAN Tensin-1 OS=Homo sapiens GN=TNS1 PE=1 SV=2;>tr|E7ERH1|E7ERH1_HUMAN Tensin-1 (Fragment) OS=Homo sapi	E9PGF5;E9PF55;Q9HBL0;E7ERH1;E7EMG1	E9PGF5	E9PGF5	4	941.401	8.32253	NaN	NaN	NaN	8.32253	NaN	NaN	NaN	NaN	NaN	1
492	Rho-associated protein kinase 2	ROCK2;ROCK2	_KPPAPDPFARS(ph)SPR_	KPPAPDPFARS(0.589)S(0.411)PR	KPPAPDPFARS(1.56)S(-1.56)PR	S	1	1118	1118;1361	11	0.588975	1.56229		0.00122697	76.378	76.378	62.658	0.155102	-0.268913	-0.0569059	0.0898944	-0.129734	-0.0821575	-0.105946	0.00113176	-0.764346	-0.113167	-0.438757	0.212017				>tr|E9PF63|E9PF63_HUMAN Rho-associated protein kinase 2 OS=Homo sapiens GN=ROCK2 PE=4 SV=1;>sp|O75116|ROCK2_HUMAN Rho-associated protein kinase 2 OS=Homo sapiens GN=ROCK2 PE=1 SV=4	E9PF63;O75116	E9PF63	E9PF63	3	534.931	8.87071	8.48531	8.59013	8.67672	8.42731	8.43816	7.49763	8.44663	8.03941	3	2
493	Rho-associated protein kinase 2	ROCK2;ROCK2	_KPPAPDPFARS(ph)SPR_	KPPAPDPFARS(0.5)S(0.5)PR	KPPAPDPFARS(0)S(0)PR	S	1	1119	1119;1362	12	0.5	0		0.00122697	76.378	76.378	62.203	0.155102	-0.268913	-0.0569059	0.0898944	-0.122146	-0.0821575	-0.102152	0.000799532	-0.764346	-0.113167	-0.438757	0.212017				>tr|E9PF63|E9PF63_HUMAN Rho-associated protein kinase 2 OS=Homo sapiens GN=ROCK2 PE=4 SV=1;>sp|O75116|ROCK2_HUMAN Rho-associated protein kinase 2 OS=Homo sapiens GN=ROCK2 PE=1 SV=4	E9PF63;O75116	E9PF63	E9PF63	3	534.931	8.87071	7.61023	8.59013	8.67672	8.42731	6.96889	7.49763	8.44663	8.03941	3	2
494	Rho-associated protein kinase 2	ROCK2;ROCK2	_SQLQALHIGLDSSS(ph)IGS(ph)GPGDAEADDGFPESR_	S(0.002)QLQALHIGLDS(0.237)S(0.552)S(0.575)IGS(0.635)GPGDAEADDGFPESR	S(-26.49)QLQALHIGLDS(-5.08)S(-0.37)S(0.37)IGS(1.19)GPGDAEADDGFPES(-46.43)R	S	2	891	891;1134	14	0.575093	0.369285		0.00202491	53.047	52.26	53.047	NaN	NaN	NaN	NaN	NaN	NaN	NaN	NaN	NaN	-1.28516	-1.28516	NaN				>tr|E9PF63|E9PF63_HUMAN Rho-associated protein kinase 2 OS=Homo sapiens GN=ROCK2 PE=4 SV=1;>sp|O75116|ROCK2_HUMAN Rho-associated protein kinase 2 OS=Homo sapiens GN=ROCK2 PE=1 SV=4	E9PF63;O75116	E9PF63	E9PF63	3	1125.15	NaN	NaN	8.01157	NaN	NaN	NaN	NaN	NaN	8.01157	NaN	NaN
495	Rho-associated protein kinase 2	ROCK2;ROCK2	_SQLQALHIGLDSSS(ph)IGS(ph)GPGDAEADDGFPESR_	S(0.002)QLQALHIGLDS(0.237)S(0.552)S(0.575)IGS(0.635)GPGDAEADDGFPESR	S(-26.49)QLQALHIGLDS(-5.08)S(-0.37)S(0.37)IGS(1.19)GPGDAEADDGFPES(-46.43)R	S	2	894	894;1137	17	0.634816	1.18924		0.00202491	53.047	52.26	53.047	NaN	NaN	NaN	NaN	NaN	NaN	NaN	NaN	NaN	-1.28516	-1.28516	NaN				>tr|E9PF63|E9PF63_HUMAN Rho-associated protein kinase 2 OS=Homo sapiens GN=ROCK2 PE=4 SV=1;>sp|O75116|ROCK2_HUMAN Rho-associated protein kinase 2 OS=Homo sapiens GN=ROCK2 PE=1 SV=4	E9PF63;O75116	E9PF63	E9PF63	3	1125.15	NaN	NaN	8.01157	NaN	NaN	NaN	NaN	NaN	8.01157	NaN	NaN
496	Endoplasmic reticulum-Golgi intermediate compartment protein 3	ERGIC3;ERGIC3;ERGIC3;ERGIC3;ERGIC3	_DGIPVS(ph)SEAERHELGK_	DGIPVS(0.784)S(0.216)EAERHELGK	DGIPVS(5.61)S(-5.61)EAERHELGK	S	1	116	116;118;116;116;116;115;116	6	0.784447	5.61008	+	0.0228789	50.957	50.957	50.957	0.565305	-0.635337	-0.035016	0.72077	0.486148	-0.129877	0.178136	0.189743	0.837943	-0.0928839	0.37253	0.43322				>sp|Q9Y282-2|ERGI3_HUMAN Isoform 2 of Endoplasmic reticulum-Golgi intermediate compartment protein 3 OS=Homo sapiens GN=ERGIC3;>tr|H0Y621|H0Y621_HUMAN Endoplasmic reticulum-Golgi intermediate compartment protein 3 (Fragment) OS=Homo sapiens GN=ERGIC3 PE=4	Q9Y282-2;H0Y621;Q9Y282;Q9Y282-3;H7BXI5;H0Y5K5;E9PFA8	Q9Y282-2	Q9Y282-2	3	601.947	8.24652	7.87177	8.25287	8.16909	7.45954	7.7321	7.31114	8.13491	7.62918	2	1
497	Endoplasmic reticulum-Golgi intermediate compartment protein 3	ERGIC3;ERGIC3;ERGIC3;ERGIC3;ERGIC3	_DGIPVSS(ph)EAERHELGK_	DGIPVS(0.433)S(0.567)EAERHELGK	DGIPVS(-1.16)S(1.16)EAERHELGK	S	1	117	117;119;117;117;117;116;117	7	0.56664	1.16458		0.0518183	44.641	44.641	44.641	NaN	NaN	NaN	NaN	0.5614	NaN	0.5614	NaN	NaN	NaN	NaN	NaN				>sp|Q9Y282-2|ERGI3_HUMAN Isoform 2 of Endoplasmic reticulum-Golgi intermediate compartment protein 3 OS=Homo sapiens GN=ERGIC3;>tr|H0Y621|H0Y621_HUMAN Endoplasmic reticulum-Golgi intermediate compartment protein 3 (Fragment) OS=Homo sapiens GN=ERGIC3 PE=4	Q9Y282-2;H0Y621;Q9Y282;Q9Y282-3;H7BXI5;H0Y5K5;E9PFA8	Q9Y282-2	Q9Y282-2	3	601.947	NaN	8.04953	NaN	NaN	NaN	8.04953	NaN	NaN	NaN	NaN	NaN
498	Centrosomal protein of 170 kDa protein B	CEP170B;CEP170B;CEP170B	_HEDGTQS(ph)DSEDPLAK_	HEDGT(0.014)QS(0.857)DS(0.129)EDPLAK	HEDGT(-18.01)QS(8.22)DS(-8.22)EDPLAK	S	1	290	290;290;360;360;361	7	0.85733	8.22157	+	9.21646e-31	121.26	115.72	74.029	0.00906043	-0.00547193	0.00179425	0.000105595	NaN	NaN	NaN	NaN	-0.134192	NaN	-0.134192	NaN				>tr|E9PFC1|E9PFC1_HUMAN Centrosomal protein of 170 kDa protein B OS=Homo sapiens GN=CEP170B PE=4 SV=1;>sp|Q9Y4F5-3|C170B_HUMAN Isoform 3 of Centrosomal protein of 170 kDa protein B OS=Homo sapiens GN=CEP170B;>sp|Q9Y4F5-2|C170B_HUMAN Isoform 2 of Centrosoma	E9PFC1;Q9Y4F5-3;Q9Y4F5-2;Q9Y4F5;J3KQR7	E9PFC1	E9PFC1	2	854.839	7.98074	NaN	6.98927	7.77969	7.5496	NaN	NaN	6.98927	NaN	1	1
499	Centrosomal protein of 170 kDa protein B	CEP170B;CEP170B;CEP170B	_HEDGTQSDS(ph)EDPLAK_	HEDGT(0.032)QS(0.339)DS(0.63)EDPLAK	HEDGT(-12.98)QS(-2.7)DS(2.7)EDPLAK	S	1	292	292;292;362;362;363	9	0.62978	2.69612		7.39359e-07	60.062	59.238	60.062	NaN	-0.196103	-0.196103	NaN	-0.258908	NaN	-0.258908	NaN	NaN	NaN	NaN	NaN				>tr|E9PFC1|E9PFC1_HUMAN Centrosomal protein of 170 kDa protein B OS=Homo sapiens GN=CEP170B PE=4 SV=1;>sp|Q9Y4F5-3|C170B_HUMAN Isoform 3 of Centrosomal protein of 170 kDa protein B OS=Homo sapiens GN=CEP170B;>sp|Q9Y4F5-2|C170B_HUMAN Isoform 2 of Centrosoma	E9PFC1;Q9Y4F5-3;Q9Y4F5-2;Q9Y4F5;J3KQR7	E9PFC1	E9PFC1	2	854.839	7.20831	7.6138	NaN	NaN	7.20831	7.6138	NaN	NaN	NaN	NaN	1
500	Nucleolar protein 14	NOP14;NOP14	_RFGEYNSNMS(ph)PEEK_	RFGEY(0.001)NS(0.011)NMS(0.988)PEEK	RFGEY(-32.72)NS(-19.46)NMS(19.46)PEEK	S	1	96	96;96;96	10	0.988284	19.4618	+	0.0280257	41.513	40.725	41.513	NaN	NaN	NaN	NaN	NaN	NaN	NaN	NaN	NaN	NaN	NaN	NaN				>tr|E9PFK5|E9PFK5_HUMAN Nucleolar protein 14 OS=Homo sapiens GN=NOP14 PE=4 SV=1;>sp|P78316-2|NOP14_HUMAN Isoform 2 of Nucleolar protein 14 OS=Homo sapiens GN=NOP14;>sp|P78316|NOP14_HUMAN Nucleolar protein 14 OS=Homo sapiens GN=NOP14 PE=1 SV=3	E9PFK5;P78316-2;P78316	E9PFK5	E9PFK5	2	884.356	NaN	NaN	6.96607	NaN	NaN	NaN	NaN	6.96607	NaN	NaN	NaN
501	Microtubule-associated protein 1A;MAP1A heavy chain;MAP1 light chain LC2	MAP1A;MAP1A;MAP1A	_AELEEMEEVHPS(ph)DEEEEDATK_	AELEEMEEVHPS(1)DEEEEDATK	AELEEMEEVHPS(88.51)DEEEEDAT(-88.51)K	S	1	667	667;905;667;667	12	1	88.5116	+	9.36643e-131	189.39	189.39	173.89	-0.103147	0.0949109	-0.00411798	0.0196135	-0.0793866	0.162848	0.0417307	0.0293388	-0.130729	-0.0123541	-0.0715414	0.00700627				>sp|P78559|MAP1A_HUMAN Microtubule-associated protein 1A OS=Homo sapiens GN=MAP1A PE=1 SV=6;>tr|E9PGC8|E9PGC8_HUMAN MAP1 light chain LC2 OS=Homo sapiens GN=MAP1A PE=4 SV=1;>sp|P78559-2|MAP1A_HUMAN Isoform 2 of Microtubule-associated protein 1A OS=Homo sapi	P78559;E9PGC8;P78559-2;J3KPX8	P78559	P78559	2	1263.49	9.30701	9.0064	9.21765	8.93162	9.06945	8.93442	8.19033	9.11281	8.54905	7	7
502	Microtubule-associated protein 1A;MAP1A heavy chain;MAP1 light chain LC2	MAP1A;MAP1A;MAP1A	_CLS(ph)PDDSTVK_	CLS(1)PDDSTVK	CLS(54.48)PDDS(-54.48)T(-60.24)VK	S	1	986	986;1224;986;986	3	0.999995	54.4774	+	8.39138e-35	112.81	112.81	86.772	-0.0204428	0.0288667	0.00421193	0.00121571	-0.00275814	0.0189511	0.00809649	0.000235646	-0.22484	-0.229342	-0.227091	1.01331e-05				>sp|P78559|MAP1A_HUMAN Microtubule-associated protein 1A OS=Homo sapiens GN=MAP1A PE=1 SV=6;>tr|E9PGC8|E9PGC8_HUMAN MAP1 light chain LC2 OS=Homo sapiens GN=MAP1A PE=4 SV=1;>sp|P78559-2|MAP1A_HUMAN Isoform 2 of Microtubule-associated protein 1A OS=Homo sapi	P78559;E9PGC8;P78559-2;J3KPX8	P78559	P78559	2	601.244	8.88586	8.29244	8.712	8.47312	8.6736	8.18907	7.61841	8.70552	6.88268	3	3
503	Microtubule-associated protein 1A;MAP1A heavy chain;MAP1 light chain LC2	MAP1A;MAP1A;MAP1A	_DRGLDS(ph)GAET(ph)EEEKDTWEEK_	DRGLDS(1)GAET(1)EEEKDTWEEK	DRGLDS(150.75)GAET(96.99)EEEKDT(-96.99)WEEK	S	1;2	612	612;850;612;612	6	1	150.747	+	4.04859e-120	228.84	228.58	196.3	-0.194955	-0.0610158	-0.127985	0.00896989	0.00317045	0.408397	0.205784	0.0821044	-0.143086	0.0863849	-0.0283505	0.0263284				>sp|P78559|MAP1A_HUMAN Microtubule-associated protein 1A OS=Homo sapiens GN=MAP1A PE=1 SV=6;>tr|E9PGC8|E9PGC8_HUMAN MAP1 light chain LC2 OS=Homo sapiens GN=MAP1A PE=4 SV=1;>sp|P78559-2|MAP1A_HUMAN Isoform 2 of Microtubule-associated protein 1A OS=Homo sapi	P78559;E9PGC8;P78559-2;J3KPX8	P78559	P78559	3	828.654	9.41804	9.12993	9.44746	9.10329	9.1303	9.12694	6.9661	9.42689	8.11281	2	2
504	Microtubule-associated protein 1A;MAP1A heavy chain;MAP1 light chain LC2	MAP1A;MAP1A;MAP1A	_DRWPEVSPEDTQSLSLSEES(ph)PSK_	DRWPEVSPEDTQSLSLS(0.006)EES(0.926)PS(0.068)K	DRWPEVS(-56.89)PEDT(-43.71)QS(-43.93)LS(-33.16)LS(-21.94)EES(11.35)PS(-11.35)K	S	1	1203	1203;1441;1203;1203	20	0.925746	11.3526	+	4.98621e-89	173.11	173.11	63.111	0.0476779	-0.187514	-0.0699182	0.0276577	-0.11076	0.243267	0.0662535	0.0626676	0.0119249	0.126329	0.0691267	0.00654411				>sp|P78559|MAP1A_HUMAN Microtubule-associated protein 1A OS=Homo sapiens GN=MAP1A PE=1 SV=6;>tr|E9PGC8|E9PGC8_HUMAN MAP1 light chain LC2 OS=Homo sapiens GN=MAP1A PE=4 SV=1;>sp|P78559-2|MAP1A_HUMAN Isoform 2 of Microtubule-associated protein 1A OS=Homo sapi	P78559;E9PGC8;P78559-2;J3KPX8	P78559	P78559	2	1342.09	8.5388	8.50256	8.83521	8.29662	8.16967	8.25513	8.14038	8.5656	8.50032	2	3
505	Microtubule-associated protein 1A;MAP1A heavy chain;MAP1 light chain LC2	MAP1A;MAP1A;MAP1A	_DRWPEVSPEDTQSLSLSEES(ph)PSK_	DRWPEVSPEDTQSLSLS(0.001)EES(0.499)PS(0.499)K	DRWPEVS(-95.61)PEDT(-84.65)QS(-59.2)LS(-37.14)LS(-25.97)EES(0)PS(0)K	S		1205	1205;1443;1205;1205	22	0.49932	0		1.20701e-20	114.6	113.72	114.6	NaN	NaN	NaN	NaN	NaN	NaN	NaN	NaN	NaN	NaN	NaN	NaN				>sp|P78559|MAP1A_HUMAN Microtubule-associated protein 1A OS=Homo sapiens GN=MAP1A PE=1 SV=6;>tr|E9PGC8|E9PGC8_HUMAN MAP1 light chain LC2 OS=Homo sapiens GN=MAP1A PE=4 SV=1;>sp|P78559-2|MAP1A_HUMAN Isoform 2 of Microtubule-associated protein 1A OS=Homo sapi	P78559;E9PGC8;P78559-2;J3KPX8	P78559	P78559	3	895.064	NaN	NaN	NaN	NaN	NaN	NaN	NaN	NaN	NaN	NaN	NaN
506	Microtubule-associated protein 1A;MAP1A heavy chain;MAP1 light chain LC2	MAP1A;MAP1A;MAP1A	_EES(ph)EPEVKEDVIEK_	EES(1)EPEVKEDVIEK	EES(41.32)EPEVKEDVIEK	S	1	644	644;882;644;644	3	1	41.3228	+	0.0192486	47	47	41.323	NaN	0.256115	0.256115	NaN	-0.123245	NaN	-0.123245	NaN	NaN	NaN	NaN	NaN				>sp|P78559|MAP1A_HUMAN Microtubule-associated protein 1A OS=Homo sapiens GN=MAP1A PE=1 SV=6;>tr|E9PGC8|E9PGC8_HUMAN MAP1 light chain LC2 OS=Homo sapiens GN=MAP1A PE=4 SV=1;>sp|P78559-2|MAP1A_HUMAN Isoform 2 of Microtubule-associated protein 1A OS=Homo sapi	P78559;E9PGC8;P78559-2;J3KPX8	P78559	P78559	2	870.385	7.72072	7.60998	NaN	NaN	7.72072	7.60998	NaN	NaN	NaN	NaN	2
507	Microtubule-associated protein 1A;MAP1A heavy chain;MAP1 light chain LC2	MAP1A;MAP1A;MAP1A	_ELAPAWEDTS(ph)PEQDNR_	ELAPAWEDT(0.007)S(0.993)PEQDNR	ELAPAWEDT(-21.45)S(21.45)PEQDNR	S	1	1675	1675;1913;1675;1675	10	0.992894	21.4525	+	4.2273e-73	179.07	177.71	179.07	0.206643	0.175745	0.191194	0.00047734	-0.052476	-0.030548	-0.041512	0.000240419	-0.0667447	-0.0980152	-0.08238	0.000488925				>sp|P78559|MAP1A_HUMAN Microtubule-associated protein 1A OS=Homo sapiens GN=MAP1A PE=1 SV=6;>tr|E9PGC8|E9PGC8_HUMAN MAP1 light chain LC2 OS=Homo sapiens GN=MAP1A PE=4 SV=1;>sp|P78559-2|MAP1A_HUMAN Isoform 2 of Microtubule-associated protein 1A OS=Homo sapi	P78559;E9PGC8;P78559-2;J3KPX8	P78559	P78559	2	969.399	8.22287	8.21254	8.60345	8.03846	7.76191	8.13415	7.43043	8.3709	8.22108	2	2
508	Microtubule-associated protein 1A;MAP1A heavy chain;MAP1 light chain LC2	MAP1A;MAP1A;MAP1A	_ELS(ph)SPIS(ph)PK_	ELS(0.884)S(0.121)PIS(0.995)PK	ELS(8.8)S(-8.8)PIS(22.3)PK	S	2	2018	2018;2256;2018;2018	3	0.884025	8.79551	+	0.000212982	70.438	49.042	56.569	0.0342158	0.205713	0.119964	0.0147056	0.110096	NaN	0.110096	NaN	0.278461	NaN	0.278461	NaN				>sp|P78559|MAP1A_HUMAN Microtubule-associated protein 1A OS=Homo sapiens GN=MAP1A PE=1 SV=6;>tr|E9PGC8|E9PGC8_HUMAN MAP1 light chain LC2 OS=Homo sapiens GN=MAP1A PE=4 SV=1;>sp|P78559-2|MAP1A_HUMAN Isoform 2 of Microtubule-associated protein 1A OS=Homo sapi	P78559;E9PGC8;P78559-2;J3KPX8	P78559	P78559	2	559.233	8.53031	8.49378	7.87561	8.36352	8.03399	8.49378	NaN	7.87561	NaN	2	1
509	Microtubule-associated protein 1A;MAP1A heavy chain;MAP1 light chain LC2	MAP1A;MAP1A;MAP1A	_ELSS(ph)PIS(ph)PK_	ELS(0.006)S(0.994)PIS(1)PK	ELS(-21.98)S(21.98)PIS(62.74)PK	S	2	2019	2019;2257;2019;2019	4	0.993701	21.98	+	6.175e-06	98.337	61.818	98.337	0.0596321	0.0332447	0.0464384	0.000348148	NaN	0.296403	0.296403	NaN	0.262313	0.21501	0.238662	0.00111876				>sp|P78559|MAP1A_HUMAN Microtubule-associated protein 1A OS=Homo sapiens GN=MAP1A PE=1 SV=6;>tr|E9PGC8|E9PGC8_HUMAN MAP1 light chain LC2 OS=Homo sapiens GN=MAP1A PE=4 SV=1;>sp|P78559-2|MAP1A_HUMAN Isoform 2 of Microtubule-associated protein 1A OS=Homo sapi	P78559;E9PGC8;P78559-2;J3KPX8	P78559	P78559	2	559.233	8.30128	8.07748	8.79211	7.53725	8.21922	NaN	8.07748	8.47783	8.50394	1	1
510	Microtubule-associated protein 1A;MAP1A heavy chain;MAP1 light chain LC2	MAP1A;MAP1A;MAP1A	_ELSS(ph)PIS(ph)PK_	ELS(0.006)S(0.994)PIS(1)PK	ELS(-21.98)S(21.98)PIS(62.74)PK	S	1;2	2022	2022;2260;2022;2022	7	0.999999	62.7431	+	6.175e-06	98.337	61.818	98.337	0.1153	-0.272979	-0.0788396	0.07538	0.205142	0.00708648	0.106114	0.019613	-0.549409	-0.244034	-0.396722	0.0466268				>sp|P78559|MAP1A_HUMAN Microtubule-associated protein 1A OS=Homo sapiens GN=MAP1A PE=1 SV=6;>tr|E9PGC8|E9PGC8_HUMAN MAP1 light chain LC2 OS=Homo sapiens GN=MAP1A PE=4 SV=1;>sp|P78559-2|MAP1A_HUMAN Isoform 2 of Microtubule-associated protein 1A OS=Homo sapi	P78559;E9PGC8;P78559-2;J3KPX8	P78559	P78559	2	559.233	8.98871	8.7858	8.91885	8.68998	8.68537	8.67418	8.14114	8.67069	8.55762	3	3
511	Microtubule-associated protein 1A;MAP1A heavy chain;MAP1 light chain LC2	MAP1A;MAP1A;MAP1A	_ELVLS(ph)S(ph)PEDLTQDFEEMK_	ELVLS(1)S(1)PEDLTQDFEEMK	ELVLS(64.88)S(61.68)PEDLT(-61.68)QDFEEMK	S	2	526	526;764;526;526	5	1	64.8832	+	1.4387e-57	149.73	149.73	139.95	-0.0269692	-0.0199154	-0.0234423	2.48779e-05	-0.0438987	0.29018	0.123141	0.0558043	-0.0503531	0.028896	-0.0107285	0.00314021				>sp|P78559|MAP1A_HUMAN Microtubule-associated protein 1A OS=Homo sapiens GN=MAP1A PE=1 SV=6;>tr|E9PGC8|E9PGC8_HUMAN MAP1 light chain LC2 OS=Homo sapiens GN=MAP1A PE=4 SV=1;>sp|P78559-2|MAP1A_HUMAN Isoform 2 of Microtubule-associated protein 1A OS=Homo sapi	P78559;E9PGC8;P78559-2;J3KPX8	P78559	P78559	2	1135.46	8.89729	8.77402	9.17658	8.70154	8.45699	8.76286	7.17852	8.75384	8.97051	2	4
512	Microtubule-associated protein 1A;MAP1A heavy chain;MAP1 light chain LC2	MAP1A;MAP1A;MAP1A	_ELVLS(ph)S(ph)PEDLTQDFEEMK_	ELVLS(1)S(1)PEDLTQDFEEMK	ELVLS(64.88)S(61.68)PEDLT(-61.68)QDFEEMK	S	2	527	527;765;527;527	6	0.999999	61.6751	+	1.4387e-57	149.73	149.73	139.95	-0.0269692	-0.0199154	-0.0234423	2.48779e-05	-0.0438987	0.29018	0.123141	0.0558043	-0.0503531	0.028896	-0.0107285	0.00314021				>sp|P78559|MAP1A_HUMAN Microtubule-associated protein 1A OS=Homo sapiens GN=MAP1A PE=1 SV=6;>tr|E9PGC8|E9PGC8_HUMAN MAP1 light chain LC2 OS=Homo sapiens GN=MAP1A PE=4 SV=1;>sp|P78559-2|MAP1A_HUMAN Isoform 2 of Microtubule-associated protein 1A OS=Homo sapi	P78559;E9PGC8;P78559-2;J3KPX8	P78559	P78559	2	1135.46	8.89729	8.77402	9.17658	8.70154	8.45699	8.76286	7.17852	8.75384	8.97051	2	4
513	Microtubule-associated protein 1A;MAP1A heavy chain;MAP1 light chain LC2	MAP1A;MAP1A;MAP1A	_SHWDDS(ph)TS(ph)DSELEK_	SHWDDS(0.928)T(0.332)S(0.679)DS(0.062)ELEK	S(-55.07)HWDDS(9.85)T(-3.69)S(3.69)DS(-10.65)ELEK	S	1;2	2104	2104;2342;2104;2104	6	0.927658	9.85043	+	2.09188e-82	195.17	194.92	68.189	-0.070209	0.103348	0.0165696	0.0150611	-0.177947	0.0941563	-0.0418953	0.0370201	-0.34236	-0.0626743	-0.202517	0.039112				>sp|P78559|MAP1A_HUMAN Microtubule-associated protein 1A OS=Homo sapiens GN=MAP1A PE=1 SV=6;>tr|E9PGC8|E9PGC8_HUMAN MAP1 light chain LC2 OS=Homo sapiens GN=MAP1A PE=4 SV=1;>sp|P78559-2|MAP1A_HUMAN Isoform 2 of Microtubule-associated protein 1A OS=Homo sapi	P78559;E9PGC8;P78559-2;J3KPX8	P78559	P78559	2	898.308	8.82622	8.2027	8.73211	8.64212	8.36468	8.05142	7.67125	8.50998	8.3346	1	3
514	Microtubule-associated protein 1A;MAP1A heavy chain;MAP1 light chain LC2	MAP1A;MAP1A;MAP1A	_SHWDDSTS(ph)DSELEK_	SHWDDST(0.009)S(0.99)DS(0.001)ELEK	S(-179.8)HWDDS(-44.57)T(-20.38)S(20.38)DS(-32.02)ELEK	S	1;2	2106	2106;2344;2106;2106	8	0.990268	20.3792	+	3.17057e-194	265.86	232.62	232.73	0.0142124	-0.0779266	-0.0318571	0.0042448	0.0200577	0.117553	0.0688052	0.00475262	0.0462816	0.0958974	0.0710895	0.00123087				>sp|P78559|MAP1A_HUMAN Microtubule-associated protein 1A OS=Homo sapiens GN=MAP1A PE=1 SV=6;>tr|E9PGC8|E9PGC8_HUMAN MAP1 light chain LC2 OS=Homo sapiens GN=MAP1A PE=4 SV=1;>sp|P78559-2|MAP1A_HUMAN Isoform 2 of Microtubule-associated protein 1A OS=Homo sapi	P78559;E9PGC8;P78559-2;J3KPX8	P78559	P78559	2	858.325	9.68957	9.26957	9.50829	9.52587	9.18653	9.25861	7.66583	9.37811	8.92159	4	1
515	Microtubule-associated protein 1A;MAP1A heavy chain;MAP1 light chain LC2	MAP1A;MAP1A;MAP1A	_GELS(ph)PSFLNPPLPPSIDDRDLSTEEVR_	GELS(0.998)PS(0.002)FLNPPLPPSIDDRDLSTEEVR	GELS(27.7)PS(-27.7)FLNPPLPPS(-96.23)IDDRDLS(-113.4)T(-115.13)EEVR	S	1	2449	2449;2687;2449;2449	4	0.998305	27.7008	+	3.34028e-66	160.78	160.78	118.68	-0.194823	0.222296	0.0137366	0.0869943	NaN	NaN	NaN	NaN	-0.120263	0.322487	0.101112	0.0980139				>sp|P78559|MAP1A_HUMAN Microtubule-associated protein 1A OS=Homo sapiens GN=MAP1A PE=1 SV=6;>tr|E9PGC8|E9PGC8_HUMAN MAP1 light chain LC2 OS=Homo sapiens GN=MAP1A PE=4 SV=1;>sp|P78559-2|MAP1A_HUMAN Isoform 2 of Microtubule-associated protein 1A OS=Homo sapi	P78559;E9PGC8;P78559-2;J3KPX8	P78559	P78559	3	1020.82	8.4832	NaN	8.3706	8.28031	8.05519	NaN	NaN	8.23777	7.79141	2	2
516	Microtubule-associated protein 1A;MAP1A heavy chain;MAP1 light chain LC2	MAP1A;MAP1A;MAP1A	_GELSPS(ph)FLNPPLPPSIDDRDLSTEEVR_	GELS(0.472)PS(0.528)FLNPPLPPSIDDRDLSTEEVR	GELS(-0.49)PS(0.49)FLNPPLPPS(-50)IDDRDLS(-61.66)T(-61.66)EEVR	S	1	2451	2451;2689;2451;2451	6	0.52807	0.488197		0.000465106	62.213	62.213	62.213	0.0346383	NaN	0.0346383	NaN	NaN	0.336974	0.336974	NaN	NaN	NaN	NaN	NaN				>sp|P78559|MAP1A_HUMAN Microtubule-associated protein 1A OS=Homo sapiens GN=MAP1A PE=1 SV=6;>tr|E9PGC8|E9PGC8_HUMAN MAP1 light chain LC2 OS=Homo sapiens GN=MAP1A PE=4 SV=1;>sp|P78559-2|MAP1A_HUMAN Isoform 2 of Microtubule-associated protein 1A OS=Homo sapi	P78559;E9PGC8;P78559-2;J3KPX8	P78559	P78559	3	1020.82	7.55942	7.39215	NaN	7.55942	NaN	NaN	7.39215	NaN	NaN	1	NaN
517	Microtubule-associated protein 1A;MAP1A heavy chain;MAP1 light chain LC2	MAP1A;MAP1A;MAP1A	_GFKS(ph)PPCEDFSVTGESEK_	GFKS(1)PPCEDFSVTGESEK	GFKS(71.25)PPCEDFS(-71.25)VT(-94.48)GES(-109.37)EK	S	1	909	909;1147;909;909	4	1	71.2486	+	2.52981e-39	137.72	137.72	137.72	-0.661638	0.417849	-0.121895	0.582646	-0.780735	0.187379	-0.296678	0.468622	-0.442085	NaN	-0.442085	NaN				>sp|P78559|MAP1A_HUMAN Microtubule-associated protein 1A OS=Homo sapiens GN=MAP1A PE=1 SV=6;>tr|E9PGC8|E9PGC8_HUMAN MAP1 light chain LC2 OS=Homo sapiens GN=MAP1A PE=4 SV=1;>sp|P78559-2|MAP1A_HUMAN Isoform 2 of Microtubule-associated protein 1A OS=Homo sapi	P78559;E9PGC8;P78559-2;J3KPX8	P78559	P78559	2	1040.93	8.71099	8.35216	8.52293	8.38279	8.43553	8.2624	7.62335	8.52293	NaN	5	5
518	Microtubule-associated protein 1A;MAP1A heavy chain;MAP1 light chain LC2	MAP1A;MAP1A;MAP1A	_WLAES(ph)PVGLPPEEEDK_	WLAES(1)PVGLPPEEEDK	WLAES(64)PVGLPPEEEDK	S	1	1776	1776;2014;1776;1776	5	1	63.998	+	1.33399e-15	102.98	98.881	63.998	0.985646	-2.01632	-0.515336	4.50589	3.31654	NaN	3.31654	NaN	2.12621	-0.548634	0.78879	3.5774				>sp|P78559|MAP1A_HUMAN Microtubule-associated protein 1A OS=Homo sapiens GN=MAP1A PE=1 SV=6;>tr|E9PGC8|E9PGC8_HUMAN MAP1 light chain LC2 OS=Homo sapiens GN=MAP1A PE=4 SV=1;>sp|P78559-2|MAP1A_HUMAN Isoform 2 of Microtubule-associated protein 1A OS=Homo sapi	P78559;E9PGC8;P78559-2;J3KPX8	P78559	P78559	2	938.424	9.28708	9.0728	9.05243	9.0141	8.95605	9.0728	NaN	9.01678	7.94902	4	4
519	Microtubule-associated protein 1A;MAP1A heavy chain;MAP1 light chain LC2	MAP1A;MAP1A;MAP1A	_GPSPPLNGNILS(ph)CSPDRRS(ph)PSPK_	GPSPPLNGNILS(0.892)CS(0.237)PDRRS(0.492)PS(0.379)PK	GPS(-43.26)PPLNGNILS(9.65)CS(-4.3)PDRRS(1.22)PS(-1.22)PK	S	2	2083	2083;2321;2083;2083	12	0.891718	9.64649	+	0.0393116	66.413	66.413	66.413	NaN	0.0746689	0.0746689	NaN	NaN	NaN	NaN	NaN	NaN	NaN	NaN	NaN				>sp|P78559|MAP1A_HUMAN Microtubule-associated protein 1A OS=Homo sapiens GN=MAP1A PE=1 SV=6;>tr|E9PGC8|E9PGC8_HUMAN MAP1 light chain LC2 OS=Homo sapiens GN=MAP1A PE=4 SV=1;>sp|P78559-2|MAP1A_HUMAN Isoform 2 of Microtubule-associated protein 1A OS=Homo sapi	P78559;E9PGC8;P78559-2;J3KPX8	P78559	P78559	3	865.059	7.56327	NaN	NaN	NaN	7.56327	NaN	NaN	NaN	NaN	NaN	1
520	Microtubule-associated protein 1A;MAP1A heavy chain;MAP1 light chain LC2	MAP1A;MAP1A;MAP1A	_GPSPPLNGNILS(ph)CSPDRRSPS(ph)PK_	GPSPPLNGNILS(0.387)CS(0.387)PDRRS(0.319)PS(0.907)PK	GPS(-57.62)PPLNGNILS(0)CS(0)PDRRS(-1.01)PS(10.22)PK	S		2085	2085;2323;2085;2085	14	0.386743	0		0.0619372	61.538	61.538	61.538	NaN	NaN	NaN	NaN	NaN	NaN	NaN	NaN	NaN	NaN	NaN	NaN				>sp|P78559|MAP1A_HUMAN Microtubule-associated protein 1A OS=Homo sapiens GN=MAP1A PE=1 SV=6;>tr|E9PGC8|E9PGC8_HUMAN MAP1 light chain LC2 OS=Homo sapiens GN=MAP1A PE=4 SV=1;>sp|P78559-2|MAP1A_HUMAN Isoform 2 of Microtubule-associated protein 1A OS=Homo sapi	P78559;E9PGC8;P78559-2;J3KPX8	P78559	P78559	3	865.059	NaN	NaN	NaN	NaN	NaN	NaN	NaN	NaN	NaN	NaN	NaN
521	Microtubule-associated protein 1A;MAP1A heavy chain;MAP1 light chain LC2	MAP1A;MAP1A;MAP1A	_GPSPPLNGNILSCSPDRRS(ph)PS(ph)PK_	GPSPPLNGNILS(0.058)CS(0.058)PDRRS(0.899)PS(0.985)PK	GPS(-61.99)PPLNGNILS(-12.73)CS(-12.73)PDRRS(12.73)PS(21.89)PK	S	2	2090	2090;2328;2090;2090	19	0.899326	12.7307	+	5.45913e-05	92.231	92.231	75.436	0.278698	0.00930651	0.144002	0.036286	0.46728	0.294031	0.380655	0.0150075	0.0549179	0.231329	0.143123	0.0155604				>sp|P78559|MAP1A_HUMAN Microtubule-associated protein 1A OS=Homo sapiens GN=MAP1A PE=1 SV=6;>tr|E9PGC8|E9PGC8_HUMAN MAP1 light chain LC2 OS=Homo sapiens GN=MAP1A PE=4 SV=1;>sp|P78559-2|MAP1A_HUMAN Isoform 2 of Microtubule-associated protein 1A OS=Homo sapi	P78559;E9PGC8;P78559-2;J3KPX8	P78559	P78559	3	865.059	7.87214	8.11622	8.03615	7.01448	7.80725	7.4037	8.02263	7.91803	7.41298	1	1
522	Microtubule-associated protein 1A;MAP1A heavy chain;MAP1 light chain LC2	MAP1A;MAP1A;MAP1A	_GPSPPLNGNILSCSPDRRS(ph)PS(ph)PK_	GPSPPLNGNILS(0.12)CS(0.156)PDRRS(0.735)PS(0.989)PK	GPS(-64.98)PPLNGNILS(-8.08)CS(-6.89)PDRRS(6.89)PS(22.2)PK	S	2	2092	2092;2330;2092;2092	21	0.988774	22.2025	+	5.45913e-05	92.231	92.231	92.231	0.0282862	0.0876108	0.0579485	0.0017597	0.159887	0.294031	0.226959	0.00899723	0.0549179	0.231329	0.143123	0.0155604				>sp|P78559|MAP1A_HUMAN Microtubule-associated protein 1A OS=Homo sapiens GN=MAP1A PE=1 SV=6;>tr|E9PGC8|E9PGC8_HUMAN MAP1 light chain LC2 OS=Homo sapiens GN=MAP1A PE=4 SV=1;>sp|P78559-2|MAP1A_HUMAN Isoform 2 of Microtubule-associated protein 1A OS=Homo sapi	P78559;E9PGC8;P78559-2;J3KPX8	P78559	P78559	3	865.059	8.51105	8.30864	8.47979	8.28299	8.12228	7.99205	8.02263	8.44086	7.41298	3	2
523	Microtubule-associated protein 1A;MAP1A heavy chain;MAP1 light chain LC2	MAP1A;MAP1A;MAP1A	_YWRGQDVVQEWQETS(ph)PTREEPAGEQK_	YWRGQDVVQEWQET(0.051)S(0.948)PT(0.001)REEPAGEQK	Y(-189.97)WRGQDVVQEWQET(-12.66)S(12.66)PT(-32.07)REEPAGEQK	S	1	1654	1654;1892;1654;1654	15	0.948027	12.6598	+	5.49041e-192	246.53	246.53	246.53	0.0461418	0.00010095	0.0231214	0.00105988	0.00748262	0.254048	0.130766	0.0303973	0.165558	0.246618	0.206088	0.00328534				>sp|P78559|MAP1A_HUMAN Microtubule-associated protein 1A OS=Homo sapiens GN=MAP1A PE=1 SV=6;>tr|E9PGC8|E9PGC8_HUMAN MAP1 light chain LC2 OS=Homo sapiens GN=MAP1A PE=4 SV=1;>sp|P78559-2|MAP1A_HUMAN Isoform 2 of Microtubule-associated protein 1A OS=Homo sapi	P78559;E9PGC8;P78559-2;J3KPX8	P78559	P78559	3	1071.81	9.0636	8.98866	9.2	8.90984	8.53805	8.82891	8.47689	9.00004	8.76701	3	1
524	Microtubule-associated protein 1A;MAP1A heavy chain;MAP1 light chain LC2	MAP1A;MAP1A;MAP1A	_SPFEIIS(ph)PPAS(ph)PPEMVGQR_	SPFEIIS(1)PPAS(1)PPEMVGQR	S(-54.64)PFEIIS(54.64)PPAS(89.94)PPEMVGQR	S	2	1797	1797;2035;1797;1797	7	0.999997	54.6438	+	9.02123e-29	110.06	110.06	110.06	-0.682951	0.699372	0.0082109	0.955409	NaN	NaN	NaN	NaN	0.122341	0.386959	0.25465	0.0350112				>sp|P78559|MAP1A_HUMAN Microtubule-associated protein 1A OS=Homo sapiens GN=MAP1A PE=1 SV=6;>tr|E9PGC8|E9PGC8_HUMAN MAP1 light chain LC2 OS=Homo sapiens GN=MAP1A PE=4 SV=1;>sp|P78559-2|MAP1A_HUMAN Isoform 2 of Microtubule-associated protein 1A OS=Homo sapi	P78559;E9PGC8;P78559-2;J3KPX8	P78559	P78559	2	1099.98	8.43891	NaN	8.64106	7.83875	8.31334	NaN	NaN	8.57933	7.7633	1	3
525	Microtubule-associated protein 1A;MAP1A heavy chain;MAP1 light chain LC2	MAP1A;MAP1A;MAP1A	_SPFEIIS(ph)PPAS(ph)PPEMVGQR_	SPFEIIS(1)PPAS(1)PPEMVGQR	S(-54.64)PFEIIS(54.64)PPAS(89.94)PPEMVGQR	S	2	1801	1801;2039;1801;1801	11	1	89.9403	+	9.02123e-29	110.06	110.06	110.06	-0.682951	0.699372	0.0082109	0.955409	NaN	NaN	NaN	NaN	0.122341	0.386959	0.25465	0.0350112				>sp|P78559|MAP1A_HUMAN Microtubule-associated protein 1A OS=Homo sapiens GN=MAP1A PE=1 SV=6;>tr|E9PGC8|E9PGC8_HUMAN MAP1 light chain LC2 OS=Homo sapiens GN=MAP1A PE=4 SV=1;>sp|P78559-2|MAP1A_HUMAN Isoform 2 of Microtubule-associated protein 1A OS=Homo sapi	P78559;E9PGC8;P78559-2;J3KPX8	P78559	P78559	2	1099.98	8.43891	NaN	8.64106	7.83875	8.31334	NaN	NaN	8.57933	7.7633	1	3
526	Microtubule-associated protein 1A;MAP1A heavy chain;MAP1 light chain LC2	MAP1A;MAP1A;MAP1A	_VPSAPGQES(ph)PIPDPK_	VPSAPGQES(1)PIPDPK	VPS(-37.02)APGQES(37.02)PIPDPK	S	1	1818	1818;2056;1818;1818	9	0.999801	37.0196	+	1.28791e-10	80.277	76.201	64.244	-0.0623844	0.0902192	0.0139174	0.0116439	-0.538052	NaN	-0.538052	NaN	-0.540736	-0.187768	-0.364252	0.0622934				>sp|P78559|MAP1A_HUMAN Microtubule-associated protein 1A OS=Homo sapiens GN=MAP1A PE=1 SV=6;>tr|E9PGC8|E9PGC8_HUMAN MAP1 light chain LC2 OS=Homo sapiens GN=MAP1A PE=4 SV=1;>sp|P78559-2|MAP1A_HUMAN Isoform 2 of Microtubule-associated protein 1A OS=Homo sapi	P78559;E9PGC8;P78559-2;J3KPX8	P78559	P78559	2	799.877	8.50719	8.17785	8.46012	8.23401	8.17641	8.17785	NaN	8.41759	7.42996	2	2
527	Microtubule-associated protein 1A;MAP1A heavy chain;MAP1 light chain LC2	MAP1A;MAP1A;MAP1A	_MAS(ph)PPPSGPPSATHTPFHQSPVEEK_	MAS(1)PPPSGPPSATHTPFHQSPVEEK	MAS(58.31)PPPS(-58.31)GPPS(-95.94)AT(-100.11)HT(-112.68)PFHQS(-136.25)PVEEK	S	1	996	996;1234;996;996	3	0.999999	58.3055	+	4.33017e-81	159.65	157.77	159.65	-0.0525658	-0.0147838	-0.0336748	0.000713739	0.134747	0.305557	0.220152	0.014588	-0.0246192	1.48847	0.731926	1.14472				>sp|P78559|MAP1A_HUMAN Microtubule-associated protein 1A OS=Homo sapiens GN=MAP1A PE=1 SV=6;>tr|E9PGC8|E9PGC8_HUMAN MAP1 light chain LC2 OS=Homo sapiens GN=MAP1A PE=4 SV=1;>sp|P78559-2|MAP1A_HUMAN Isoform 2 of Microtubule-associated protein 1A OS=Homo sapi	P78559;E9PGC8;P78559-2;J3KPX8	P78559	P78559	3	898.407	9.30492	9.08652	8.99062	9.02727	8.97917	9.0825	7.05165	8.98791	6.78563	5	7
528	Microtubule-associated protein 1A;MAP1A heavy chain;MAP1 light chain LC2	MAP1A;MAP1A;MAP1A	_MLEEKS(ph)PEK_	MLEEKS(1)PEK	MLEEKS(79.66)PEK	S	1	1600	1600;1838;1600;1600	6	1	79.659	+	0.000464589	79.659	79.659	79.659	NaN	NaN	NaN	NaN	NaN	0.243916	0.243916	NaN	NaN	0.160943	0.160943	NaN				>sp|P78559|MAP1A_HUMAN Microtubule-associated protein 1A OS=Homo sapiens GN=MAP1A PE=1 SV=6;>tr|E9PGC8|E9PGC8_HUMAN MAP1 light chain LC2 OS=Homo sapiens GN=MAP1A PE=4 SV=1;>sp|P78559-2|MAP1A_HUMAN Isoform 2 of Microtubule-associated protein 1A OS=Homo sapi	P78559;E9PGC8;P78559-2;J3KPX8	P78559	P78559	2	585.759	NaN	6.67766	7.18622	NaN	NaN	NaN	6.67766	NaN	7.18622	NaN	NaN
529	Microtubule-associated protein 1A;MAP1A heavy chain;MAP1 light chain LC2	MAP1A;MAP1A;MAP1A	_QLS(ph)PESLGTLQFGELNLGK_	QLS(1)PESLGTLQFGELNLGK	QLS(70.59)PES(-70.59)LGT(-98.1)LQFGELNLGK	S	1	1218	1218;1456;1218;1218	3	1	70.5881	+	1.1634e-95	178.45	178.17	132.59	-0.0398739	0.0521917	0.00615894	0.00423804	0.105544	0.239089	0.172317	0.00891717	0.239276	0.25441	0.246843	0.00011452				>sp|P78559|MAP1A_HUMAN Microtubule-associated protein 1A OS=Homo sapiens GN=MAP1A PE=1 SV=6;>tr|E9PGC8|E9PGC8_HUMAN MAP1 light chain LC2 OS=Homo sapiens GN=MAP1A PE=4 SV=1;>sp|P78559-2|MAP1A_HUMAN Isoform 2 of Microtubule-associated protein 1A OS=Homo sapi	P78559;E9PGC8;P78559-2;J3KPX8	P78559	P78559	2	1056.02	8.74482	8.7048	8.83099	8.61909	8.1451	8.6285	7.91195	8.52111	8.53864	4	3
530	Microtubule-associated protein 1A;MAP1A heavy chain;MAP1 light chain LC2	MAP1A;MAP1A;MAP1A	_QLSPES(ph)LGTLQFGELNLGK_	QLS(0.349)PES(0.583)LGT(0.068)LQFGELNLGK	QLS(-2.23)PES(2.23)LGT(-9.33)LQFGELNLGK	S	1	1221	1221;1459;1221;1221	6	0.582898	2.2268		0.00545891	48.5	47.139	48.5	NaN	NaN	NaN	NaN	NaN	NaN	NaN	NaN	NaN	NaN	NaN	NaN				>sp|P78559|MAP1A_HUMAN Microtubule-associated protein 1A OS=Homo sapiens GN=MAP1A PE=1 SV=6;>tr|E9PGC8|E9PGC8_HUMAN MAP1 light chain LC2 OS=Homo sapiens GN=MAP1A PE=4 SV=1;>sp|P78559-2|MAP1A_HUMAN Isoform 2 of Microtubule-associated protein 1A OS=Homo sapi	P78559;E9PGC8;P78559-2;J3KPX8	P78559	P78559	3	704.352	NaN	NaN	NaN	NaN	NaN	NaN	NaN	NaN	NaN	NaN	NaN
531	Microtubule-associated protein 1A;MAP1A heavy chain;MAP1 light chain LC2	MAP1A;MAP1A;MAP1A	_S(ph)PCGLTEQYLHK_	S(1)PCGLTEQYLHK	S(62.87)PCGLT(-62.87)EQY(-91.99)LHK	S	1	1172	1172;1410;1172;1172	1	0.999999	62.8676	+	6.68424e-12	95.57	94.38	95.57	0.0890913	-0.0027385	0.0431764	0.00421635	-0.206046	-0.13829	-0.172168	0.00229542	-0.343678	-0.325732	-0.334705	0.000161024				>sp|P78559|MAP1A_HUMAN Microtubule-associated protein 1A OS=Homo sapiens GN=MAP1A PE=1 SV=6;>tr|E9PGC8|E9PGC8_HUMAN MAP1 light chain LC2 OS=Homo sapiens GN=MAP1A PE=4 SV=1;>sp|P78559-2|MAP1A_HUMAN Isoform 2 of Microtubule-associated protein 1A OS=Homo sapi	P78559;E9PGC8;P78559-2;J3KPX8	P78559	P78559	2	756.831	8.46279	8.52715	8.07082	7.65326	8.38963	8.41828	7.87295	8.04032	6.90211	1	2
532	Microtubule-associated protein 1A;MAP1A heavy chain;MAP1 light chain LC2	MAP1A;MAP1A;MAP1A	_S(ph)PESLPGPALEDIAIK_	S(0.996)PES(0.004)LPGPALEDIAIK	S(24.37)PES(-24.37)LPGPALEDIAIK	S	1	1326	1326;1564;1326;1326	1	0.996354	24.3656	+	0.000832724	43.946	43.392	43.946	NaN	NaN	NaN	NaN	NaN	-0.372618	-0.372618	NaN	NaN	0.351074	0.351074	NaN				>sp|P78559|MAP1A_HUMAN Microtubule-associated protein 1A OS=Homo sapiens GN=MAP1A PE=1 SV=6;>tr|E9PGC8|E9PGC8_HUMAN MAP1 light chain LC2 OS=Homo sapiens GN=MAP1A PE=4 SV=1;>sp|P78559-2|MAP1A_HUMAN Isoform 2 of Microtubule-associated protein 1A OS=Homo sapi	P78559;E9PGC8;P78559-2;J3KPX8	P78559	P78559	2	858.926	NaN	6.26619	6.9256	NaN	NaN	NaN	6.26619	NaN	6.9256	NaN	NaN
533	Microtubule-associated protein 1A;MAP1A heavy chain;MAP1 light chain LC2	MAP1A;MAP1A;MAP1A	_TEATQGLDYVPSAGTIS(ph)PTSS(ph)LEEDK_	TEATQGLDYVPS(0.013)AGT(0.021)IS(0.959)PT(0.027)S(0.232)S(0.747)LEEDK	T(-68.14)EAT(-58.18)QGLDY(-59.82)VPS(-18.95)AGT(-16.9)IS(16.9)PT(-15.49)S(-5.14)S(5.14)LEEDK	S	1;2	896	896;1134;896;896	17	0.959012	16.8963	+	2.56003e-53	135.7	131.5	98.002	0.242938	0.0977952	0.170367	0.0105332	-0.0718155	0.68346	0.305822	0.285221	1.32222	0.0905265	0.706372	0.758531				>sp|P78559|MAP1A_HUMAN Microtubule-associated protein 1A OS=Homo sapiens GN=MAP1A PE=1 SV=6;>tr|E9PGC8|E9PGC8_HUMAN MAP1 light chain LC2 OS=Homo sapiens GN=MAP1A PE=4 SV=1;>sp|P78559-2|MAP1A_HUMAN Isoform 2 of Microtubule-associated protein 1A OS=Homo sapi	P78559;E9PGC8;P78559-2;J3KPX8	P78559	P78559	3	952.742	8.7339	8.29356	8.61099	8.3679	8.48937	8.12379	7.80351	8.47194	8.04871	1	3
534	Microtubule-associated protein 1A;MAP1A heavy chain;MAP1 light chain LC2	MAP1A;MAP1A;MAP1A	_TEATQGLDYVPSAGTIS(ph)PTSS(ph)LEEDK_	TEATQGLDYVPS(0.013)AGT(0.021)IS(0.959)PT(0.027)S(0.232)S(0.747)LEEDK	T(-68.14)EAT(-58.18)QGLDY(-59.82)VPS(-18.95)AGT(-16.9)IS(16.9)PT(-15.49)S(-5.14)S(5.14)LEEDK	S	2	900	900;1138;900;900	21	0.747017	5.13669		2.03223e-16	98.002	97.317	98.002	NaN	NaN	NaN	NaN	NaN	0.316654	0.316654	NaN	NaN	0.0905265	0.0905265	NaN				>sp|P78559|MAP1A_HUMAN Microtubule-associated protein 1A OS=Homo sapiens GN=MAP1A PE=1 SV=6;>tr|E9PGC8|E9PGC8_HUMAN MAP1 light chain LC2 OS=Homo sapiens GN=MAP1A PE=4 SV=1;>sp|P78559-2|MAP1A_HUMAN Isoform 2 of Microtubule-associated protein 1A OS=Homo sapi	P78559;E9PGC8;P78559-2;J3KPX8	P78559	P78559	3	952.742	NaN	7.40052	8.04871	NaN	NaN	NaN	7.40052	NaN	8.04871	NaN	NaN
535	Microtubule-associated protein 1A;MAP1A heavy chain;MAP1 light chain LC2	MAP1A;MAP1A;MAP1A	_VPPPRS(ph)PQAQEAPVNIDEGLTGCTIQLLPAQDK_	VPPPRS(1)PQAQEAPVNIDEGLTGCTIQLLPAQDK	VPPPRS(105.46)PQAQEAPVNIDEGLT(-105.46)GCT(-120.5)IQLLPAQDK	S	1	1069	1069;1307;1069;1069	6	1	105.463	+	9.73996e-139	204.47	204.47	152.63	-0.00830491	-0.024887	-0.016596	0.000137483	0.0363276	0.0359933	0.0361604	5.58682e-08	-0.131772	0.183933	0.0260807	0.0498346				>sp|P78559|MAP1A_HUMAN Microtubule-associated protein 1A OS=Homo sapiens GN=MAP1A PE=1 SV=6;>tr|E9PGC8|E9PGC8_HUMAN MAP1 light chain LC2 OS=Homo sapiens GN=MAP1A PE=4 SV=1;>sp|P78559-2|MAP1A_HUMAN Isoform 2 of Microtubule-associated protein 1A OS=Homo sapi	P78559;E9PGC8;P78559-2;J3KPX8	P78559	P78559	3	1207.27	9.45972	9.17515	9.35156	9.15591	9.16146	9.14545	7.99542	9.32342	8.14916	5	6
536	Microtubule-associated protein 1A;MAP1A heavy chain;MAP1 light chain LC2	MAP1A;MAP1A;MAP1A	_YSAQTDITDDSLDRKS(ph)PASSFSHSTPSGNGK_	YSAQTDIT(0.013)DDS(0.175)LDRKS(0.598)PAS(0.055)S(0.055)FS(0.067)HS(0.027)T(0.008)PS(0.001)GNGK	Y(-61.96)S(-60.98)AQT(-35.36)DIT(-16.57)DDS(-5.33)LDRKS(5.33)PAS(-10.35)S(-10.35)FS(-9.49)HS(-13.42)T(-18.91)PS(-28.53)GNGK	S	1	1288	1288;1526;1288;1288	16	0.597958	5.32668		0.0138823	70.57	70.57	70.57	-0.247817	0.269634	0.0109086	0.133878	-0.483077	NaN	-0.483077	NaN	-0.737375	NaN	-0.737375	NaN				>sp|P78559|MAP1A_HUMAN Microtubule-associated protein 1A OS=Homo sapiens GN=MAP1A PE=1 SV=6;>tr|E9PGC8|E9PGC8_HUMAN MAP1 light chain LC2 OS=Homo sapiens GN=MAP1A PE=4 SV=1;>sp|P78559-2|MAP1A_HUMAN Isoform 2 of Microtubule-associated protein 1A OS=Homo sapi	P78559;E9PGC8;P78559-2;J3KPX8	P78559	P78559	4	834.872	8.32643	8.00182	8.2353	7.91822	8.1113	8.00182	NaN	8.2353	NaN	2	2
537	Stromal interaction molecule 2	STIM2;STIM2;STIM2;STIM2;STIM2;STIM2;STIM2	_SIVPSS(ph)PQPQR_	SIVPS(0.183)S(0.817)PQPQR	S(-44.17)IVPS(-6.51)S(6.51)PQPQR	S	1	125	125;231;523;523;531;610;618	6	0.817286	6.50678	+	0.000300474	52.576	43.875	52.576	NaN	NaN	NaN	NaN	NaN	NaN	NaN	NaN	NaN	-0.817296	-0.817296	NaN				>tr|H7C5C6|H7C5C6_HUMAN Stromal interaction molecule 2 (Fragment) OS=Homo sapiens GN=STIM2 PE=4 SV=1;>tr|H7C5K2|H7C5K2_HUMAN Stromal interaction molecule 2 (Fragment) OS=Homo sapiens GN=STIM2 PE=4 SV=1;>tr|H7C5A5|H7C5A5_HUMAN Stromal interaction molecule 2	H7C5C6;H7C5K2;H7C5A5;Q9P246;H0Y860;F5GXJ4;E9PGD0	H7C5C6	H7C5C6	2	638.308	NaN	NaN	7.00402	NaN	NaN	NaN	NaN	NaN	7.00402	NaN	NaN
538	Formin-binding protein 1	FNBP1;FNBP1;FNBP1	_RTVS(ph)DNS(ph)LSNSRGEGKPDLK_	RT(0.323)VS(0.677)DNS(0.992)LS(0.004)NS(0.004)RGEGKPDLK	RT(-3.21)VS(3.21)DNS(23.91)LS(-23.91)NS(-23.91)RGEGKPDLK	S	2	296	296;258;296;296;296;296	4	0.677122	3.2148		0.0556072	83.944	82.946	83.944	NaN	NaN	NaN	NaN	0.474047	NaN	0.474047	NaN	NaN	NaN	NaN	NaN				>sp|Q96RU3-4|FNBP1_HUMAN Isoform 4 of Formin-binding protein 1 OS=Homo sapiens GN=FNBP1;>tr|H0Y7W6|H0Y7W6_HUMAN Formin-binding protein 1 (Fragment) OS=Homo sapiens GN=FNBP1 PE=4 SV=2;>sp|Q96RU3-3|FNBP1_HUMAN Isoform 3 of Formin-binding protein 1 OS=Homo sa	Q96RU3-4;H0Y7W6;Q96RU3-3;E9PGQ4;Q96RU3-2;Q96RU3	Q96RU3-4	Q96RU3-4	3	774.016	NaN	8.28355	NaN	NaN	NaN	8.28355	NaN	NaN	NaN	NaN	NaN
539	Formin-binding protein 1	FNBP1;FNBP1;FNBP1	_RTVS(ph)DNS(ph)LSNSRGEGKPDLK_	RT(0.323)VS(0.677)DNS(0.992)LS(0.004)NS(0.004)RGEGKPDLK	RT(-3.21)VS(3.21)DNS(23.91)LS(-23.91)NS(-23.91)RGEGKPDLK	S	2	299	299;261;299;299;299;299	7	0.991618	23.9147	+	0.0556072	83.944	82.946	83.944	NaN	NaN	NaN	NaN	0.474047	NaN	0.474047	NaN	NaN	NaN	NaN	NaN				>sp|Q96RU3-4|FNBP1_HUMAN Isoform 4 of Formin-binding protein 1 OS=Homo sapiens GN=FNBP1;>tr|H0Y7W6|H0Y7W6_HUMAN Formin-binding protein 1 (Fragment) OS=Homo sapiens GN=FNBP1 PE=4 SV=2;>sp|Q96RU3-3|FNBP1_HUMAN Isoform 3 of Formin-binding protein 1 OS=Homo sa	Q96RU3-4;H0Y7W6;Q96RU3-3;E9PGQ4;Q96RU3-2;Q96RU3	Q96RU3-4	Q96RU3-4	3	774.016	NaN	8.28355	NaN	NaN	NaN	8.28355	NaN	NaN	NaN	NaN	NaN
540	Dolichol-phosphate mannosyltransferase	DPM1;DPM1;DPM1;DPM1	_(ac)ASLEVS(ph)RSPR_	ASLEVS(0.893)RS(0.107)PR	AS(-51.71)LEVS(9.2)RS(-9.2)PR	S	1	7	7;7;7;7	6	0.892656	9.1993	+	1.42817e-07	120.49	120.49	72.29	-0.694111	-0.27035	-0.48223	0.089787	-0.609707	-0.744592	-0.677149	0.00909701	-0.982335	-0.98863	-0.985482	1.98167e-05			+	>tr|Q5QPJ9|Q5QPJ9_HUMAN Dolichol-phosphate mannosyltransferase (Fragment) OS=Homo sapiens GN=DPM1 PE=4 SV=2;>tr|E9PHH5|E9PHH5_HUMAN Dolichol-phosphate mannosyltransferase OS=Homo sapiens GN=DPM1 PE=4 SV=1;>sp|O60762|DPM1_HUMAN Dolichol-phosphate mannosyltr	Q5QPJ9;E9PHH5;O60762;Q5QPK2	Q5QPJ9	Q5QPJ9	2	612.293	8.20943	8.20467	8.4007	7.28459	8.15445	8.11807	7.46183	7.87703	8.24613	1	2
541	Dolichol-phosphate mannosyltransferase	DPM1;DPM1;DPM1;DPM1	_(ac)ASLEVSRS(ph)PR_	ASLEVS(0.003)RS(0.997)PR	AS(-97.49)LEVS(-25.14)RS(25.14)PR	S	1	9	9;9;9;9	8	0.996946	25.1374	+	1.77229e-08	118.51	92.978	115.83	0.130008	0.0307666	0.0803875	0.00492445	-2.01368	-0.811307	-1.4125	0.722856	0.464145	NaN	0.464145	NaN		+		>tr|Q5QPJ9|Q5QPJ9_HUMAN Dolichol-phosphate mannosyltransferase (Fragment) OS=Homo sapiens GN=DPM1 PE=4 SV=2;>tr|E9PHH5|E9PHH5_HUMAN Dolichol-phosphate mannosyltransferase OS=Homo sapiens GN=DPM1 PE=4 SV=1;>sp|O60762|DPM1_HUMAN Dolichol-phosphate mannosyltr	Q5QPJ9;E9PHH5;O60762;Q5QPK2	Q5QPJ9	Q5QPJ9	2	612.293	9.14271	8.4659	8.65789	8.88346	8.79544	8.39655	7.63495	8.65789	NaN	2	1
542	Treacle protein	TCOF1;TCOF1;TCOF1;TCOF1	_KLGAGEGGEASVS(ph)PEK_	KLGAGEGGEAS(0.001)VS(0.999)PEK	KLGAGEGGEAS(-29.31)VS(29.31)PEK	S	1	1301	1301;1340;1340;1378;1414;1415;1302;1341;1378;1379	13	0.99883	29.3148	+	0.000302275	78.976	76.954	78.976	-0.0507116	NaN	-0.0507116	NaN	NaN	NaN	NaN	NaN	NaN	NaN	NaN	NaN				>sp|Q13428-2|TCOF_HUMAN Isoform 2 of Treacle protein OS=Homo sapiens GN=TCOF1;>tr|J3KQ96|J3KQ96_HUMAN Treacle protein (Fragment) OS=Homo sapiens GN=TCOF1 PE=4 SV=1;>sp|Q13428-6|TCOF_HUMAN Isoform 6 of Treacle protein OS=Homo sapiens GN=TCOF1;>sp|Q13428|TCO	Q13428-2;J3KQ96;Q13428-6;Q13428;Q13428-4;E9PHK9;Q13428-8;Q13428-7;E7ETY2;Q13428-3	Q13428-2	Q13428-2	2	798.369	7.45969	NaN	NaN	7.45969	NaN	NaN	NaN	NaN	NaN	1	NaN
543	Treacle protein	TCOF1;TCOF1;TCOF1;TCOF1	_LDSS(ph)PSVSSTLAAK_	LDS(0.206)S(0.793)PS(0.001)VSSTLAAK	LDS(-5.85)S(5.85)PS(-31.72)VS(-46.9)S(-51.36)T(-55.57)LAAK	S	1	1151	1151;1190;1190;1228;1264;1265;1152;1191;1228;1229	4	0.793271	5.85193	+	0.000327178	74.428	70.567	74.428	NaN	NaN	NaN	NaN	NaN	NaN	NaN	NaN	NaN	0.458327	0.458327	NaN				>sp|Q13428-2|TCOF_HUMAN Isoform 2 of Treacle protein OS=Homo sapiens GN=TCOF1;>tr|J3KQ96|J3KQ96_HUMAN Treacle protein (Fragment) OS=Homo sapiens GN=TCOF1 PE=4 SV=1;>sp|Q13428-6|TCOF_HUMAN Isoform 6 of Treacle protein OS=Homo sapiens GN=TCOF1;>sp|Q13428|TCO	Q13428-2;J3KQ96;Q13428-6;Q13428;Q13428-4;E9PHK9;Q13428-8;Q13428-7;E7ETY2;Q13428-3	Q13428-2	Q13428-2	2	721.842	NaN	NaN	7.26257	NaN	NaN	NaN	NaN	NaN	7.26257	NaN	NaN
544	Treacle protein	TCOF1;TCOF1;TCOF1;TCOF1	_SLGNILQAKPT(ph)SSPAK_	SLGNILQAKPT(0.394)S(0.394)S(0.213)PAK	S(-103.44)LGNILQAKPT(0)S(0)S(-2.67)PAK	S		505	505;582;582;582;582;582;505;582;582;582;582	12	0.393543	0		3.66684e-15	105.21	105.21	105.21	NaN	NaN	NaN	NaN	NaN	NaN	NaN	NaN	NaN	NaN	NaN	NaN				>sp|Q13428-2|TCOF_HUMAN Isoform 2 of Treacle protein OS=Homo sapiens GN=TCOF1;>tr|J3KQ96|J3KQ96_HUMAN Treacle protein (Fragment) OS=Homo sapiens GN=TCOF1 PE=4 SV=1;>sp|Q13428-6|TCOF_HUMAN Isoform 6 of Treacle protein OS=Homo sapiens GN=TCOF1;>sp|Q13428|TCO	Q13428-2;J3KQ96;Q13428-6;Q13428;Q13428-4;E9PHK9;Q13428-8;Q13428-7;E7ETY2;Q13428-3;Q13428-5	Q13428-2	Q13428-2	2	846.44	NaN	NaN	NaN	NaN	NaN	NaN	NaN	NaN	NaN	NaN	NaN
545	Treacle protein	TCOF1;TCOF1;TCOF1;TCOF1	_SLGNILQAKPT(ph)SSPAK_	SLGNILQAKPT(0.333)S(0.333)S(0.333)PAK	S(-93.88)LGNILQAKPT(0)S(0)S(0)PAK	S		506	506;583;583;583;583;583;506;583;583;583;583	13	0.333333	0		1.83808e-10	96.391	96.391	96.391	NaN	NaN	NaN	NaN	NaN	NaN	NaN	NaN	NaN	NaN	NaN	NaN				>sp|Q13428-2|TCOF_HUMAN Isoform 2 of Treacle protein OS=Homo sapiens GN=TCOF1;>tr|J3KQ96|J3KQ96_HUMAN Treacle protein (Fragment) OS=Homo sapiens GN=TCOF1 PE=4 SV=1;>sp|Q13428-6|TCOF_HUMAN Isoform 6 of Treacle protein OS=Homo sapiens GN=TCOF1;>sp|Q13428|TCO	Q13428-2;J3KQ96;Q13428-6;Q13428;Q13428-4;E9PHK9;Q13428-8;Q13428-7;E7ETY2;Q13428-3;Q13428-5	Q13428-2	Q13428-2	2	846.44	NaN	NaN	NaN	NaN	NaN	NaN	NaN	NaN	NaN	NaN	NaN
546	Treacle protein	TCOF1;TCOF1;TCOF1;TCOF1	_TVANLLSGKS(ph)PRK_	TVANLLS(0.023)GKS(0.977)PRK	T(-59.32)VANLLS(-16.26)GKS(16.26)PRK	S	1	156	156;156;156;156;156;156;156;156;156;156;156	10	0.976897	16.2621	+	0.0589042	60.307	60.307	60.307	0.259423	0.18797	0.223697	0.00255277	1.03598	NaN	1.03598	NaN	0.772646	NaN	0.772646	NaN				>sp|Q13428-2|TCOF_HUMAN Isoform 2 of Treacle protein OS=Homo sapiens GN=TCOF1;>tr|J3KQ96|J3KQ96_HUMAN Treacle protein (Fragment) OS=Homo sapiens GN=TCOF1 PE=4 SV=1;>sp|Q13428-6|TCOF_HUMAN Isoform 6 of Treacle protein OS=Homo sapiens GN=TCOF1;>sp|Q13428|TCO	Q13428-2;J3KQ96;Q13428-6;Q13428;Q13428-4;E9PHK9;Q13428-8;Q13428-7;E7ETY2;Q13428-3;Q13428-5	Q13428-2	Q13428-2	3	484.264	7.79754	7.5014	7.50085	7.4407	7.54595	7.5014	NaN	7.50085	NaN	1	1
547	Arginine/serine-rich coiled-coil protein 2	RSRC2;RSRC2	_(ac)AAS(ph)DTERDGLAPEK_	AAS(0.741)DT(0.259)ERDGLAPEK	AAS(4.57)DT(-4.57)ERDGLAPEK	S	1	4	4;4	3	0.74105	4.56633		0.0282301	54.103	54.103	54.103	0.1121	NaN	0.1121	NaN	NaN	NaN	NaN	NaN	NaN	NaN	NaN	NaN				>tr|E9PI52|E9PI52_HUMAN Arginine/serine-rich coiled-coil protein 2 OS=Homo sapiens GN=RSRC2 PE=4 SV=1;>sp|Q7L4I2|RSRC2_HUMAN Arginine/serine-rich coiled-coil protein 2 OS=Homo sapiens GN=RSRC2 PE=1 SV=1	E9PI52;Q7L4I2	E9PI52	E9PI52	2	791.343	7.90704	NaN	NaN	7.90704	NaN	NaN	NaN	NaN	NaN	1	NaN
548	Arginine/serine-rich coiled-coil protein 2	RSRC2;RSRC2	_EQSEVSVS(ph)PR_	EQS(0.001)EVS(0.013)VS(0.986)PR	EQS(-31.93)EVS(-18.66)VS(18.66)PR	S	1	32	32;32	8	0.985936	18.6568	+	3.37687e-06	78.814	49.911	78.814	NaN	NaN	NaN	NaN	NaN	NaN	NaN	NaN	NaN	-0.333653	-0.333653	NaN				>tr|E9PI52|E9PI52_HUMAN Arginine/serine-rich coiled-coil protein 2 OS=Homo sapiens GN=RSRC2 PE=4 SV=1;>sp|Q7L4I2|RSRC2_HUMAN Arginine/serine-rich coiled-coil protein 2 OS=Homo sapiens GN=RSRC2 PE=1 SV=1	E9PI52;Q7L4I2	E9PI52	E9PI52	2	599.261	NaN	NaN	7.32713	NaN	NaN	NaN	NaN	NaN	7.32713	NaN	NaN
549	Protein kinase C delta-binding protein	PRKCDBP;PRKCDBP	_APEPLGPADQSELGPEQLEAEVGES(ph)S(ph)DEEPVESR_	APEPLGPADQSELGPEQLEAEVGES(0.999)S(0.999)DEEPVES(0.002)R	APEPLGPADQS(-61.85)ELGPEQLEAEVGES(30.82)S(30.82)DEEPVES(-30.82)R	S	2	165	165;197	25	0.999172	30.8155	+	1.99116e-20	85.615	84.407	81.28	0.0729976	-0.0966667	-0.0118346	0.014393	NaN	NaN	NaN	NaN	-0.806342	NaN	-0.806342	NaN				>sp|Q969G5|PRDBP_HUMAN Protein kinase C delta-binding protein OS=Homo sapiens GN=PRKCDBP PE=1 SV=3;>tr|E9PIE3|E9PIE3_HUMAN Protein kinase C delta-binding protein OS=Homo sapiens GN=PRKCDBP PE=4 SV=1	Q969G5;E9PIE3	Q969G5	Q969G5	3	1246.53	8.39291	NaN	8.3948	8.01828	8.15479	NaN	NaN	8.3948	NaN	1	2
550	Protein kinase C delta-binding protein	PRKCDBP;PRKCDBP	_APEPLGPADQSELGPEQLEAEVGES(ph)S(ph)DEEPVESR_	APEPLGPADQSELGPEQLEAEVGES(0.999)S(0.999)DEEPVES(0.002)R	APEPLGPADQS(-61.85)ELGPEQLEAEVGES(30.82)S(30.82)DEEPVES(-30.82)R	S	2	166	166;198	26	0.999172	30.8155	+	1.99116e-20	85.615	84.407	81.28	0.0729976	-0.0966667	-0.0118346	0.014393	NaN	NaN	NaN	NaN	-0.806342	NaN	-0.806342	NaN				>sp|Q969G5|PRDBP_HUMAN Protein kinase C delta-binding protein OS=Homo sapiens GN=PRKCDBP PE=1 SV=3;>tr|E9PIE3|E9PIE3_HUMAN Protein kinase C delta-binding protein OS=Homo sapiens GN=PRKCDBP PE=4 SV=1	Q969G5;E9PIE3	Q969G5	Q969G5	3	1246.53	8.39291	NaN	8.3948	8.01828	8.15479	NaN	NaN	8.3948	NaN	1	2
551	Tumor protein p53-inducible protein 11	TP53I11;TP53I11;TP53I11;TP53I11;TP53I11;TP53I11;TP53I11;TP53I11;TP53I11;TP53I11;TP53I11;TP53I11	_KHS(ph)QTDLVSRLK_	KHS(0.975)QT(0.025)DLVSRLK	KHS(15.94)QT(-15.94)DLVS(-55.95)RLK	S	1	14	14;14;14;14;14;14;14;42;14;14;14;14;14	3	0.97516	15.9397	+	4.84768e-07	126.07	119.59	60.631	0.748118	0.508937	0.628527	0.0286037	1.23462	NaN	1.23462	NaN	1.46268	NaN	1.46268	NaN	+			>tr|E9PN66|E9PN66_HUMAN Tumor protein p53-inducible protein 11 (Fragment) OS=Homo sapiens GN=TP53I11 PE=4 SV=1;>tr|E9PNB3|E9PNB3_HUMAN Tumor protein p53-inducible protein 11 OS=Homo sapiens GN=TP53I11 PE=4 SV=1;>tr|E9PKN9|E9PKN9_HUMAN Tumor protein p53-ind	E9PN66;E9PNB3;E9PKN9;E9PS55;E9PMY0;E9PMW4;E9PQ46;E9PIN5;E9PIK4;U3KQ32;E9PKZ4;O14683;E9PPM1	E9PN66	E9PN66	3	497.927	8.05836	7.78539	7.7312	7.72584	7.78669	7.78539	NaN	7.7312	NaN	1	1
552	PHD and RING finger domain-containing protein 1	PHRF1;PHRF1;PHRF1	_LRGAVAAEGAS(ph)DTEREEPTESQGLAAR_	LRGAVAAEGAS(0.945)DT(0.055)EREEPTESQGLAAR	LRGAVAAEGAS(12.34)DT(-12.34)EREEPT(-42.43)ES(-51.87)QGLAAR	S	1	915	915;911;913;914;915	11	0.944822	12.3406	+	1.15834e-06	94.185	94.185	94.185	-0.224536	0.0624899	-0.0810233	0.041192	-0.568666	NaN	-0.568666	NaN	-0.428605	NaN	-0.428605	NaN				>sp|Q9P1Y6-2|PHRF1_HUMAN Isoform 2 of PHD and RING finger domain-containing protein 1 OS=Homo sapiens GN=PHRF1;>tr|E9PJ24|E9PJ24_HUMAN PHD and RING finger domain-containing protein 1 OS=Homo sapiens GN=PHRF1 PE=4 SV=1;>tr|F8WEF5|F8WEF5_HUMAN PHD and RING f	Q9P1Y6-2;E9PJ24;F8WEF5;Q9P1Y6-3;Q9P1Y6	Q9P1Y6-2	Q9P1Y6-2	3	951.112	8.56706	8.26401	7.53428	8.25864	8.2733	8.26401	NaN	7.53428	NaN	1	1
553	Receptor-binding cancer antigen expressed on SiSo cells	EBAG9;EBAG9;EBAG9;EBAG9;PDAF	_KLS(ph)GDQITLPTTVDYSSVPK_	KLS(1)GDQITLPTTVDYSSVPK	KLS(64.5)GDQIT(-64.5)LPT(-103.21)T(-104.77)VDY(-114.68)S(-114.85)S(-116.54)VPK	S	1	36	36;36;36;36;36	3	1	64.5027	+	4.16324e-35	119.75	119.75	119.75	0.0458623	-0.032242	0.00681015	0.00305014	0.237197	NaN	0.237197	NaN	0.0740944	0.300164	0.187129	0.0255538				>tr|E9PJ38|E9PJ38_HUMAN Receptor-binding cancer antigen-expressed on SiSo cells (Fragment) OS=Homo sapiens GN=EBAG9 PE=4 SV=1;>tr|E9PND3|E9PND3_HUMAN Receptor-binding cancer antigen-expressed on SiSo cells OS=Homo sapiens GN=EBAG9 PE=4 SV=1;>tr|E9PN10|E9PN	E9PJ38;E9PND3;E9PN10;O00559;Q5Y8C7	E9PJ38	E9PJ38	2	1115.06	8.39949	8.28865	8.4564	7.87237	8.2464	8.28865	NaN	8.41749	7.38941	3	3
554	Probable ATP-dependent RNA helicase DDX20	DDX20;DDX20	_SYLEGS(ph)SDNQLK_	SYLEGS(0.5)S(0.5)DNQLK	S(-60.27)Y(-60.33)LEGS(0)S(0)DNQLK	S	1	285	285;677	6	0.5	0		0.000638361	61.409	59.898	61.409	NaN	NaN	NaN	NaN	NaN	NaN	NaN	NaN	NaN	NaN	NaN	NaN				>tr|E9PJ60|E9PJ60_HUMAN Probable ATP-dependent RNA helicase DDX20 OS=Homo sapiens GN=DDX20 PE=4 SV=1;>sp|Q9UHI6|DDX20_HUMAN Probable ATP-dependent RNA helicase DDX20 OS=Homo sapiens GN=DDX20 PE=1 SV=2	E9PJ60;Q9UHI6	E9PJ60	E9PJ60	2	710.803	NaN	NaN	NaN	NaN	NaN	NaN	NaN	NaN	NaN	NaN	NaN
555	Probable ATP-dependent RNA helicase DDX20	DDX20;DDX20	_SYLEGS(ph)SDNQLK_	SYLEGS(0.5)S(0.5)DNQLK	S(-60.27)Y(-60.33)LEGS(0)S(0)DNQLK	S	1	286	286;678	7	0.5	0		0.000638361	61.409	59.898	61.409	NaN	NaN	NaN	NaN	NaN	NaN	NaN	NaN	NaN	NaN	NaN	NaN				>tr|E9PJ60|E9PJ60_HUMAN Probable ATP-dependent RNA helicase DDX20 OS=Homo sapiens GN=DDX20 PE=4 SV=1;>sp|Q9UHI6|DDX20_HUMAN Probable ATP-dependent RNA helicase DDX20 OS=Homo sapiens GN=DDX20 PE=1 SV=2	E9PJ60;Q9UHI6	E9PJ60	E9PJ60	2	710.803	NaN	NaN	NaN	NaN	NaN	NaN	NaN	NaN	NaN	NaN	NaN
556	Bcl-2-associated transcription factor 1	BCLAF1;BCLAF1;BCLAF1;BCLAF1;BCLAF1;BCLAF1	_KAEGEPQEES(ph)PLK_	KAEGEPQEES(1)PLK	KAEGEPQEES(42.19)PLK	S	1	175	175;177;175;177;175;177;177;177;175	10	1	42.1905	+	8.61006e-130	238.33	238.33	42.191	-0.0202381	0.0239883	0.00187512	0.000977985	-0.188956	-0.218347	-0.203652	0.000431907	-0.246395	-0.192573	-0.219484	0.00144843				>tr|E9PQN2|E9PQN2_HUMAN Bcl-2-associated transcription factor 1 OS=Homo sapiens GN=BCLAF1 PE=4 SV=1;>tr|E9PKI6|E9PKI6_HUMAN Bcl-2-associated transcription factor 1 OS=Homo sapiens GN=BCLAF1 PE=4 SV=1;>sp|Q9NYF8-3|BCLF1_HUMAN Isoform 3 of Bcl-2-associated t	E9PQN2;E9PKI6;Q9NYF8-3;E9PK91;Q9NYF8-2;Q9NYF8;E9PK09;Q9NYF8-4;E9PJA7	E9PQN2;Q9NYF8-4	E9PQN2	3	507.899	8.85667	8.56738	8.66076	8.47667	8.62243	8.48535	7.80321	8.41308	8.2989	5	6
557	Bcl-2-associated transcription factor 1	BCLAF1;BCLAF1;BCLAF1;BCLAF1;BCLAF1	_DLFDYS(ph)PPLHK_	DLFDYS(1)PPLHK	DLFDY(-80.07)S(80.07)PPLHK	S	1	510	510;512;510;512;510;512;512	6	1	80.0661	+	3.9345e-41	162.72	152.53	131.35	0.0828389	-0.0411028	0.020868	0.00768077	0.0237521	0.000461699	0.0121069	0.000271223	0.0503276	-0.0170666	0.0166305	0.00227099				>tr|E9PQN2|E9PQN2_HUMAN Bcl-2-associated transcription factor 1 OS=Homo sapiens GN=BCLAF1 PE=4 SV=1;>tr|E9PKI6|E9PKI6_HUMAN Bcl-2-associated transcription factor 1 OS=Homo sapiens GN=BCLAF1 PE=4 SV=1;>sp|Q9NYF8-3|BCLF1_HUMAN Isoform 3 of Bcl-2-associated t	E9PQN2;E9PKI6;Q9NYF8-3;E9PK91;Q9NYF8-2;Q9NYF8;E9PK09	E9PQN2	E9PQN2	2	706.318	8.95923	8.78746	8.8918	8.6441	8.67186	8.71221	7.98912	8.71881	8.40843	5	5
558	Bcl-2-associated transcription factor 1	BCLAF1;BCLAF1;BCLAF1;BCLAF1;BCLAF1	_FNDS(ph)EGDDT(ph)EETEDYRQFRK_	FNDS(1)EGDDT(0.996)EET(0.004)EDYRQFRK	FNDS(90.51)EGDDT(23.92)EET(-23.92)EDY(-111.28)RQFRK	S	1;2	395	395;397;395;397;395;397;397	4	1	90.5073	+	0	303.76	301.76	169.26	0.108759	0.00150114	0.0551299	0.00575208	-0.0776346	-0.107688	-0.0926613	0.000451599	-0.0835081	-0.662935	-0.373221	0.167868			+	>tr|E9PQN2|E9PQN2_HUMAN Bcl-2-associated transcription factor 1 OS=Homo sapiens GN=BCLAF1 PE=4 SV=1;>tr|E9PKI6|E9PKI6_HUMAN Bcl-2-associated transcription factor 1 OS=Homo sapiens GN=BCLAF1 PE=4 SV=1;>sp|Q9NYF8-3|BCLF1_HUMAN Isoform 3 of Bcl-2-associated t	E9PQN2;E9PKI6;Q9NYF8-3;E9PK91;Q9NYF8-2;Q9NYF8;E9PK09	E9PQN2	E9PQN2	3	880.997	9.69399	9.38681	9.39283	9.48128	9.28196	9.33943	8.40109	9.25445	8.82877	6	5
559	Bcl-2-associated transcription factor 1	BCLAF1;BCLAF1;BCLAF1;BCLAF1;BCLAF1	_GRAEGEWEDQEALDYFS(ph)DK_	GRAEGEWEDQEALDYFS(1)DK	GRAEGEWEDQEALDY(-33.36)FS(33.36)DK	S	1	383	383;385;383;385;383;385;385	17	0.999539	33.3571	+	0.000132682	69.016	69.016	64.845	0.249142	0.564734	0.406938	0.0497992	0.318461	0.0979805	0.208221	0.0243059	0.268674	0.100252	0.184463	0.0141829				>tr|E9PQN2|E9PQN2_HUMAN Bcl-2-associated transcription factor 1 OS=Homo sapiens GN=BCLAF1 PE=4 SV=1;>tr|E9PKI6|E9PKI6_HUMAN Bcl-2-associated transcription factor 1 OS=Homo sapiens GN=BCLAF1 PE=4 SV=1;>sp|Q9NYF8-3|BCLF1_HUMAN Isoform 3 of Bcl-2-associated t	E9PQN2;E9PKI6;Q9NYF8-3;E9PK91;Q9NYF8-2;Q9NYF8;E9PK09	E9PQN2	E9PQN2	3	775.65	7.70774	7.89622	8.29874	7.38757	7.42504	7.68814	7.47676	7.78217	8.1411	1	1
560	Bcl-2-associated transcription factor 1	BCLAF1;BCLAF1;BCLAF1;BCLAF1;BCLAF1	_RIDIS(ph)PSTLRK_	RIDIS(0.992)PS(0.008)TLRK	RIDIS(21.19)PS(-21.19)T(-41.54)LRK	S	1	656	656;658;656;658;656;658;657;485	5	0.992388	21.1916	+	5.1814e-09	121.18	121.18	121.18	-0.0745474	-0.0234682	-0.0490078	0.00130454	-0.121879	NaN	-0.121879	NaN	-0.233481	NaN	-0.233481	NaN				>tr|E9PQN2|E9PQN2_HUMAN Bcl-2-associated transcription factor 1 OS=Homo sapiens GN=BCLAF1 PE=4 SV=1;>tr|E9PKI6|E9PKI6_HUMAN Bcl-2-associated transcription factor 1 OS=Homo sapiens GN=BCLAF1 PE=4 SV=1;>sp|Q9NYF8-3|BCLF1_HUMAN Isoform 3 of Bcl-2-associated t	E9PQN2;E9PKI6;Q9NYF8-3;E9PK91;Q9NYF8-2;Q9NYF8;E9PK09;Q9NYF8-4	E9PQN2;Q9NYF8-4	E9PQN2	3	455.913	9.32044	8.88259	8.87833	9.06292	8.97106	8.88259	NaN	8.87833	NaN	7	7
561	Bcl-2-associated transcription factor 1	BCLAF1;BCLAF1;BCLAF1;BCLAF1;BCLAF1;BCLAF1	_NTPSQHSHSIQHS(ph)PER_	NTPSQHSHSIQHS(1)PER	NT(-134.76)PS(-90.44)QHS(-58.48)HS(-40.23)IQHS(40.23)PER	S	1	266	266;268;266;268;266;268;268;268;266	13	0.999904	40.2312	+	1.00978e-50	155.86	144.69	155.86	NaN	-0.000576859	-0.000576859	NaN	0.162597	NaN	0.162597	NaN	0.164915	NaN	0.164915	NaN				>tr|E9PQN2|E9PQN2_HUMAN Bcl-2-associated transcription factor 1 OS=Homo sapiens GN=BCLAF1 PE=4 SV=1;>tr|E9PKI6|E9PKI6_HUMAN Bcl-2-associated transcription factor 1 OS=Homo sapiens GN=BCLAF1 PE=4 SV=1;>sp|Q9NYF8-3|BCLF1_HUMAN Isoform 3 of Bcl-2-associated t	E9PQN2;E9PKI6;Q9NYF8-3;E9PK91;Q9NYF8-2;Q9NYF8;E9PK09;Q9NYF8-4;E9PJA7	E9PQN2;Q9NYF8-4	E9PQN2	3	641.282	7.71837	8.19229	8.21609	NaN	7.71837	8.19229	NaN	8.21609	NaN	NaN	3
[truncated: 2,441 more rows]
[truncated: 4 more columns]

## Sheet: CHIKV
id	Proteins	Modified sequence	Phospho (STY) Probabilities	Phospho (STY) Score diffs	Amino acid	Number of Phospho (STY)	Position	Positions within proteins	Position in peptide	Localization prob	Score diff	PEP	Score	Delta score	Score for localization	Ratio Inf/Mock normalized T2X	Ratio Inf/Mock normalized T2Y	Avg T2	Var T2	Ratio Inf/Mock normalized T8X	Ratio Inf/Mock normalized T8Y	Avg T8	Var T8	Ratio Inf/Mock normalized T12X	Ratio Inf/Mock normalized T12Y	Avg T12	Var T12	Leading proteins	Protein	Fasta headers	Charge	m/z	Intensity T2	Intensity T8	Intensity T12	Intensity T2X	Intensity T2Y	Intensity T8X	Intensity T8Y	Intensity T12X	Intensity T12Y	Ratio count T2X	Ratio count T2Y	Ratio count T8X	Ratio count T8Y	Ratio count T12X	Ratio count T12Y
[truncated: 8 more rows]
