# Supplementary material for: The alphavirus nonstructural protein 2 NTPase induces a host translational shut-off through phosphorylation of eEF2 via cAMP-PKA-eEF2K signaling
Source: PLoS Pathog. 2023 Feb 27;19(2):e1011179. doi: 10.1371/journal.ppat.1011179 (PMC9997916; doi:10.1371/journal.ppat.1011179)
Supplement: S2 Table — Each time point is placed in a separate sheet. (XLSX) [file ppat.1011179.s004.xlsx]

## Sheet: 2 h p.i.
id	T2 Signficant	T8 Significant	T12 Significant	Protein names	Gene names	Modified sequence	Avg T2	Var T2	Avg T8	Var T8	Avg T12	Var T12	Phospho (STY) Probabilities	Phospho (STY) Score diffs	Amino acid	Number of Phospho (STY)	Position	Positions within proteins	Position in peptide	Localization prob	Score diff	Class I phosphosite	PEP	Score	Delta score	Score for localization	Proteins	Leading proteins	Protein
551	+			Tumor protein p53-inducible protein 11	TP53I11;TP53I11;TP53I11;TP53I11;TP53I11;TP53I11;TP53I11;TP53I11;TP53I11;TP53I11;TP53I11;TP53I11	_KHS(ph)QTDLVSRLK_	0.628527	0.0286037	1.23462	NaN	1.46268	NaN	KHS(0.975)QT(0.025)DLVSRLK	KHS(15.94)QT(-15.94)DLVS(-55.95)RLK	S	1	14	14;14;14;14;14;14;14;42;14;14;14;14;14	3	0.97516	15.9397	+	4.84768e-07	126.07	119.59	60.631	E9PN66;E9PNB3;E9PKN9;E9PS55;E9PMY0;E9PMW4;E9PQ46;E9PIN5;E9PIK4;U3KQ32;E9PKZ4;O14683;E9PPM1	E9PN66	E9PN66
1130	+			Prelamin-A/C;Lamin-A/C	LMNA;LMNA	_LESTES(ph)RSSFSQHAR_	0.47359	0.00812963	0.830973	NaN	NaN	NaN	LES(0.016)T(0.057)ES(0.836)RS(0.057)S(0.016)FS(0.02)QHAR	LES(-17.3)T(-11.69)ES(11.69)RS(-11.69)S(-17.3)FS(-16.16)QHAR	S	1	426	426;426;426;327;314;426;345	6	0.835524	11.6923	+	2.09859e-05	74.732	74.732	59.372	P02545-6;P02545;P02545-3;P02545-5;P02545-4;P02545-2;Q5TCI8	P02545-6;P02545-2	P02545-2
1134	+			Prelamin-A/C;Lamin-A/C	LMNA;LMNA	_LLEGEEERLRLS(ph)PS(ph)PTSQR_	-0.371405	0.0444588	-0.0954413	0.034093	0.443908	0.347406	LLEGEEERLRLS(1)PS(0.999)PT(0.001)SQR	LLEGEEERLRLS(54.92)PS(32.87)PT(-32.87)S(-39.6)QR	S	1;2	392	392;392;392;293;280;392;311	14	0.999374	32.8668	+	4.93349e-21	138.28	138.28	120.66	P02545-6;P02545;P02545-3;P02545-5;P02545-4;P02545-2;Q5TCI8	P02545-6;P02545-2	P02545-2
1181	+	+	+	Vimentin	VIM	_ETNLDS(ph)LPLVDTHSK_	0.475207	0.0271318	1.41813	0.019181	1.54694	0.0904928	ETNLDS(1)LPLVDTHSK	ET(-97.17)NLDS(95.39)LPLVDT(-95.39)HS(-110.55)K	S	1	430	430	6	1	95.3877	+	4.02836e-114	208.52	207.2	199.09	P08670	P08670	P08670
1439	+			Protein numb homolog	NUMB;NUMB;NUMB;NUMB	_RTPS(ph)EADRWLEEVSK_	0.593059	0.0194298	-0.592963	NaN	-0.0929555	NaN	RT(0.209)PS(0.791)EADRWLEEVSK	RT(-5.78)PS(5.78)EADRWLEEVS(-73.29)K	S	1	379	379;390;427;438;294;232;243;281;292	4	0.790852	5.77642	+	2.00546e-05	87.654	87.654	87.654	P49757-4;P49757-2;P49757-3;P49757;G3V3Z8;B1P2N8;B1P2N7;P49757-6;P49757-5	P49757-4	P49757-4
2614	+			Catenin delta-1	CTNND1;CTNND1;CTNND1;CTNND1	_TVQPVAMGPDGLPVDASSVSNNYIQT(ph)LGR_	0.440837	0.109109	0.0846545	0.0140217	-0.669763	NaN	TVQPVAMGPDGLPVDASSVS(0.002)NNY(0.002)IQT(0.995)LGR	T(-57.07)VQPVAMGPDGLPVDAS(-37.28)S(-33.74)VS(-26.17)NNY(-27.14)IQT(26.17)LGR	T	1	123	123;123;123;123;177;177;177;177;177;76;76;123;76;123;76;123;123;177;177;177;177;76;76;76;76;99;123	26	0.995065	26.1719	+	1.44908e-07	85.991	85.991	58.059	O60716-13;O60716-11;O60716-10;O60716-9;O60716-5;C9JZR2;O60716-3;O60716-2;O60716;O60716-21;O60716-19;O60716-16;O60716-18;O60716-15;O60716-17;O60716-14;O60716-12;O60716-8;O60716-7;O60716-6;O60716-4;O60716-24;O60716-23;O60716-22;O60716-20;E9PRE2;E9PKL1	O60716-13	O60716-13
2627	+			MOB kinase activator 1A;MOB kinase activator 1B	MOB1B;MOB1A;MOB1A;MOB1B	_HAEAT(ph)LGSGNLR_	0.63805	0.000257005	-0.555932	0.122698	-0.716859	NaN	HAEAT(0.998)LGS(0.002)GNLR	HAEAT(27.15)LGS(-27.15)GNLR	T	1	40	40;35;35;35;35;40	5	0.998077	27.1522	+	2.36087e-14	104.95	99.896	88.561	D6RCK3;Q9H8S9-2;H7BZ12;Q9H8S9;Q7L9L4;Q7L9L4-2	D6RCK3	D6RCK3
2769	+	+	+	Elongation factor 2	EEF2	_AGETRFT(ph)DTR_	0.696995	8.81009e-05	5.84698	0.263313	3.80672	2.20131	AGET(0.004)RFT(0.993)DT(0.004)R	AGET(-24.39)RFT(24.39)DT(-24.39)R	T	1;2	57	57	7	0.992768	24.3864	+	2.76495e-05	121.21	117.67	44.511	P13639	P13639	P13639
2787	+	+	+	Mitogen-activated protein kinase 1	MAPK1	_VADPDHDHTGFLT(ph)EY(ph)VATR_	-0.479405	0.0392861	-0.863876	0.125722	-0.922066	0.165923	VADPDHDHTGFLT(1)EY(1)VATR	VADPDHDHT(-59.41)GFLT(59.41)EY(33.36)VAT(-33.36)R	T	1;2	185	185;185	13	0.999998	59.4131	+	5.80786e-109	190.24	188.53	190.24	P28482-2;P28482	P28482-2	P28482-2
3015	+	+	+	Mitogen-activated protein kinase 1	MAPK1	_VADPDHDHTGFLT(ph)EY(ph)VATR_	0.290949	0.0013512	0.926967	0.00671964	1.07394	0.00544384	VADPDHDHTGFLT(1)EY(1)VATR	VADPDHDHT(-59.41)GFLT(59.41)EY(33.36)VAT(-33.36)R	Y	1;2	187	187;187	15	0.999539	33.3635	+	2.7951e-140	211.09	205.42	190.24	P28482-2;P28482	P28482-2	P28482-2

## Sheet: 8 h p.i.
id	T2 Signficant	T8 Significant	T12 Significant	Protein names	Gene names	Modified sequence	Avg T2	Var T2	Avg T8	Var T8	Avg T12	Var T12	Phospho (STY) Probabilities	Phospho (STY) Score diffs	Amino acid	Number of Phospho (STY)	Position	Positions within proteins	Position in peptide	Localization prob	Score diff	Class I phosphosite	PEP	Score	Delta score	Score for localization	Proteins	Leading proteins	Protein
4		+		40S ribosomal protein S6;40S ribosomal protein S6	RPS6;RPS6	_RLS(ph)S(ph)LRASTSK_	-0.623118	NaN	1.02402	0.00744096	0.961058	NaN	RLS(1)S(1)LRASTSK	RLS(74.79)S(49.42)LRAS(-49.42)T(-55.73)S(-63.24)K	S	2;3	204	204;235	3	1	74.7938	+	1.84429e-05	107.5	107.5	107.5	A2A3R5;P62753	A2A3R5	A2A3R5
5		+		40S ribosomal protein S6;40S ribosomal protein S6	RPS6;RPS6	_RLS(ph)S(ph)LRASTSK_	-0.623118	NaN	1.02402	0.00744096	0.961058	NaN	RLS(1)S(1)LRASTSK	RLS(74.79)S(49.42)LRAS(-49.42)T(-55.73)S(-63.24)K	S	2;3	205	205;236	4	0.999985	49.4174	+	1.84429e-05	107.5	107.5	107.5	A2A3R5;P62753	A2A3R5	A2A3R5
68		+	+	Astrocytic phosphoprotein PEA-15	PEA15;PEA15;PEA15	_DIIRQPS(ph)EEEIIK_	0.141887	0.0883838	-0.294809	0.0108904	0.816492	0.0978963	DIIRQPS(1)EEEIIK	DIIRQPS(109.04)EEEIIK	S	1	116	116;137;94	7	1	109.041	+	7.55492e-29	157.27	157.27	109.04	Q15121;B1AKZ3;B1AKZ5	Q15121	Q15121
191		+	+	Translocating chain-associated membrane protein 1	TRAM1;TRAM1;TRAM1	_KGTENGVNGTLTSNVADS(ph)PRNK_	0.0290604	0.133798	-1.68562	0.0468973	-1.98929	3.74616	KGTENGVNGTLTSNVADS(1)PRNK	KGT(-151.82)ENGVNGT(-129.74)LT(-107.12)S(-86.01)NVADS(86.01)PRNK	S	1	279	279;334;365	18	1	86.0113	+	3.81318e-117	225.68	225.68	165.42	G3XAN4;B4E0K2;Q15629	G3XAN4	G3XAN4
226		+	+	SH3 domain-containing kinase-binding protein 1	SH3KBP1;SH3KBP1;SH3KBP1	_ANS(ph)PSLFGTEGKPK_	NaN	NaN	2.35022	0.284937	2.565	0.0145108	ANS(0.994)PS(0.006)LFGTEGKPK	ANS(22.57)PS(-22.57)LFGT(-45.27)EGKPK	S	1	326	326;349;550;567;587	3	0.994463	22.5661	+	0.000558217	68.411	68.411	58.693	B7Z6E8;Q96B97-3;Q96B97-2;Q5JPT2;Q96B97	B7Z6E8	B7Z6E8
240		+		BET1-like protein	BET1L;BET1L;BET1L;BET1L	_AQS(ph)PGAVEEILDRENK_	-0.199844	0.618996	-1.27714	0.160717	-1.15704	NaN	AQS(1)PGAVEEILDRENK	AQS(46.46)PGAVEEILDRENK	S	1	9	9;9;9;9	3	1	46.4609	+	0.0388626	46.461	46.461	46.461	H7BXT7;E9PHY4;Q9NYM9;B8ZZS0	H7BXT7	H7BXT7
378		+	+	Protein LYRIC	MTDH;MTDH	_SETSWES(ph)PK_	-0.0571116	0.0567239	-2.02442	0.00197682	-3.12254	0.0258524	SETSWES(1)PK	S(-106.35)ET(-82.55)S(-63.72)WES(63.72)PK	S	1	512	512;568	7	1	63.7167	+	3.90713e-07	108.56	105.88	108.56	E5RJU9;Q86UE4	E5RJU9	E5RJU9
541		+		Dolichol-phosphate mannosyltransferase	DPM1;DPM1;DPM1;DPM1	_(ac)ASLEVSRS(ph)PR_	0.0803875	0.00492445	-1.4125	0.722856	0.464145	NaN	ASLEVS(0.003)RS(0.997)PR	AS(-97.49)LEVS(-25.14)RS(25.14)PR	S	1	9	9;9;9;9	8	0.996946	25.1374	+	1.77229e-08	118.51	92.978	115.83	Q5QPJ9;E9PHH5;O60762;Q5QPK2	Q5QPJ9	Q5QPJ9
591		+		LIM domain only protein 7	LMO7;LMO7;LMO7;LMO7;LMO7;LMO7	_S(ph)ASVNKEPVSLPGIMR_	NaN	NaN	0.614872	0.0487772	0.271792	NaN	S(0.5)AS(0.5)VNKEPVSLPGIMR	S(0)AS(0)VNKEPVS(-60.46)LPGIMR	S	1	1157	1083;1206;1206;1157;1491;1491;1491;1491;1491	1	0.5	0		0.00142619	63.488	63.488	63.488	E9PMS6;E9PLH4;E9PMT2;Q8WWI1-3;Q8WWI1-4;F8WD26;Q8WWI1-2;J3KP06;Q8WWI1	E9PMS6;Q8WWI1-3	Q8WWI1-3
592		+		LIM domain only protein 7	LMO7;LMO7;LMO7;LMO7;LMO7;LMO7	_SAS(ph)VNKEPVSLPGIMR_	-0.374078	0.0247052	0.576324	0.0276691	0.441388	0.0575254	S(0.187)AS(0.813)VNKEPVSLPGIMR	S(-6.39)AS(6.39)VNKEPVS(-78.83)LPGIMR	S	1	1159	1085;1208;1208;1159;1493;1493;1493;1493;1493	3	0.813351	6.39253	+	1.82282e-10	92.932	92.932	92.932	E9PMS6;E9PLH4;E9PMT2;Q8WWI1-3;Q8WWI1-4;F8WD26;Q8WWI1-2;J3KP06;Q8WWI1	E9PMS6;Q8WWI1-3	Q8WWI1-3
596		+	+	LIM domain only protein 7	LMO7;LMO7;LMO7;LMO7;LMO7;LMO7;LMO7;LMO7;LMO7;LMO7;LMO7	_SMS(ph)DVSAEDVQNLR_	-0.131458	0.0400565	-1.09263	0.001058	-1.52243	0.00104891	S(0.002)MS(0.998)DVSAEDVQNLR	S(-26.47)MS(26.47)DVS(-69.92)AEDVQNLR	S	1;2	372	271;421;421;330;77;87;87;372;706;706;706;706;706;320	3	0.997749	26.4667	+	4.9927e-28	135.57	115.04	135.57	E9PMS6;E9PLH4;E9PMT2;H0Y424;E9PJ10;E9PLU6;E9PK58;Q8WWI1-3;Q8WWI1-4;F8WD26;Q8WWI1-2;J3KP06;Q8WWI1;E9PMP7	E9PMS6;Q8WWI1-3	Q8WWI1-3
680		+	+	Nuclear pore complex protein Nup153	NUP153;NUP153	_CIACQAAKLS(ph)PR_	-0.413788	NaN	0.640844	0.0494051	1.24382	0.369347	CIACQAAKLS(1)PR	CIACQAAKLS(61.44)PR	S	1	687	687;718	10	1	61.4435	+	0.00288922	66.246	58.636	61.444	P49790;F6QR24	P49790	P49790
720		+		Ubiquitin-associated protein 2-like	UBAP2L;UBAP2L	_SPAVATSTAAPPPPS(ph)SPLPSK_	-0.170085	0.000645619	-0.678233	0.000670369	-1.14028	NaN	SPAVATSTAAPPPPS(0.622)S(0.352)PLPS(0.026)K	S(-114.96)PAVAT(-77.41)S(-63.66)T(-57.38)AAPPPPS(2.47)S(-2.47)PLPS(-13.78)K	S	1	446	446;453;453;464;453;453	15	0.621767	2.46852		9.29746e-76	159.59	159.54	159.59	Q14157-4;Q14157-1;Q14157-3;F8W726;Q14157;Q14157-5	Q14157-4	Q14157-4
919		+	+	Myosin regulatory light chain 12A;Myosin regulatory light chain 12B;Myosin regulatory light polypeptide 9	MYL12A;MYL12B;MYL12A;MYL12A;MYL9	_RPQRAT(ph)S(ph)NVFAM(ox)FDQSQIQEFK_	0.0507694	0.0127214	0.359132	0.0478894	0.437508	0.0245664	RPQRAT(1)S(1)NVFAMFDQSQIQEFK	RPQRAT(83.68)S(79.63)NVFAMFDQS(-79.63)QIQEFK	S	1;2	20	19;20;25;19;20;20	7	1	79.6287	+	1.6411e-225	294.37	294.29	100.55	P19105;O14950;J3QRS3;J3KTJ1;P24844;P24844-2	P19105;P24844	P24844
956		+		Nucleolar protein 56	NOP56	_EELMSS(ph)DLEETAGSTSIPK_	0.267033	0.130073	0.708977	0.0180475	0.0386079	0.00285984	EELMS(0.038)S(0.962)DLEETAGSTSIPK	EELMS(-14.08)S(14.08)DLEET(-63.9)AGS(-95.34)T(-100.84)S(-106.25)IPK	S	1	520	520	6	0.962377	14.079	+	3.11817e-84	175.28	173.87	175.28	O00567	O00567	O00567
971		+	+	Protein phosphatase 1 regulatory subunit 12A	PPP1R12A;PPP1R12A	_KS(ph)PLIESTANMDNNQSQK_	-0.0699232	0.0450211	0.435667	0.0201548	0.529971	0.0145375	KS(1)PLIESTANMDNNQSQK	KS(75.22)PLIES(-75.22)T(-84.06)ANMDNNQS(-113.54)QK	S	1	212	212;299;299;299;299;299	2	1	75.2169	+	9.91619e-43	131.27	131.27	117.4	O14974-5;O14974-4;O14974-3;O14974-2;O14974;F8VZN8	O14974-5	O14974-5
990		+		Transforming growth factor beta-1-induced transcript 1 protein	TGFB1I1;TGFB1I1;TGFB1I1	_KRPS(ph)LPSS(ph)PSPGLPK_	0.0255199	0.0816872	-0.439803	0.207469	-0.195326	0.116209	KRPS(1)LPS(0.081)S(0.917)PS(0.002)PGLPK	KRPS(34.82)LPS(-10.55)S(10.55)PS(-25.97)PGLPK	S	2;3	124	124;141;124;119	8	0.916902	10.5489	+	1.17233e-22	145.44	145.44	91.565	O43294-2;O43294;H3BSN4;H3BQC4	O43294-2	O43294-2
1040		+	+	Gremlin-1	GREM1	_GTAMPGEEVLESS(ph)QEALHVTER_	NaN	NaN	-0.861864	0.292109	-1.69604	0.119824	GTAMPGEEVLES(0.066)S(0.932)QEALHVT(0.002)ER	GT(-76.84)AMPGEEVLES(-11.51)S(11.51)QEALHVT(-26.91)ER	S	1	77	77	13	0.932244	11.5091	+	3.83964e-14	85.595	84.886	85.185	O60565	O60565	O60565
1133		+	+	Prelamin-A/C;Lamin-A/C	LMNA;LMNA	_LLEGEEERLRLS(ph)PS(ph)PTSQR_	0.0644362	0.0166562	0.622626	0.0858572	0.597602	0.0678773	LLEGEEERLRLS(1)PS(0.999)PT(0.001)SQR	LLEGEEERLRLS(54.92)PS(32.87)PT(-32.87)S(-39.6)QR	S	1;2	390	390;390;390;291;278;390;309	12	0.999996	54.9178	+	3.85276e-63	174.19	174.19	120.66	P02545-6;P02545;P02545-3;P02545-5;P02545-4;P02545-2;Q5TCI8	P02545-6;P02545-2	P02545-2
1141		+	+	Heat shock protein beta-1	HSPB1;HSPB1	_QLS(ph)SGVSEIR_	0.0888601	0.016205	-0.470904	0.121593	0.305053	0.0603158	QLS(1)SGVSEIR	QLS(50.47)S(-50.47)GVS(-83.81)EIR	S	1;2	82	82;82	3	0.999991	50.4656	+	4.8453e-43	165.49	165.49	132.9	P04792;F8WE04	P04792	P04792
1146		+		60S acidic ribosomal protein P1	RPLP1	_KVEAKKEES(ph)EES(ph)DDDM(ox)GFGLFD_	-0.0997042	8.93791e-05	-0.748921	0.000948802	0.0973063	0.0233653	KVEAKKEES(1)EES(1)DDDMGFGLFD	KVEAKKEES(92.79)EES(92.79)DDDMGFGLFD	S	1;2	79	79;104	12	1	92.7883	+	1.67801e-193	262.15	262.15	92.788	P05386-2;P05386	P05386-2	P05386-2
1148		+		60S acidic ribosomal protein P2	RPLP2;RPLP2	_KEES(ph)EES(ph)DDDMGFGLFD_	-0.0997042	8.93791e-05	-0.752128	0.0012487	0.0908911	0.0262211	KEES(1)EES(1)DDDMGFGLFD	KEES(243.39)EES(243.39)DDDMGFGLFD	S	1;2	105	105;82	7	1	243.394	+	1.67801e-193	262.15	262.15	243.39	P05387;H0YDD8	P05387	P05387
1171		+	+	Pyruvate dehydrogenase E1 component subunit alpha, somatic form, mitochondrial;Pyruvate dehydrogenase E1 component subunit alpha, testis-specific form, mitochondrial	PDHA1;PDHA2;PDHA1	_YHGHS(ph)MSDPGVS(ph)YR_	-0.0873976	0.0139194	-1.42832	0.0130108	-1.25524	0.0064121	YHGHS(0.749)MS(0.251)DPGVS(1)YR	Y(-57.49)HGHS(4.75)MS(-4.75)DPGVS(42.85)Y(-50.25)R	S	2	269	269;300;307;338;298;19	12	0.999951	42.8487	+	4.20822e-22	114.55	113.94	74.732	P08559-3;P08559;P08559-2;P08559-4;P29803;Q5JPU3	P08559-3	P08559-3
1181	+	+	+	Vimentin	VIM	_ETNLDS(ph)LPLVDTHSK_	0.475207	0.0271318	1.41813	0.019181	1.54694	0.0904928	ETNLDS(1)LPLVDTHSK	ET(-97.17)NLDS(95.39)LPLVDT(-95.39)HS(-110.55)K	S	1	430	430	6	1	95.3877	+	4.02836e-114	208.52	207.2	199.09	P08670	P08670	P08670
1184		+		Vimentin	VIM;VIM	_ISLPLPNFS(ph)SLNLR_	0.104272	0.0633243	0.782357	0.135304	0.886796	1.07265	ISLPLPNFS(0.846)S(0.154)LNLR	IS(-104.6)LPLPNFS(7.39)S(-7.39)LNLR	S	1	419	419;419	9	0.845772	7.39089	+	2.19263e-37	151.44	149.89	146.3	P08670;B0YJC4	P08670	P08670
1192		+	+	Vimentin	VIM;VIM	_SLYASS(ph)PGGVYATR_	-0.135441	0.241197	-0.465543	0.00870902	-0.707875	0.0243199	SLYAS(0.004)S(0.996)PGGVYATR	S(-95.88)LY(-91.99)AS(-23.53)S(23.53)PGGVY(-91.09)AT(-59.25)R	S	1	56	56;56	6	0.995581	23.5283	+	3.90101e-52	163.02	157.95	163.02	P08670;B0YJC4	P08670	P08670
1228		+	+	Histone H1.5	HIST1H1B	_(ac)SETAPAETATPAPVEKS(ph)PAK_	-0.0567558	0.0022702	-0.639768	0.0505541	-0.757419	0.0401021	SETAPAETATPAPVEKS(1)PAK	S(-211.48)ET(-198.36)APAET(-106.33)AT(-80.6)PAPVEKS(80.6)PAK	S	1;2	18	18	17	1	80.6033	+	7.1084e-141	244.23	244.23	244.23	P16401	P16401	P16401
1233		+		High mobility group protein HMG-I/HMG-Y	HMGA1;HMGA1	_KQPPVS(ph)PGTALVGSQK_	0.0633808	0.00258389	-1.05398	0.170643	-0.577468	0.127392	KQPPVS(0.988)PGT(0.012)ALVGSQK	KQPPVS(18.98)PGT(-18.98)ALVGS(-64.88)QK	S	1	36	36;36;36	6	0.98751	18.98	+	2.14173e-10	83.229	83.229	83.229	P17096;P17096-3;H7BYM6	P17096	P17096
1236		+	+	Gap junction alpha-1 protein	GJA1	_LAAGHELQPLAIVDQRPS(ph)SR_	-0.047069	0.441904	-0.821514	0.298384	-1.40838	0.268023	LAAGHELQPLAIVDQRPS(0.579)S(0.421)R	LAAGHELQPLAIVDQRPS(1.38)S(-1.38)R	S	1	364	364	18	0.579023	1.38437		6.06168e-10	86.791	86.791	74.819	P17302	P17302	P17302
1301		+	+	Myristoylated alanine-rich C-kinase substrate	MARCKS	_LSGFS(ph)FKK_	-0.0443097	0.0466961	-0.707088	0.0218557	-0.909229	4.61299e-05	LSGFS(1)FKK	LS(-56.51)GFS(56.51)FKK	S	1	170	170	5	0.999998	56.5109	+	0.000137241	106.62	106.62	106.62	P29966	P29966	P29966
1345		+	+	Matrin-3	MATR3;MATR3;MATR3;MATR3	_RDS(ph)FDDRGPSLNPVLDYDHGSR_	0.17829	0.0126725	0.979316	0.0593178	1.92419	0.0347074	RDS(1)FDDRGPSLNPVLDYDHGSR	RDS(41.51)FDDRGPS(-41.51)LNPVLDY(-147.35)DHGS(-151.84)R	S	1	188	188;188;188;188	3	0.999929	41.5069	+	4.64231e-48	160.05	160.05	153.06	P43243;D6REM6;A8MXP9;D6R991	P43243	P43243
1417		+	+	Nestin	NES	_S(ph)LGEEIQESLK_	NaN	NaN	1.0277	0.0483873	2.26945	0.213798	S(1)LGEEIQESLK	S(118.92)LGEEIQES(-118.92)LK	S	1	548	548	1	1	118.917	+	4.99382e-19	128.76	112.5	128.76	P48681	P48681	P48681
1462		+	+	ATP-citrate synthase	ACLY;ACLY	_TAS(ph)FSESRADEVAPAK_	-0.2708	0.00829659	0.53566	0.0222282	0.438304	0.00189097	T(0.005)AS(0.993)FS(0.001)ESRADEVAPAK	T(-22.79)AS(22.79)FS(-28.25)ES(-41.73)RADEVAPAK	S	1	455	455;455;194	3	0.993226	22.7916	+	8.06992e-11	99.092	99.092	99.092	P53396;P53396-2;B4E3P0	P53396	P53396
1483		+	+	Protein transport protein Sec61 subunit beta	SEC61B	_PGPTPSGTNVGSSGRS(ph)PSK_	-0.0515295	0.0082355	-1.20489	0.00717338	-1.79467	0.000768006	PGPTPSGTNVGS(0.001)S(0.001)GRS(0.987)PS(0.012)K	PGPT(-125.25)PS(-94.33)GT(-61.26)NVGS(-31.37)S(-31.37)GRS(19.33)PS(-19.33)K	S	1	17	17	16	0.987041	19.3296	+	2.56415e-83	200.3	200.3	170.49	P60468	P60468	P60468
1487		+		Heterogeneous nuclear ribonucleoprotein K	HNRNPK;HNRNPK	_IIPTLEEGLQLPS(ph)PTATSQLPLESDAVECLNYQHYK_	0.00049593	0.00699371	0.317493	0.0380581	0.663846	NaN	IIPTLEEGLQLPS(0.926)PT(0.067)AT(0.005)S(0.001)QLPLESDAVECLNYQHYK	IIPT(-44.92)LEEGLQLPS(11.41)PT(-11.41)AT(-22.57)S(-28.05)QLPLES(-67.57)DAVECLNY(-115.37)QHY(-121.22)K	S	1	116	116;116;47	13	0.926455	11.4117	+	8.45849e-132	168.33	168.02	130.53	P61978;P61978-2;Q5T6W1	P61978	P61978
1500		+	+	Nuclease-sensitive element-binding protein 1	YBX1;YBX1;YBX1	_RRGPPRNYQQNYQNS(ph)ESGEK_	-0.0228027	0.0277133	-1.0338	0.00287172	-1.16545	2.93608e-05	RRGPPRNYQQNYQNS(1)ESGEK	RRGPPRNY(-151.77)QQNY(-112.14)QNS(46.66)ES(-46.66)GEK	S	1;2	165	165;215;135	15	0.999978	46.6608	+	4.88887e-197	254.53	251.39	174.01	P67809;H0Y449;C9J5V9	P67809	P67809
1509		+	+	Matrix-remodeling-associated protein 7	MXRA7;MXRA7	_GPSSEGPEEEDGEGFSFKYS(ph)PGK_	-0.0164548	0.000642761	-0.737009	0.0416242	-1.34412	0.0158054	GPSSEGPEEEDGEGFSFKYS(1)PGK	GPS(-225.65)S(-214.54)EGPEEEDGEGFS(-51.32)FKY(-120.81)S(51.32)PGK	S	1	144	144;144;144;187	20	0.999993	51.3156	+	2.46537e-165	238.86	238.86	238.86	P84157-2;P84157-3;P84157;Q6ZR64	P84157-2	P84157-2
1530		+	+	Adenylyl cyclase-associated protein 1	CAP1	_PFSAPKPQTS(ph)PS(ph)PK_	-0.0317396	0.0247251	-0.591141	0.0181418	-0.918894	0.0289861	PFSAPKPQT(0.006)S(0.994)PS(1)PK	PFS(-112.42)APKPQT(-22.19)S(22.19)PS(42.34)PK	S	2	309	309;310	12	0.999942	42.3416	+	3.31426e-45	186.74	186.74	186.74	Q01518-2;Q01518	Q01518-2	Q01518-2
1554		+	+	Caldesmon	CALD1;CALD1;CALD1;CALD1	_GNVFSS(ph)PTAAGT(ph)PNK_	NaN	NaN	-0.877822	0.00576958	-1.11845	0.0375349	GNVFS(0.19)S(0.769)PT(0.045)AAGT(0.996)PNK	GNVFS(-6.08)S(6.08)PT(-12.73)AAGT(23.97)PNK	S	2	469	724;469;463;474;494;495;463;488;489	6	0.769405	6.07959	+	2.53116e-10	81.144	81.144	81.144	Q05682;Q05682-4;Q05682-5;F5H1Z9;Q05682-6;Q05682-2;E9PGZ1;E7EX44;Q05682-3	Q05682;Q05682-4	Q05682-4
1591		+		Neuroblast differentiation-associated protein AHNAK	AHNAK	_GGVTGSPEASISGS(ph)K_	NaN	NaN	0.591397	0.00438281	0.242088	0.130228	GGVTGSPEAS(0.017)IS(0.207)GS(0.776)K	GGVT(-48.11)GS(-35.89)PEAS(-16.69)IS(-5.73)GS(5.73)K	S	1;2	5739	5739	14	0.77586	5.73202	+	8.32847e-35	137.13	137.13	52.814	Q09666	Q09666	Q09666
1602		+		Neuroblast differentiation-associated protein AHNAK	AHNAK	_TVIRLPS(ph)GSGAAS(ph)PTGSAVDIR_	0.228503	0.00390017	-0.773163	0.011127	0.196785	0.00423777	TVIRLPS(0.999)GS(0.002)GAAS(0.925)PT(0.068)GS(0.006)AVDIR	T(-43.48)VIRLPS(30.04)GS(-30.04)GAAS(11.32)PT(-11.32)GS(-21.86)AVDIR	S	1;2	210	210	7	0.998952	30.039	+	6.71093e-37	144.55	144.55	144.55	Q09666	Q09666	Q09666
1603		+		Neuroblast differentiation-associated protein AHNAK	AHNAK	_TVIRLPSGS(ph)GAAS(ph)PTGSAVDIR_	0.300829	0.0624039	-0.717961	0.0399828	0.0612222	0.0785673	TVIRLPS(0.01)GS(0.99)GAAS(0.992)PT(0.008)GS(0.001)AVDIR	T(-61.29)VIRLPS(-19.91)GS(19.91)GAAS(21.11)PT(-21.11)GS(-32.09)AVDIR	S	1;2	212	212	9	0.989853	19.9118	+	5.75263e-39	143.56	143.56	112.26	Q09666	Q09666	Q09666
1681		+	+	Filamin-C	FLNC	_LGS(ph)FGSITR_	-0.0282942	0.168905	0.429287	0.0460733	0.368558	0.089258	LGS(1)FGSITR	LGS(75.53)FGS(-75.53)IT(-102.74)R	S	1	2233	2233;2200	3	1	75.5253	+	1.26569e-195	239.84	239.84	137.01	Q14315;Q14315-2	Q14315	Q14315
1700		+	+	Plectin	PLEC	_AQLEPVAS(ph)PAK_	0.0856321	0.0276146	0.530748	0.000427948	0.963101	0.0125874	AQLEPVAS(1)PAK	AQLEPVAS(88.08)PAK	S	1	1435	1435;1298;1266;1276;1284;1298;1302;1321;1325	8	1	88.075	+	9.03572e-11	94.717	94.717	88.075	Q15149;Q15149-4;Q15149-7;Q15149-8;Q15149-9;Q15149-5;Q15149-6;Q15149-3;Q15149-2	Q15149;Q15149-4	Q15149
1703		+		Plectin	PLEC	_TPHVQAVQGPLGS(ph)PPK_	0.0648033	0.000129834	0.400007	0.00197892	0.0892428	0.00486288	TPHVQAVQGPLGS(1)PPK	T(-89.4)PHVQAVQGPLGS(89.4)PPK	S	1	125	125	13	1	89.396	+	4.26394e-22	96.848	94.51	96.848	Q15149	Q15149	Q15149
1707		+		Plectin	PLEC	_SSS(ph)VGSSSSYPISPAVSR_	0.0697675	0.0590724	0.631131	0.000352642	0.177518	0.455784	S(0.022)S(0.022)S(0.956)VGSSSSYPISPAVSR	S(-16.37)S(-16.37)S(16.37)VGS(-62.61)S(-77.66)S(-91.88)S(-105.17)Y(-144.57)PIS(-141.57)PAVS(-149.65)R	S	1;2	4386	4386;4249;4217;4227;4235;4249;4253;4272;4276	3	0.955881	16.3682	+	2.46213e-65	160.3	154.63	160.3	Q15149;Q15149-4;Q15149-7;Q15149-8;Q15149-9;Q15149-5;Q15149-6;Q15149-3;Q15149-2	Q15149;Q15149-4	Q15149
1754		+	+	Zyxin	ZYX;ZYX;ZYX;ZYX;ZYX	_LGHPEALSAGTGS(ph)PQPPSFTYAQQR_	-0.146169	0.00437724	-0.645851	0.00334987	-0.697093	0.0770602	LGHPEALSAGT(0.01)GS(0.989)PQPPSFTYAQQR	LGHPEALS(-40.18)AGT(-19.74)GS(19.74)PQPPS(-71.55)FT(-81.33)Y(-87.07)AQQR	S	1	308	308;276;151;221;125	13	0.989409	19.7437	+	1.08587e-52	129.5	128.84	126.75	Q15942;H0Y2Y8;B4DQX7;B4DQR8;H7C3D3	Q15942	Q15942
1899		+	+	La-related protein 1	LARP1;LARP1;LARP1	_S(ph)LPTTVPES(ph)PNYR_	-0.0220158	0.00335132	-1.36605	2.51837e-05	-2.10785	0.0243216	S(0.998)LPT(0.001)T(0.001)VPES(1)PNYR	S(29.4)LPT(-29.4)T(-32.48)VPES(44.08)PNY(-44.08)R	S	1;2	774	774;569;697;88	9	0.99993	44.0806	+	1.0293e-17	112.64	112.64	102.89	Q6PKG0;E5RH50;Q6PKG0-3;H0YC33	Q6PKG0	Q6PKG0
2170		+	+	Niban-like protein 1	FAM129B	_GLLAQGLRPES(ph)PPPAGPLLNGAPAGES(ph)PQPK_	0.0855479	0.0295877	-0.549781	0.00571068	-0.504161	0.000907904	GLLAQGLRPES(1)PPPAGPLLNGAPAGES(1)PQPK	GLLAQGLRPES(149.67)PPPAGPLLNGAPAGES(149.67)PQPK	S	2	668	668;681	27	1	149.672	+	4.10788e-68	168.38	168.38	149.67	Q96TA1-2;Q96TA1	Q96TA1-2	Q96TA1-2
2285		+		Ras-related GTP-binding protein C;Ras-related GTP-binding protein D	RRAGC;RRAGD	_MSPNETLFLES(ph)TNK_	-0.0012508	0.0348048	-0.634634	0.0732021	-0.532623	0.464411	MSPNETLFLES(0.838)T(0.162)NK	MS(-134.8)PNET(-70.29)LFLES(7.14)T(-7.14)NK	S	1	95	95;96	11	0.838118	7.14106	+	1.91679e-68	180.62	179.75	141.07	Q9HB90;Q9NQL2	Q9HB90	Q9HB90
2417		+	+	RNA-binding protein Raly	RALY;RALY;RALY;RALY	_GRLS(ph)PVPVPR_	-0.160409	0.040327	-0.976195	0.000381764	-1.42211	0.000110187	GRLS(1)PVPVPR	GRLS(53.45)PVPVPR	S	1	119	119;135;69;135;119	4	1	53.4477	+	3.16443e-06	103.76	103.76	53.448	Q9UKM9-2;Q9UKM9;Q5QPM0;Q5QPM1;Q5QPL9	Q9UKM9-2	Q9UKM9-2
2439		+	+	Serine/arginine repetitive matrix protein 2	SRRM2	_ELSNS(ph)PLRENSFGS(ph)PLEFR_	-0.0505347	0.000365603	0.517864	0.0116355	0.556345	0.00529832	ELS(0.049)NS(0.944)PLRENS(0.01)FGS(0.998)PLEFR	ELS(-12.88)NS(12.88)PLRENS(-20.92)FGS(27.14)PLEFR	S	2	1329	1329;1329	14	0.99804	27.1413	+	2.9549e-10	89.723	89.723	78.128	Q9UQ35;Q9UQ35-2	Q9UQ35	Q9UQ35
2489		+	+	Thyroid hormone receptor-associated protein 3	THRAP3	_FSGEEGEIEDDES(ph)GTENREEK_	-0.0834309	0.010598	-0.517492	0.00804465	-0.53801	0.0167985	FSGEEGEIEDDES(0.997)GT(0.003)ENREEK	FS(-190.33)GEEGEIEDDES(25.79)GT(-25.79)ENREEK	S	1;2	939	939	13	0.997369	25.7872	+	2.78911e-131	220.69	220.69	214.08	Q9Y2W1	Q9Y2W1	Q9Y2W1
2490		+	+	Thyroid hormone receptor-associated protein 3	THRAP3	_GSFS(ph)DTGLGDGK_	0.0560187	0.000567288	0.696188	0.00826691	0.664259	0.00128106	GS(0.004)FS(0.975)DT(0.021)GLGDGK	GS(-23.86)FS(16.58)DT(-16.58)GLGDGK	S	1	379	379	4	0.974585	16.5823	+	3.98569e-05	64.52	64.52	56.793	Q9Y2W1	Q9Y2W1	Q9Y2W1
2506		+	+	5'-AMP-activated protein kinase subunit beta-1	PRKAB1	_S(ph)HNNFVAILDLPEGEHQYK_	0.0405438	0.146208	0.948374	0.187912	0.687662	0.139944	S(1)HNNFVAILDLPEGEHQYK	S(96.79)HNNFVAILDLPEGEHQY(-96.79)K	S	1	108	108	1	1	96.793	+	7.70248e-28	96.793	96.242	96.793	Q9Y478	Q9Y478	Q9Y478
2526		+		Serine/threonine-protein kinase MRCK beta	CDC42BPB	_HSTPSNSSNPSGPPS(ph)PNSPHR_	0.27085	0.000317397	0.631183	0.107687	-0.232667	NaN	HSTPSNSSNPS(0.009)GPPS(0.94)PNS(0.051)PHR	HS(-47.68)T(-44.84)PS(-43.05)NS(-37.81)S(-37.81)NPS(-20.42)GPPS(12.69)PNS(-12.69)PHR	S	1;2	1690	1690	15	0.940481	12.6943	+	6.58627e-08	60.172	58.858	60.172	Q9Y5S2	Q9Y5S2	Q9Y5S2
2573		+		Golgi reassembly-stacking protein 2	GORASP2;GORASP2	_APTTVEDRVGDST(ph)PVSEK_	0.168576	0.0907719	0.590008	0.0032488	1.00331	NaN	APTTVEDRVGDS(0.106)T(0.892)PVS(0.002)EK	APT(-42.66)T(-46.32)VEDRVGDS(-9.26)T(9.26)PVS(-25.72)EK	T	1	365	365;433;445	13	0.891737	9.25728	+	0.00021957	81.803	80.801	63.883	Q9H8Y8-2;Q9H8Y8;B4DKT0	Q9H8Y8-2	Q9H8Y8-2
2637		+		Protein PRRC2C	PRRC2C;PRRC2C;PRRC2C	_STT(ph)PTSSPFR_	-0.219757	NaN	-1.08983	0.248252	NaN	NaN	S(0.042)T(0.042)T(0.913)PT(0.002)S(0.001)SPFR	S(-13.37)T(-13.37)T(13.37)PT(-25.98)S(-30.27)S(-34.39)PFR	T	1	2439	2439;2617;2682;2684;2635;2682;2684;1165	3	0.912553	13.3724	+	0.000521629	54.772	53.928	54.772	Q9Y520-2;Q9Y520-6;Q9Y520-4;E7EPN9;Q9Y520-5;Q9Y520;Q9Y520-7;H7C5N8	Q9Y520-2	Q9Y520-2
2665		+	+	Bcl-2-associated transcription factor 1	BCLAF1;BCLAF1;BCLAF1;BCLAF1;BCLAF1	_FNDS(ph)EGDDT(ph)EETEDYRQFRK_	0.212558	0.0360805	0.800778	1.21228e-06	0.667779	0.0261382	FNDS(1)EGDDT(0.996)EET(0.004)EDYRQFRK	FNDS(90.51)EGDDT(23.92)EET(-23.92)EDY(-111.28)RQFRK	T	2	400	400;402;400;402;400;402;402	9	0.99596	23.9185	+	2.27926e-57	169.26	169.26	169.26	E9PQN2;E9PKI6;Q9NYF8-3;E9PK91;Q9NYF8-2;Q9NYF8;E9PK09	E9PQN2	E9PQN2
2768		+	+	Histone H1.4	HIST1H1E	_(ac)SETAPAAPAAPAPAEKT(ph)PVK_	-0.0684534	0.0132738	-1.01763	0.0369447	-1.45351	0.00640259	SETAPAAPAAPAPAEKT(1)PVK	S(-99.45)ET(-94.5)APAAPAAPAPAEKT(94.5)PVK	T	1	18	18	17	1	94.5046	+	3.86079e-27	127.4	127.4	127.4	P10412	P10412	P10412
2769	+	+	+	Elongation factor 2	EEF2	_AGETRFT(ph)DTR_	0.696995	8.81009e-05	5.84698	0.263313	3.80672	2.20131	AGET(0.004)RFT(0.993)DT(0.004)R	AGET(-24.39)RFT(24.39)DT(-24.39)R	T	1;2	57	57	7	0.992768	24.3864	+	2.76495e-05	121.21	117.67	44.511	P13639	P13639	P13639
2770		+		Elongation factor 2	EEF2	_AGETRFT(ph)DT(ph)RKDEQER_	NaN	NaN	7.07766	0.000944299	NaN	NaN	AGET(0.031)RFT(0.969)DT(1)RKDEQER	AGET(-15.01)RFT(15.01)DT(47.87)RKDEQER	T	2	59	59	9	0.999984	47.8672	+	0.00023268	118.32	118.32	118.32	P13639	P13639	P13639
2772		+	+	Histone H1.5	HIST1H1B	_(ac)SETAPAETAT(ph)PAPVEKS(ph)PAK_	0.633912	0.317896	-0.910615	0.0719132	-1.23858	0.060505	SETAPAET(0.016)AT(0.984)PAPVEKS(1)PAK	S(-67.31)ET(-61.96)APAET(-17.89)AT(17.89)PAPVEKS(68.92)PAK	T	2	11	11	10	0.984016	17.8933	+	9.22348e-10	95.523	95.523	95.523	P16401	P16401	P16401
2785		+	+	Microtubule-associated protein 4;Microtubule-associated protein	MAP4;MAP4	_DGVLTLANNVT(ph)PAK_	0.224702	0.107519	-0.818297	1.57198e-05	-0.923808	0.00456822	DGVLTLANNVT(1)PAK	DGVLT(-71.49)LANNVT(71.49)PAK	T	1	571	571;571;588	11	1	71.4899	+	3.1638e-15	109.72	98.458	109.72	P27816;P27816-6;E7EVA0	P27816	P27816
2787	+	+	+	Mitogen-activated protein kinase 1	MAPK1	_VADPDHDHTGFLT(ph)EY(ph)VATR_	-0.479405	0.0392861	-0.863876	0.125722	-0.922066	0.165923	VADPDHDHTGFLT(1)EY(1)VATR	VADPDHDHT(-59.41)GFLT(59.41)EY(33.36)VAT(-33.36)R	T	1;2	185	185;185	13	0.999998	59.4131	+	5.80786e-109	190.24	188.53	190.24	P28482-2;P28482	P28482-2	P28482-2
2819		+	+	Microfibrillar-associated protein 1	MFAP1	_RSLAALDALNT(ph)DDENDEEEYEAWK_	-0.0429906	0.0127619	-0.608568	0.0147955	-0.927218	0.00921669	RSLAALDALNT(1)DDENDEEEYEAWK	RS(-77.48)LAALDALNT(77.48)DDENDEEEY(-127.83)EAWK	T	1	267	267	11	1	77.4758	+	1.20427e-68	159.01	158.13	159.01	P55081	P55081	P55081
2828		+		Adenylyl cyclase-associated protein 1	CAP1	_PFSAPKPQT(ph)SPS(ph)PK_	0.0634699	0.0959254	-0.620211	0.0180286	-0.156186	0.0240968	PFSAPKPQT(0.735)S(0.307)PS(0.958)PK	PFS(-50.18)APKPQT(4.18)S(-4.18)PS(12.13)PK	T	1;2	306	306;307	9	0.735131	4.17512		7.64549e-25	147.64	147.64	100.41	Q01518-2;Q01518	Q01518-2	Q01518-2
2831		+	+	Caldesmon	CALD1;CALD1;CALD1;CALD1	_GNVFSS(ph)PTAAGT(ph)PNK_	NaN	NaN	-0.878804	0.00598263	-1.11845	0.0375349	GNVFS(0.275)S(0.66)PT(0.065)AAGT(1)PNK	GNVFS(-3.81)S(3.81)PT(-10.08)AAGT(37.52)PNK	T	2	475	730;475;469;480;500;501;469;494;495	12	0.999819	37.5246	+	2.53116e-10	81.144	81.144	64.749	Q05682;Q05682-4;Q05682-5;F5H1Z9;Q05682-6;Q05682-2;E9PGZ1;E7EX44;Q05682-3	Q05682;Q05682-4	Q05682-4
2888		+	+	Cytochrome b reductase 1	CYBRD1	_RNLALDEAGQRST(ph)M(ox)_	0.00280535	0.0419874	0.501025	0.0665739	0.587968	0.0061647	RNLALDEAGQRS(0.048)T(0.952)M	RNLALDEAGQRS(-13)T(13)M	T	1	227	227;285	13	0.952319	13.0044	+	6.76821e-19	139.88	139.88	112.82	Q53TN4-3;Q53TN4	Q53TN4-3	Q53TN4-3
3002		+	+	Mitogen-activated protein kinase 3	MAPK3;MAPK3;MAPK3;MAPK3	_IADPEHDHTGFLT(ph)EY(ph)VATR_	0.316536	0.0637302	0.973339	0.0203588	1.07074	0.00597849	IADPEHDHTGFLT(1)EY(0.999)VAT(0.001)R	IADPEHDHT(-70.26)GFLT(50.57)EY(32.82)VAT(-32.82)R	Y	1;2	90	90;204;204;204;204;204	15	0.999478	32.8198	+	1.15819e-72	161.68	141.69	159.98	B3KR49;E9PJF0;P27361-2;E9PQW4;P27361-3;P27361	B3KR49	B3KR49
3015	+	+	+	Mitogen-activated protein kinase 1	MAPK1	_VADPDHDHTGFLT(ph)EY(ph)VATR_	0.290949	0.0013512	0.926967	0.00671964	1.07394	0.00544384	VADPDHDHTGFLT(1)EY(1)VATR	VADPDHDHT(-59.41)GFLT(59.41)EY(33.36)VAT(-33.36)R	Y	1;2	187	187;187	15	0.999539	33.3635	+	2.7951e-140	211.09	205.42	190.24	P28482-2;P28482	P28482-2	P28482-2

## Sheet: 12 h p.i.
id	T2 Signficant	T8 Significant	T12 Significant	Protein names	Gene names	Modified sequence	Avg T2	Var T2	Avg T8	Var T8	Avg T12	Var T12	Phospho (STY) Probabilities	Phospho (STY) Score diffs	Amino acid	Number of Phospho (STY)	Position	Positions within proteins	Position in peptide	Localization prob	Score diff	Class I phosphosite	PEP	Score	Delta score	Score for localization	Proteins	Leading proteins	Protein
1			+	Stathmin	STMN1;STMN1	_ESVPEFPLS(ph)PPK_	-0.014531	0.166809	-0.065778	NaN	0.617081	0.0123984	ESVPEFPLS(1)PPK	ES(-84.78)VPEFPLS(84.78)PPK	S	1	38	38;38;38	9	1	84.7808	+	9.20542e-12	97.093	96.729	94.017	A2A2D0;P16949;P16949-2	A2A2D0	A2A2D0
3			+	Stathmin	STMN1;STMN1	_RAS(ph)GQAFELILS(ph)PR_	0.12865	0.000321798	-0.458831	0.371309	0.606212	0.00973321	RAS(1)GQAFELILS(1)PR	RAS(78.71)GQAFELILS(78.71)PR	S	1;2	25	25;25;25	12	1	78.7079	+	2.74142e-10	89.507	89.507	78.708	A2A2D0;P16949;P16949-2	A2A2D0	A2A2D0
30			+	Tumor suppressor p53-binding protein 1	TP53BP1;TP53BP1;TP53BP1;TP53BP1	_LMLSTSEYSQS(ph)PK_	NaN	NaN	NaN	NaN	1.0403	0.271391	LMLST(0.004)SEYS(0.047)QS(0.949)PK	LMLS(-35.81)T(-23.45)S(-38.42)EY(-43.12)S(-13.09)QS(13.09)PK	S	1	530	530;525;530;530;530	11	0.948734	13.0924	+	1.53872e-10	82.59	82.59	80.738	A6NNK5;Q12888;F8VY86;Q12888-2;C9JXV0	A6NNK5	A6NNK5
53			+	Serine/arginine repetitive matrix protein 1	SRRM1;SRRM1;SRRM1	_KET(ph)ES(ph)EAEDNLDDLEK_	-0.00525175	0.0588805	-0.177531	0.0220847	-0.474791	0.00185926	KET(1)ES(1)EAEDNLDDLEK	KET(47.56)ES(47.56)EAEDNLDDLEK	S	1;2	883	883;886;874;872	5	1	47.5638	+	6.8916e-153	246.59	246.59	47.564	A9Z1X7;E9PCT1;Q8IYB3;Q8IYB3-2	A9Z1X7	A9Z1X7
54			+	Serine/arginine repetitive matrix protein 1	SRRM1;SRRM1;SRRM1	_KPPAPPS(ph)PVQS(ph)QSPSTNWSPAVPVK_	NaN	NaN	0.559537	NaN	0.534542	0.0204646	KPPAPPS(0.988)PVQS(0.596)QS(0.408)PS(0.005)T(0.002)NWSPAVPVK	KPPAPPS(17.4)PVQS(1.68)QS(-1.68)PS(-21.18)T(-25.3)NWS(-36.11)PAVPVK	S	2	778	778;781;769;767	7	0.988498	17.4047	+	0.00491433	56.211	56.211	50.891	A9Z1X7;E9PCT1;Q8IYB3;Q8IYB3-2	A9Z1X7	A9Z1X7
56			+	Serine/arginine repetitive matrix protein 1	SRRM1;SRRM1;SRRM1	_KPPAPPS(ph)PVQSQS(ph)PSTNWSPAVPVK_	NaN	NaN	0.559537	NaN	0.540506	0.0229491	KPPAPPS(0.977)PVQS(0.09)QS(0.839)PS(0.068)T(0.023)NWS(0.003)PAVPVK	KPPAPPS(16.15)PVQS(-10.86)QS(10.86)PS(-10.94)T(-15.7)NWS(-24.32)PAVPVK	S	2	784	784;787;775;773	13	0.83874	10.862	+	0.00491433	56.211	56.211	56.211	A9Z1X7;E9PCT1;Q8IYB3;Q8IYB3-2	A9Z1X7	A9Z1X7
68		+	+	Astrocytic phosphoprotein PEA-15	PEA15;PEA15;PEA15	_DIIRQPS(ph)EEEIIK_	0.141887	0.0883838	-0.294809	0.0108904	0.816492	0.0978963	DIIRQPS(1)EEEIIK	DIIRQPS(109.04)EEEIIK	S	1	116	116;137;94	7	1	109.041	+	7.55492e-29	157.27	157.27	109.04	Q15121;B1AKZ3;B1AKZ5	Q15121	Q15121
79			+	Nucleosome assembly protein 1-like 1	NAP1L1;NAP1L1;NAP1L1;NAP1L1;NAP1L1;NAP1L1;NAP1L1;NAP1L1;NAP1L1	_(ac)ADIDNKEQS(ph)ELDQDLDDVEEVEEEETGEETK_	NaN	NaN	0.122664	NaN	0.747131	0.118546	ADIDNKEQS(1)ELDQDLDDVEEVEEEETGEETK	ADIDNKEQS(68.07)ELDQDLDDVEEVEEEET(-68.07)GEET(-71.46)K	S	1	10	10;10;10;10;10;10;10;10;10	9	1	68.074	+	5.94546e-06	77.321	77.321	73.128	F8VY35;B3KNT8;F5H4R6;P55209;F8VVB5;F8W020;F8VXI6;F8VUX1;F8W0J6	F8VY35	F8VY35
85			+	Histone deacetylase;Histone deacetylase 2	HDAC2;HDAC2;HDAC2	_M(ox)LPHAPGVQM(ox)QAIPEDAVHEDS(ph)GDEDGEDPDK_	0.00118416	0.00274238	-0.28137	0.00336526	-0.371227	0.00287547	MLPHAPGVQMQAIPEDAVHEDS(1)GDEDGEDPDK	MLPHAPGVQMQAIPEDAVHEDS(46.41)GDEDGEDPDK	S	1	364	364;394;488	22	1	46.4122	+	3.01549e-42	124.29	124.2	46.412	B3KRS5;Q92769;J3KPW7	B3KRS5	B3KRS5
108			+	Calnexin	CANX;CANX;CANX	_AEEDEILNRS(ph)PRNRK_	-0.00258934	3.48671e-05	-0.255548	0.00330933	-0.502294	0.0145312	AEEDEILNRS(1)PRNRK	AEEDEILNRS(86.19)PRNRK	S	1	583	583;618;475	10	1	86.1891	+	2.74276e-111	239.87	239.87	86.189	P27824;B4DGP8;B4E2T8	P27824	P27824
191		+	+	Translocating chain-associated membrane protein 1	TRAM1;TRAM1;TRAM1	_KGTENGVNGTLTSNVADS(ph)PRNK_	0.0290604	0.133798	-1.68562	0.0468973	-1.98929	3.74616	KGTENGVNGTLTSNVADS(1)PRNK	KGT(-151.82)ENGVNGT(-129.74)LT(-107.12)S(-86.01)NVADS(86.01)PRNK	S	1	279	279;334;365	18	1	86.0113	+	3.81318e-117	225.68	225.68	165.42	G3XAN4;B4E0K2;Q15629	G3XAN4	G3XAN4
202			+	Src substrate cortactin	CTTN;CTTN;CTTN;CTTN	_TQTPPVSPAPQPTEERLPS(ph)SPVYEDAASFK_	0.0175241	0.00381164	NaN	NaN	-0.354039	0.126937	TQTPPVSPAPQPT(0.001)EERLPS(0.603)S(0.396)PVYEDAASFK	T(-156.23)QT(-145.22)PPVS(-104.1)PAPQPT(-27.35)EERLPS(1.83)S(-1.83)PVY(-46.91)EDAAS(-43.49)FK	S	1;3	101	101;380;417;380;51;74	19	0.603346	1.83414		3.93145e-88	169.26	169.18	169.26	B4E358;Q14247-3;Q14247;Q14247-2;H0YEV2;H0YCD9	B4E358	B4E358
226		+	+	SH3 domain-containing kinase-binding protein 1	SH3KBP1;SH3KBP1;SH3KBP1	_ANS(ph)PSLFGTEGKPK_	NaN	NaN	2.35022	0.284937	2.565	0.0145108	ANS(0.994)PS(0.006)LFGTEGKPK	ANS(22.57)PS(-22.57)LFGT(-45.27)EGKPK	S	1	326	326;349;550;567;587	3	0.994463	22.5661	+	0.000558217	68.411	68.411	58.693	B7Z6E8;Q96B97-3;Q96B97-2;Q5JPT2;Q96B97	B7Z6E8	B7Z6E8
253			+	Nuclear receptor corepressor 2	NCOR2;NCOR2;NCOR2;NCOR2;NCOR2;NCOR2;NCOR2;NCOR2	_S(ph)PGNTSQPPAFFSK_	0.533618	NaN	-0.469319	0.18721	-0.82268	0.00987698	S(0.999)PGNT(0.001)SQPPAFFSK	S(31.28)PGNT(-31.28)S(-40.75)QPPAFFS(-52.2)K	S	1	1819	1819;2248;2249;2252;2248;2252;2258;2261;2269;559;130;49	1	0.999166	31.2796	+	8.84386e-07	66.152	65.208	53.504	C9J7T7;C9JE98;C9J239;Q9Y618-5;C9J0Q5;Q9Y618-4;C9JFD3;Q9Y618-3;Q9Y618;Q9Y618-2;H7C2D4;H7C184	C9J7T7	C9J7T7
306			+	Leucine-rich repeat flightless-interacting protein 2	LRRFIP2;LRRFIP2;LRRFIP2	_RGS(ph)GDTSSLIDPDTSLSELR_	-0.0152641	0.00333779	0.371006	0.00371332	0.356821	0.010837	RGS(0.991)GDT(0.006)S(0.002)S(0.002)LIDPDTSLSELR	RGS(22.5)GDT(-22.5)S(-27.83)S(-27.83)LIDPDT(-54.19)S(-58.73)LS(-63)ELR	S	1	96	96;96;328;96;168	3	0.991161	22.5033	+	2.98858e-10	81.315	76.901	81.315	C9JSU1;Q9Y608-4;Q9Y608;Q9Y608-2;A8MXR0	C9JSU1	C9JSU1
359			+	Protein transport protein Sec31A	SEC31A;SEC31A;SEC31A;SEC31A	_DSDQVAQS(ph)DGEES(ph)PAAEEQLLGEHIKEEK_	-0.0999004	0.00382887	0.173368	NaN	0.448109	5.06662e-05	DSDQVAQS(1)DGEES(1)PAAEEQLLGEHIKEEK	DS(-54.65)DQVAQS(54.65)DGEES(60.34)PAAEEQLLGEHIKEEK	S	2	532	532;527;532;532;532;532;532;120	13	0.999999	60.3436	+	1.59237e-05	81.346	81.346	81.346	O94979-3;O94979-9;O94979-2;O94979;O94979-8;D6REX3;D6RHZ5;H0Y8V7	O94979-3	O94979-3
378		+	+	Protein LYRIC	MTDH;MTDH	_SETSWES(ph)PK_	-0.0571116	0.0567239	-2.02442	0.00197682	-3.12254	0.0258524	SETSWES(1)PK	S(-106.35)ET(-82.55)S(-63.72)WES(63.72)PK	S	1	512	512;568	7	1	63.7167	+	3.90713e-07	108.56	105.88	108.56	E5RJU9;Q86UE4	E5RJU9	E5RJU9
540			+	Dolichol-phosphate mannosyltransferase	DPM1;DPM1;DPM1;DPM1	_(ac)ASLEVS(ph)RSPR_	-0.48223	0.089787	-0.677149	0.00909701	-0.985482	1.98167e-05	ASLEVS(0.893)RS(0.107)PR	AS(-51.71)LEVS(9.2)RS(-9.2)PR	S	1	7	7;7;7;7	6	0.892656	9.1993	+	1.42817e-07	120.49	120.49	72.29	Q5QPJ9;E9PHH5;O60762;Q5QPK2	Q5QPJ9	Q5QPJ9
558			+	Bcl-2-associated transcription factor 1	BCLAF1;BCLAF1;BCLAF1;BCLAF1;BCLAF1	_FNDS(ph)EGDDT(ph)EETEDYRQFRK_	0.0551299	0.00575208	-0.0926613	0.000451599	-0.373221	0.167868	FNDS(1)EGDDT(0.996)EET(0.004)EDYRQFRK	FNDS(90.51)EGDDT(23.92)EET(-23.92)EDY(-111.28)RQFRK	S	1;2	395	395;397;395;397;395;397;397	4	1	90.5073	+	0	303.76	301.76	169.26	E9PQN2;E9PKI6;Q9NYF8-3;E9PK91;Q9NYF8-2;Q9NYF8;E9PK09	E9PQN2	E9PQN2
588			+	LIM domain only protein 7	LMO7;LMO7;LMO7;LMO7;LMO7	_REDS(ph)FESLDSLGSR_	0.138159	NaN	0.365245	NaN	0.810453	0.00168469	REDS(1)FESLDSLGSR	REDS(45.18)FES(-45.18)LDS(-77.15)LGS(-102.42)R	S	1	246	155;246;246;246;246;246;246;194	4	0.99997	45.1794	+	1.01847e-29	147.25	147.25	147.25	E9PMS6;Q8WWI1-3;Q8WWI1-4;F8WD26;Q8WWI1-2;J3KP06;Q8WWI1;E9PMP7	E9PMS6;Q8WWI1-3	Q8WWI1-3
589			+	LIM domain only protein 7	LMO7;LMO7;LMO7;LMO7;LMO7;LMO7	_RGES(ph)LDNLDSPR_	-0.184109	0.103853	0.265123	0.00240931	0.56217	0.00206071	RGES(1)LDNLDSPR	RGES(68.58)LDNLDS(-68.58)PR	S	1	1176	1102;1225;1225;1176;1510;1510;1510;1510;1510	4	1	68.5775	+	3.28956e-14	113.88	113.88	93.495	E9PMS6;E9PLH4;E9PMT2;Q8WWI1-3;Q8WWI1-4;F8WD26;Q8WWI1-2;J3KP06;Q8WWI1	E9PMS6;Q8WWI1-3	Q8WWI1-3
596		+	+	LIM domain only protein 7	LMO7;LMO7;LMO7;LMO7;LMO7;LMO7;LMO7;LMO7;LMO7;LMO7;LMO7	_SMS(ph)DVSAEDVQNLR_	-0.131458	0.0400565	-1.09263	0.001058	-1.52243	0.00104891	S(0.002)MS(0.998)DVSAEDVQNLR	S(-26.47)MS(26.47)DVS(-69.92)AEDVQNLR	S	1;2	372	271;421;421;330;77;87;87;372;706;706;706;706;706;320	3	0.997749	26.4667	+	4.9927e-28	135.57	115.04	135.57	E9PMS6;E9PLH4;E9PMT2;H0Y424;E9PJ10;E9PLU6;E9PK58;Q8WWI1-3;Q8WWI1-4;F8WD26;Q8WWI1-2;J3KP06;Q8WWI1;E9PMP7	E9PMS6;Q8WWI1-3	Q8WWI1-3
609			+	Rho GTPase-activating protein 1	ARHGAP1;ARHGAP1;ARHGAP1	_SSS(ph)PELVTHLK_	-0.00828935	0.0082884	-0.0504155	0.0110438	0.575841	0.0438733	S(0.004)S(0.013)S(0.982)PELVTHLK	S(-23.91)S(-18.62)S(18.62)PELVT(-49.19)HLK	S	1	51	51;51;49	3	0.982498	18.622	+	2.65732e-06	71.513	66.756	71.513	E9PNR6;Q07960;H0YE29	E9PNR6	E9PNR6
619			+	Elongation factor 1-delta	EEF1D;EEF1D;EEF1D;EEF1D;EEF1D;EEF1D;EEF1D;EEF1D;EEF1D;EEF1D	_ATAPQTQHVS(ph)PMR_	-0.0302098	0.00409226	-0.279195	2.18335e-05	-0.419246	0.0322254	ATAPQTQHVS(1)PMR	AT(-87.37)APQT(-52.61)QHVS(52.61)PMR	S	1	133	133;499;549;133;133;133;114;90;133;133;114;109;109	10	0.999995	52.6095	+	1.31341e-35	149.19	148.2	98.227	P29692;P29692-2;E9PRY8;E9PK01;E9PQ49;E9PI39;P29692-4;E9PQZ1;E9PPR1;E9PL12;E9PK06;P29692-3;E9PL71	P29692;P29692-3	P29692
657			+	Translocon-associated protein subunit alpha	SSR1;SSR1;SSR1	_VEMGTSSQNDVDMSWIPQETLNQINKAS(ph)PR_	0.0235488	0.0185366	-0.587576	NaN	-1.50876	0.00289363	VEMGTSSQNDVDMSWIPQETLNQINKAS(1)PR	VEMGT(-152.96)S(-146.3)S(-138.84)QNDVDMS(-99.37)WIPQET(-67.67)LNQINKAS(67.67)PR	S	1	241	241;241;268;200	28	1	67.6728	+	2.35929e-88	169.84	169.84	169.84	P43307-2;F5H5Y2;P43307;C9JBX5	P43307-2	P43307-2
680		+	+	Nuclear pore complex protein Nup153	NUP153;NUP153	_CIACQAAKLS(ph)PR_	-0.413788	NaN	0.640844	0.0494051	1.24382	0.369347	CIACQAAKLS(1)PR	CIACQAAKLS(61.44)PR	S	1	687	687;718	10	1	61.4435	+	0.00288922	66.246	58.636	61.444	P49790;F6QR24	P49790	P49790
711			+	Microspherule protein 1	DKFZp686N07218;MCRS1;MCRS1	_GDQVLNFS(ph)DAEDLIDDSK_	0.166715	NaN	NaN	NaN	-1.1756	4.79221e-07	GDQVLNFS(1)DAEDLIDDSK	GDQVLNFS(53.71)DAEDLIDDS(-53.71)K	S	1	91	91;269;269;282;295	8	0.999996	53.7073	+	1.68586e-07	77.576	77.576	77.576	Q7Z372;F8W126;Q96EZ8-3;Q96EZ8;Q96EZ8-2	Q7Z372	Q7Z372
750			+	Bystin	BYSL;BYSL	_LGPRMPQDGS(ph)DDEDEEWPTLEK_	-0.0132431	0.0104943	-1.13435	NaN	-1.91218	0.0174466	LGPRMPQDGS(1)DDEDEEWPTLEK	LGPRMPQDGS(67.88)DDEDEEWPT(-67.88)LEK	S	1	98	98;98	10	1	67.878	+	1.14984e-22	82.885	82.728	76.899	F8WBL2;Q13895	F8WBL2	F8WBL2
770			+	ATP-dependent RNA helicase DDX24	DDX24;DDX24	_AQAVS(ph)EEEEEEEGK_	-0.0333834	0.00163593	-0.610573	0.00807122	-1.29819	0.0312828	AQAVS(1)EEEEEEEGK	AQAVS(74.73)EEEEEEEGK	S	1	39	39;82	5	1	74.7318	+	4.47022e-70	186.75	185.76	74.732	G3V529;Q9GZR7	G3V529	G3V529
781			+	Heterogeneous nuclear ribonucleoprotein H;Heterogeneous nuclear ribonucleoprotein H, N-terminally processed;Heterogeneous nuclear ribonucleoprotein H2	HNRNPH1;HNRNPH1;HNRNPH1;HNRNPH1;HNRNPH1;HNRNPH1;HNRNPH1;HNRNPH1;HNRNPH1;HNRNPH1;HNRNPH1;HNRNPH1;HNRNPH1;HNRNPH1;HNRNPH1;HNRNPH1;HNRNPH2	_HTGPNS(ph)PDTANDGFVR_	-0.0035145	0.0674068	0.0195148	0.0618256	0.701709	0.0308302	HTGPNS(1)PDTANDGFVR	HT(-65.11)GPNS(47.3)PDT(-47.3)ANDGFVR	S	1	104	104;104;104;104;104;104;27;104;51;52;104;104;104;104;104;104;104	6	0.999981	47.3022	+	1.26434e-36	136.96	135.35	136.96	P31943;G8JLB6;E9PCY7;D6RIT2;D6RIU0;D6RBM0;E5RGH4;D6RAM1;H0YAQ2;E5RGV0;D6R9T0;D6RFM3;D6RDU3;D6RJ04;D6RIH9;E7EQJ0;P55795	P31943;P55795	P31943
800			+	Centrosomal protein of 170 kDa;Cep170-like protein	CEP170;CEP170;CEP170;CEP170;CEP170P1	_SS(ph)PVNNHHS(ph)PGQTPTLGQPEAR_	1.09261	NaN	-0.56593	NaN	-0.7539	0.239512	S(0.509)S(0.567)PVNNHHS(0.919)PGQT(0.004)PTLGQPEAR	S(-0.54)S(0.54)PVNNHHS(8.07)PGQT(-23.41)PT(-37.87)LGQPEAR	S	2	1496	1496;1522;1398;1424;231;258;231	2	0.566561	0.538514		5.70811e-07	60.912	60.888	58.168	H0Y2V6;Q5SW79;Q5SW79-2;Q5SW79-3;E7EWM2;E7EMW0;Q96L14	H0Y2V6	H0Y2V6
803			+	AMP deaminase 2	AMPD2;AMPD2;AMPD2;AMPD2;AMPD2	_QIS(ph)QDVKLEPDILLR_	-0.0350379	0.0225574	-0.195764	0.160589	0.617456	0.0306398	QIS(1)QDVKLEPDILLR	QIS(63.46)QDVKLEPDILLR	S	1	49	49;50;87;93;139;168;50;87;135	3	1	63.4596	+	4.43856e-07	83.792	83.792	63.46	Q01433-3;Q01433-5;Q01433-2;Q01433-4;H0Y360;Q01433;E9PIJ1;E9PJF6;H0YCL9	Q01433-3	Q01433-3
888			+	Unconventional myosin-XVIIIa	MYO18A;MYO18A	_NKLEGDS(ph)DVDS(ph)ELEDRVDGVK_	-0.0067339	0.166215	0.262518	0.00502705	0.631747	0.0469771	NKLEGDS(1)DVDS(1)ELEDRVDGVK	NKLEGDS(81.44)DVDS(81.44)ELEDRVDGVK	S	1;2	1639	1639;1970;1970	7	1	81.4414	+	1.25087e-75	191.04	191.04	81.441	Q92614-2;Q92614;J3KNX9	Q92614-2	Q92614-2
912			+	Protein CASC3	CASC3;CASC3	_STVTGERQS(ph)GDGQESTEPVENK_	-0.28179	0.230007	-0.87203	0.357341	-1.88892	0.0309301	STVT(0.001)GERQS(0.999)GDGQESTEPVENK	S(-54.86)T(-54.86)VT(-30.54)GERQS(30.54)GDGQES(-54.57)T(-59.77)EPVENK	S	1	35	35;148	9	0.999107	30.5436	+	1.10379e-15	108.05	108.02	108.05	J3KSY7;O15234	J3KSY7	J3KSY7
919		+	+	Myosin regulatory light chain 12A;Myosin regulatory light chain 12B;Myosin regulatory light polypeptide 9	MYL12A;MYL12B;MYL12A;MYL12A;MYL9	_RPQRAT(ph)S(ph)NVFAM(ox)FDQSQIQEFK_	0.0507694	0.0127214	0.359132	0.0478894	0.437508	0.0245664	RPQRAT(1)S(1)NVFAMFDQSQIQEFK	RPQRAT(83.68)S(79.63)NVFAMFDQS(-79.63)QIQEFK	S	1;2	20	19;20;25;19;20;20	7	1	79.6287	+	1.6411e-225	294.37	294.29	100.55	P19105;O14950;J3QRS3;J3KTJ1;P24844;P24844-2	P19105;P24844	P24844
933			+	Hepatoma-derived growth factor-related protein 2	HDGFRP2;HDGFRP2;HDGFRP2	_ARGDS(ph)EALDEES_	-0.21442	0.196522	0.488244	0.000346895	0.701626	0.000817867	ARGDS(1)EALDEES	ARGDS(51.72)EALDEES(-51.72)	S	1	165	165;664;669;663;668	5	0.999993	51.7226	+	0.00276693	63.682	59.339	63.682	K7EPS6;Q7Z4V5;Q7Z4V5-3;Q7Z4V5-2;K7EQZ6	K7EPS6;Q7Z4V5-2	K7EPS6
951			+	Membrane-associated progesterone receptor component 1	PGRMC1;PGRMC1	_GDQPAASGDS(ph)DDDEPPPLPR_	-0.0231365	0.000686498	0.13915	0.0144724	0.31557	0.0125938	GDQPAASGDS(1)DDDEPPPLPR	GDQPAAS(-46.42)GDS(46.42)DDDEPPPLPR	S	1	57	57;57	10	0.999977	46.42	+	1.3293e-131	218.55	218.55	145.19	O00264;B7Z1L3	O00264	O00264
971		+	+	Protein phosphatase 1 regulatory subunit 12A	PPP1R12A;PPP1R12A	_KS(ph)PLIESTANMDNNQSQK_	-0.0699232	0.0450211	0.435667	0.0201548	0.529971	0.0145375	KS(1)PLIESTANMDNNQSQK	KS(75.22)PLIES(-75.22)T(-84.06)ANMDNNQS(-113.54)QK	S	1	212	212;299;299;299;299;299	2	1	75.2169	+	9.91619e-43	131.27	131.27	117.4	O14974-5;O14974-4;O14974-3;O14974-2;O14974;F8VZN8	O14974-5	O14974-5
975			+	Protein phosphatase 1 regulatory subunit 12A	PPP1R12A;PPP1R12A;PPP1R12A;PPP1R12A	_TGS(ph)YGALAEITASK_	-0.0412704	0.000201286	-0.48429	0.000254594	-0.843094	0.00168038	T(0.01)GS(0.99)YGALAEITASK	T(-20.15)GS(20.15)Y(-84.86)GALAEIT(-118.49)AS(-124.35)K	S	1	358	358;445;445;445;445;445;140;49	3	0.990436	20.1518	+	5.10118e-30	142.39	140.08	129.11	O14974-5;O14974-4;O14974-3;O14974-2;O14974;F8VZN8;H0YIS4;H0YHI8	O14974-5	O14974-5
1003			+	Tumor protein D54	TPD52L2	_(ac)MDSAGQDINLNS(ph)PNK_	-0.130066	NaN	-0.0576084	0.0843009	0.497436	0.0552629	MDSAGQDINLNS(1)PNK	MDS(-113.73)AGQDINLNS(113.73)PNK	S	1	12	12;12;12;12;12;12	12	1	113.733	+	5.91455e-31	126.4	123.64	126.4	O43399-2;O43399-4;O43399;O43399-3;O43399-5;O43399-7	O43399-2	O43399-2
1004			+	Tumor protein D54	TPD52L2	_S(ph)FEDRVGTIK_	-0.149988	6.06151	NaN	NaN	-0.736858	0.106317	S(1)FEDRVGTIK	S(63.6)FEDRVGT(-63.6)IK	S	1	146	146;160;166;169;180;189;123	1	1	63.5973	+	0.000554346	75.102	75.102	75.102	O43399-2;O43399-4;O43399;O43399-3;O43399-5;O43399-7;O43399-6	O43399-2	O43399-2
1040		+	+	Gremlin-1	GREM1	_GTAMPGEEVLESS(ph)QEALHVTER_	NaN	NaN	-0.861864	0.292109	-1.69604	0.119824	GTAMPGEEVLES(0.066)S(0.932)QEALHVT(0.002)ER	GT(-76.84)AMPGEEVLES(-11.51)S(11.51)QEALHVT(-26.91)ER	S	1	77	77	13	0.932244	11.5091	+	3.83964e-14	85.595	84.886	85.185	O60565	O60565	O60565
1080			+	Mitochondrial import receptor subunit TOM70	TOMM70A	_AS(ph)PAPGSGHPEGPGAHLDMNSLDR_	-0.00234576	0.0108518	-0.408512	NaN	-0.780396	0.0708667	AS(1)PAPGSGHPEGPGAHLDMNSLDR	AS(48.25)PAPGS(-48.25)GHPEGPGAHLDMNS(-96.39)LDR	S	1	91	91	2	0.999985	48.249	+	1.96236e-22	116.51	116.51	101.34	O94826	O94826	O94826
1133		+	+	Prelamin-A/C;Lamin-A/C	LMNA;LMNA	_LLEGEEERLRLS(ph)PS(ph)PTSQR_	0.0644362	0.0166562	0.622626	0.0858572	0.597602	0.0678773	LLEGEEERLRLS(1)PS(0.999)PT(0.001)SQR	LLEGEEERLRLS(54.92)PS(32.87)PT(-32.87)S(-39.6)QR	S	1;2	390	390;390;390;291;278;390;309	12	0.999996	54.9178	+	3.85276e-63	174.19	174.19	120.66	P02545-6;P02545;P02545-3;P02545-5;P02545-4;P02545-2;Q5TCI8	P02545-6;P02545-2	P02545-2
1140			+	Heat shock protein beta-1	HSPB1;HSPB1	_ALS(ph)RQLS(ph)SGVSEIR_	0.0546401	NaN	0.352389	0.186803	2.31353	0.328719	ALS(1)RQLS(0.972)S(0.028)GVSEIR	ALS(91.02)RQLS(15.4)S(-15.4)GVS(-57.05)EIR	S	2	78	78;78	3	1	91.0193	+	1.77049e-29	158.44	158.44	158.44	P04792;F8WE04	P04792	P04792
1141		+	+	Heat shock protein beta-1	HSPB1;HSPB1	_QLS(ph)SGVSEIR_	0.0888601	0.016205	-0.470904	0.121593	0.305053	0.0603158	QLS(1)SGVSEIR	QLS(50.47)S(-50.47)GVS(-83.81)EIR	S	1;2	82	82;82	3	0.999991	50.4656	+	4.8453e-43	165.49	165.49	132.9	P04792;F8WE04	P04792	P04792
1171		+	+	Pyruvate dehydrogenase E1 component subunit alpha, somatic form, mitochondrial;Pyruvate dehydrogenase E1 component subunit alpha, testis-specific form, mitochondrial	PDHA1;PDHA2;PDHA1	_YHGHS(ph)MSDPGVS(ph)YR_	-0.0873976	0.0139194	-1.42832	0.0130108	-1.25524	0.0064121	YHGHS(0.749)MS(0.251)DPGVS(1)YR	Y(-57.49)HGHS(4.75)MS(-4.75)DPGVS(42.85)Y(-50.25)R	S	2	269	269;300;307;338;298;19	12	0.999951	42.8487	+	4.20822e-22	114.55	113.94	74.732	P08559-3;P08559;P08559-2;P08559-4;P29803;Q5JPU3	P08559-3	P08559-3
1181	+	+	+	Vimentin	VIM	_ETNLDS(ph)LPLVDTHSK_	0.475207	0.0271318	1.41813	0.019181	1.54694	0.0904928	ETNLDS(1)LPLVDTHSK	ET(-97.17)NLDS(95.39)LPLVDT(-95.39)HS(-110.55)K	S	1	430	430	6	1	95.3877	+	4.02836e-114	208.52	207.2	199.09	P08670	P08670	P08670
1185			+	Vimentin	VIM;VIM	_ISLPLPNFSS(ph)LNLR_	0.395504	0.0105903	1.12776	NaN	1.59309	0.00533978	ISLPLPNFS(0.04)S(0.96)LNLR	IS(-161.8)LPLPNFS(-13.76)S(13.76)LNLR	S	1	420	420;420	10	0.959626	13.76	+	9.21564e-82	191.93	191.3	185.02	P08670;B0YJC4	P08670	P08670
1192		+	+	Vimentin	VIM;VIM	_SLYASS(ph)PGGVYATR_	-0.135441	0.241197	-0.465543	0.00870902	-0.707875	0.0243199	SLYAS(0.004)S(0.996)PGGVYATR	S(-95.88)LY(-91.99)AS(-23.53)S(23.53)PGGVY(-91.09)AT(-59.25)R	S	1	56	56;56	6	0.995581	23.5283	+	3.90101e-52	163.02	157.95	163.02	P08670;B0YJC4	P08670	P08670
1193			+	Vimentin	VIM;VIM	_S(ph)RLGDLYEEEMRELRR_	-0.155142	0.0760741	-0.208129	0.0338344	-0.95501	0.495367	S(1)RLGDLYEEEMRELRR	S(49.2)RLGDLY(-49.2)EEEMRELRR	S	1	144	144;144	1	0.999988	49.1958	+	1.49309e-05	104.95	102.17	104.95	P08670;B0YJC4	P08670	P08670
1197			+	Vimentin	VIM;VIM	_TYS(ph)LGSALRPSTSR_	-0.109391	0.368939	0.418426	0.0195261	0.645486	0.00169687	TYS(1)LGSALRPSTSR	T(-43.31)Y(-68.99)S(43.31)LGS(-56.25)ALRPS(-103.36)T(-103.36)S(-107.77)R	S	1	39	39;39	3	0.999951	43.3085	+	8.89454e-22	130.4	130.4	130.4	P08670;B0YJC4	P08670	P08670
1228		+	+	Histone H1.5	HIST1H1B	_(ac)SETAPAETATPAPVEKS(ph)PAK_	-0.0567558	0.0022702	-0.639768	0.0505541	-0.757419	0.0401021	SETAPAETATPAPVEKS(1)PAK	S(-211.48)ET(-198.36)APAET(-106.33)AT(-80.6)PAPVEKS(80.6)PAK	S	1;2	18	18	17	1	80.6033	+	7.1084e-141	244.23	244.23	244.23	P16401	P16401	P16401
1236		+	+	Gap junction alpha-1 protein	GJA1	_LAAGHELQPLAIVDQRPS(ph)SR_	-0.047069	0.441904	-0.821514	0.298384	-1.40838	0.268023	LAAGHELQPLAIVDQRPS(0.579)S(0.421)R	LAAGHELQPLAIVDQRPS(1.38)S(-1.38)R	S	1	364	364	18	0.579023	1.38437		6.06168e-10	86.791	86.791	74.819	P17302	P17302	P17302
1237			+	Gap junction alpha-1 protein	GJA1	_LAAGHELQPLAIVDQRPS(ph)SR_	-0.036865	0.461298	-0.798392	0.335177	-1.38107	0.309516	LAAGHELQPLAIVDQRPS(0.5)S(0.5)R	LAAGHELQPLAIVDQRPS(0)S(0)R	S	1	365	365	19	0.5	0		6.06168e-10	86.791	86.791	40.086	P17302	P17302	P17302
1281			+	Microtubule-associated protein 4;Microtubule-associated protein	MAP4;MAP4	_DMS(ph)PLS(ph)ETEMALGK_	-0.0759355	0.084067	0.322376	0.0533102	0.797971	0.0500762	DMS(1)PLS(0.948)ET(0.052)EMALGK	DMS(62.76)PLS(12.65)ET(-12.65)EMALGK	S	1;2	507	507;507;524;507	3	1	62.7552	+	2.24817e-30	140.8	117.31	82.01	P27816;P27816-6;E7EVA0;P27816-2	P27816	P27816
1286			+	Microtubule-associated protein 4;Microtubule-associated protein;Microtubule-associated protein;Microtubule-associated protein;Microtubule-associated protein;Microtubule-associated protein;Microtubule-associated protein;Microtubule-associated protein	MAP4;MAP4;MAP4;MAP4;MAP4;MAP4;MAP4;MAP4	_VGS(ph)LDNVGHLPAGGAVK_	0.15047	0.41444	-0.11618	0.032383	-0.665451	0.0106598	VGS(1)LDNVGHLPAGGAVK	VGS(103.9)LDNVGHLPAGGAVK	S	1	1073	1073;1073;2218;900;732;793;808;401;766;187;731;415	3	1	103.901	+	1.674e-52	156.75	152.65	103.9	P27816;P27816-6;E7EVA0;P27816-2;B9ZVR1;P27816-4;E9PGM5;H0Y2V1;F8W9U4;B4DSQ1;P27816-5;H7C4C5	P27816;P27816-5	P27816
1295			+	Myristoylated alanine-rich C-kinase substrate	MARCKS	_AEDGATPSPS(ph)NETPK_	0.0227847	0.0488073	-0.276487	0.0281725	-0.720642	0.0569032	AEDGAT(0.001)PS(0.008)PS(0.86)NET(0.131)PK	AEDGAT(-30.87)PS(-20.17)PS(8.18)NET(-8.18)PK	S	1;2	147	147	10	0.860324	8.18422	+	8.70164e-35	132.5	96.156	63.374	P29966	P29966	P29966
1301		+	+	Myristoylated alanine-rich C-kinase substrate	MARCKS	_LSGFS(ph)FKK_	-0.0443097	0.0466961	-0.707088	0.0218557	-0.909229	4.61299e-05	LSGFS(1)FKK	LS(-56.51)GFS(56.51)FKK	S	1	170	170	5	0.999998	56.5109	+	0.000137241	106.62	106.62	106.62	P29966	P29966	P29966
1345		+	+	Matrin-3	MATR3;MATR3;MATR3;MATR3	_RDS(ph)FDDRGPSLNPVLDYDHGSR_	0.17829	0.0126725	0.979316	0.0593178	1.92419	0.0347074	RDS(1)FDDRGPSLNPVLDYDHGSR	RDS(41.51)FDDRGPS(-41.51)LNPVLDY(-147.35)DHGS(-151.84)R	S	1	188	188;188;188;188	3	0.999929	41.5069	+	4.64231e-48	160.05	160.05	153.06	P43243;D6REM6;A8MXP9;D6R991	P43243	P43243
1376			+	Microtubule-associated protein 1B;MAP1B heavy chain;MAP1 light chain LC1	MAP1B	_SDIS(ph)PLTPR_	0.294491	NaN	0.356159	0.179824	0.47642	0.00111524	S(0.018)DIS(0.981)PLT(0.001)PR	S(-17.47)DIS(17.47)PLT(-29.31)PR	S	1;3	1785	1785	4	0.981278	17.4701	+	8.31686e-08	98.657	98.657	48.948	P46821	P46821	P46821
1392			+	Microtubule-associated protein 1B;MAP1B heavy chain;MAP1 light chain LC1	MAP1B	_VQSLEGEKLS(ph)PK_	-0.0211161	0.0132203	0.30392	0.0871431	0.623692	0.01498	VQSLEGEKLS(1)PK	VQS(-96.77)LEGEKLS(96.77)PK	S	1;3	1779	1779	10	1	96.7708	+	7.18197e-17	140.46	140.46	140.46	P46821	P46821	P46821
1409			+	Nestin	NES	_GEYQES(ph)LRSLEEEGQELPQSADVQR_	NaN	NaN	0.267184	NaN	1.11021	0.0217509	GEY(0.038)QES(0.536)LRS(0.425)LEEEGQELPQSADVQR	GEY(-11.46)QES(1)LRS(-1)LEEEGQELPQS(-49.27)ADVQR	S	1	931	931	6	0.536173	1.00418		3.60808e-08	87.66	87.66	51.976	P48681	P48681	P48681
1417		+	+	Nestin	NES	_S(ph)LGEEIQESLK_	NaN	NaN	1.0277	0.0483873	2.26945	0.213798	S(1)LGEEIQESLK	S(118.92)LGEEIQES(-118.92)LK	S	1	548	548	1	1	118.917	+	4.99382e-19	128.76	112.5	128.76	P48681	P48681	P48681
1419			+	Nestin	NES	_SLRS(ph)LEEQDQETLR_	NaN	NaN	NaN	NaN	2.84874	0.290705	SLRS(1)LEEQDQETLR	S(-36.14)LRS(36.14)LEEQDQET(-71.06)LR	S	1	746	746	4	0.999757	36.1406	+	8.95423e-09	108.71	105.94	108.71	P48681	P48681	P48681
1422			+	Nestin	NES	_SQHVNGGVMNGLEQSEEVGQGMPLVSEGDRGS(ph)PFQEEEGSALK_	0.0554717	0.0238645	-0.262914	NaN	-0.969694	0.219268	SQHVNGGVMNGLEQSEEVGQGMPLVS(0.1)EGDRGS(0.85)PFQEEEGS(0.05)ALK	S(-89.19)QHVNGGVMNGLEQS(-63.13)EEVGQGMPLVS(-9.28)EGDRGS(9.28)PFQEEEGS(-12.29)ALK	S	1	1577	1577	32	0.849514	9.27564	+	3.09594e-16	90.271	90.271	90.271	P48681	P48681	P48681
1435			+	RNA-binding protein 25	RBM25	_LGASNS(ph)PGQPNSVK_	-0.288665	0.0769789	-0.662785	0.0885368	-0.857068	0.0778028	LGASNS(1)PGQPNSVK	LGAS(-58.87)NS(58.87)PGQPNS(-116.6)VK	S	1	677	677	6	0.999999	58.8704	+	2.22086e-68	185.71	168.98	185.71	P49756	P49756	P49756
1462		+	+	ATP-citrate synthase	ACLY;ACLY	_TAS(ph)FSESRADEVAPAK_	-0.2708	0.00829659	0.53566	0.0222282	0.438304	0.00189097	T(0.005)AS(0.993)FS(0.001)ESRADEVAPAK	T(-22.79)AS(22.79)FS(-28.25)ES(-41.73)RADEVAPAK	S	1	455	455;455;194	3	0.993226	22.7916	+	8.06992e-11	99.092	99.092	99.092	P53396;P53396-2;B4E3P0	P53396	P53396
1483		+	+	Protein transport protein Sec61 subunit beta	SEC61B	_PGPTPSGTNVGSSGRS(ph)PSK_	-0.0515295	0.0082355	-1.20489	0.00717338	-1.79467	0.000768006	PGPTPSGTNVGS(0.001)S(0.001)GRS(0.987)PS(0.012)K	PGPT(-125.25)PS(-94.33)GT(-61.26)NVGS(-31.37)S(-31.37)GRS(19.33)PS(-19.33)K	S	1	17	17	16	0.987041	19.3296	+	2.56415e-83	200.3	200.3	170.49	P60468	P60468	P60468
1500		+	+	Nuclease-sensitive element-binding protein 1	YBX1;YBX1;YBX1	_RRGPPRNYQQNYQNS(ph)ESGEK_	-0.0228027	0.0277133	-1.0338	0.00287172	-1.16545	2.93608e-05	RRGPPRNYQQNYQNS(1)ESGEK	RRGPPRNY(-151.77)QQNY(-112.14)QNS(46.66)ES(-46.66)GEK	S	1;2	165	165;215;135	15	0.999978	46.6608	+	4.88887e-197	254.53	251.39	174.01	P67809;H0Y449;C9J5V9	P67809	P67809
1502			+	Casein kinase II subunit beta	CSNK2B;CSNK2B	_IHPMAYQLQLQAASNFKS(ph)PVK_	-0.250147	0.00257855	0.259779	0.0795545	0.716689	0.234461	IHPMAYQLQLQAAS(0.001)NFKS(0.999)PVK	IHPMAY(-120.96)QLQLQAAS(-29.27)NFKS(29.27)PVK	S	1	209	209;228	18	0.998818	29.268	+	2.03969e-39	142.4	142.4	140.21	P67870;Q5SRQ6	P67870	P67870
1509		+	+	Matrix-remodeling-associated protein 7	MXRA7;MXRA7	_GPSSEGPEEEDGEGFSFKYS(ph)PGK_	-0.0164548	0.000642761	-0.737009	0.0416242	-1.34412	0.0158054	GPSSEGPEEEDGEGFSFKYS(1)PGK	GPS(-225.65)S(-214.54)EGPEEEDGEGFS(-51.32)FKY(-120.81)S(51.32)PGK	S	1	144	144;144;144;187	20	0.999993	51.3156	+	2.46537e-165	238.86	238.86	238.86	P84157-2;P84157-3;P84157;Q6ZR64	P84157-2	P84157-2
1530		+	+	Adenylyl cyclase-associated protein 1	CAP1	_PFSAPKPQTS(ph)PS(ph)PK_	-0.0317396	0.0247251	-0.591141	0.0181418	-0.918894	0.0289861	PFSAPKPQT(0.006)S(0.994)PS(1)PK	PFS(-112.42)APKPQT(-22.19)S(22.19)PS(42.34)PK	S	2	309	309;310	12	0.999942	42.3416	+	3.31426e-45	186.74	186.74	186.74	Q01518-2;Q01518	Q01518-2	Q01518-2
1549			+	Serine/arginine-rich splicing factor 11	SRSF11;SRSF11;SRSF11	_LNHVAAGLVS(ph)PSLK_	0.152179	NaN	0.585453	NaN	1.21043	0.3202	LNHVAAGLVS(0.88)PS(0.12)LK	LNHVAAGLVS(8.66)PS(-8.66)LK	S	1	147	147;207;207;207	10	0.880255	8.6635	+	0.002089	55.688	48.078	40.614	Q5T757;Q05519;Q05519-2;Q5T760	Q5T757;Q05519-2	Q5T757
1554		+	+	Caldesmon	CALD1;CALD1;CALD1;CALD1	_GNVFSS(ph)PTAAGT(ph)PNK_	NaN	NaN	-0.877822	0.00576958	-1.11845	0.0375349	GNVFS(0.19)S(0.769)PT(0.045)AAGT(0.996)PNK	GNVFS(-6.08)S(6.08)PT(-12.73)AAGT(23.97)PNK	S	2	469	724;469;463;474;494;495;463;488;489	6	0.769405	6.07959	+	2.53116e-10	81.144	81.144	81.144	Q05682;Q05682-4;Q05682-5;F5H1Z9;Q05682-6;Q05682-2;E9PGZ1;E7EX44;Q05682-3	Q05682;Q05682-4	Q05682-4
1667			+	Sequestosome-1	SQSTM1	_IALESEGRPEEQMESDNCS(ph)GGDDDWTHLSSK_	-0.276661	0.0913387	-0.517057	0.00168322	-0.865036	0.0312145	IALESEGRPEEQMES(0.012)DNCS(0.986)GGDDDWT(0.002)HLSSK	IALES(-38.55)EGRPEEQMES(-19.22)DNCS(19.22)GGDDDWT(-26.77)HLS(-46.79)S(-49.96)K	S	1;2	248	248;332	19	0.985944	19.2154	+	0.000196759	68.368	68.367	68.368	Q13501-2;Q13501	Q13501-2	Q13501-2
1681		+	+	Filamin-C	FLNC	_LGS(ph)FGSITR_	-0.0282942	0.168905	0.429287	0.0460733	0.368558	0.089258	LGS(1)FGSITR	LGS(75.53)FGS(-75.53)IT(-102.74)R	S	1	2233	2233;2200	3	1	75.5253	+	1.26569e-195	239.84	239.84	137.01	Q14315;Q14315-2	Q14315	Q14315
1700		+	+	Plectin	PLEC	_AQLEPVAS(ph)PAK_	0.0856321	0.0276146	0.530748	0.000427948	0.963101	0.0125874	AQLEPVAS(1)PAK	AQLEPVAS(88.08)PAK	S	1	1435	1435;1298;1266;1276;1284;1298;1302;1321;1325	8	1	88.075	+	9.03572e-11	94.717	94.717	88.075	Q15149;Q15149-4;Q15149-7;Q15149-8;Q15149-9;Q15149-5;Q15149-6;Q15149-3;Q15149-2	Q15149;Q15149-4	Q15149
1745			+	Myosin light chain kinase, smooth muscle;Myosin light chain kinase, smooth muscle, deglutamylated form	MYLK;MYLK;MYLK	_SSTGSPTS(ph)PLNAEK_	0.157936	0.00688521	-0.11501	0.075401	0.453203	0.0847896	SSTGSPTS(1)PLNAEK	S(-94.1)S(-94.1)T(-89.28)GS(-73.05)PT(-36.17)S(36.17)PLNAEK	S	1;2;3	1659	1659;1706;1710;1728;1779;1779;857;579;19;19	8	0.999759	36.1713	+	9.97036e-30	139.29	137.58	119.92	Q15746-4;Q15746-5;Q15746-2;Q15746-3;Q15746-6;Q15746;Q15746-7;B4DUE3;Q6P2N0;Q15746-8	Q15746-4;Q6P2N0	Q15746-4
1754		+	+	Zyxin	ZYX;ZYX;ZYX;ZYX;ZYX	_LGHPEALSAGTGS(ph)PQPPSFTYAQQR_	-0.146169	0.00437724	-0.645851	0.00334987	-0.697093	0.0770602	LGHPEALSAGT(0.01)GS(0.989)PQPPSFTYAQQR	LGHPEALS(-40.18)AGT(-19.74)GS(19.74)PQPPS(-71.55)FT(-81.33)Y(-87.07)AQQR	S	1	308	308;276;151;221;125	13	0.989409	19.7437	+	1.08587e-52	129.5	128.84	126.75	Q15942;H0Y2Y8;B4DQX7;B4DQR8;H7C3D3	Q15942	Q15942
1808			+	Fibronectin type III domain-containing protein 3B	FNDC3B;FNDC3B	_LNS(ph)PPSSIYK_	-0.210389	NaN	1.7294	NaN	-1.50643	0.00224437	LNS(1)PPSSIYK	LNS(45.57)PPS(-45.57)S(-51.95)IY(-82.23)K	S	1	208	208;208;181	3	0.999966	45.5673	+	8.68794e-09	96.464	42.122	96.464	Q53EP0-2;Q53EP0;C9JKH7	Q53EP0-2	Q53EP0-2
1815			+	Cytochrome b reductase 1	CYBRD1	_GSMPAYSGNNMDKS(ph)DSELNSEVAAR_	0.141694	NaN	0.287642	NaN	0.574635	0.0150512	GSMPAY(0.001)S(0.013)GNNMDKS(0.883)DS(0.1)ELNS(0.002)EVAAR	GS(-35.29)MPAY(-28.17)S(-18.27)GNNMDKS(9.44)DS(-9.44)ELNS(-26.96)EVAAR	S	1	202	202;260	14	0.882999	9.43932	+	0.0308414	51.758	51.758	51.758	Q53TN4-3;Q53TN4	Q53TN4-3	Q53TN4-3
1816			+	Cytochrome b reductase 1	CYBRD1	_RNLALDEAGQRS(ph)TM_	0.284396	NaN	0.457857	NaN	0.55402	0.0143649	RNLALDEAGQRS(0.613)T(0.387)M	RNLALDEAGQRS(2)T(-2)M	S	1	226	226;284	12	0.612961	1.99679		2.04639e-05	94.387	94.387	94.387	Q53TN4-3;Q53TN4	Q53TN4-3	Q53TN4-3
1847			+	Rho guanine nucleotide exchange factor 2	ARHGEF2;ARHGEF2	_SES(ph)LESPRGER_	-0.0438325	0.00587153	0.0717627	NaN	1.02261	0.112159	S(0.001)ES(0.999)LESPRGER	S(-31.23)ES(31.23)LES(-38.69)PRGER	S	1	617	617;644;645;646;690	3	0.999112	31.2262	+	0.000281365	74.987	74.987	74.987	Q92974-3;Q92974-2;Q92974;Q5VY93;V9GYM8	Q92974-3	Q92974-3
1856			+	Tensin-3	TNS3;TNS3	_ASEAAS(ph)PLPDSPGDK_	0.153006	0.344979	-0.914603	NaN	-1.52259	0.00628096	ASEAAS(1)PLPDSPGDK	AS(-46.5)EAAS(46.5)PLPDS(-52.94)PGDK	S	1	1149	1149;909;909	6	0.999973	46.4969	+	1.9991e-15	100.02	61.245	88.565	Q68CZ2;Q68CZ2-2;E7ERH3	Q68CZ2	Q68CZ2
1881			+	Polymerase I and transcript release factor	PTRF	_RGS(ph)S(ph)PDVHALLEITEESDAVLVDK_	0.0668353	NaN	-0.483069	0.0157543	-1.28206	0.652842	RGS(1)S(1)PDVHALLEITEESDAVLVDK	RGS(77.61)S(77.61)PDVHALLEIT(-77.61)EES(-85.22)DAVLVDK	S	1;2	365	365;275;173	3	1	77.6131	+	4.82758e-17	107.71	107.71	99.562	Q6NZI2;Q6NZI2-2;Q6NZI2-3	Q6NZI2	Q6NZI2
1899		+	+	La-related protein 1	LARP1;LARP1;LARP1	_S(ph)LPTTVPES(ph)PNYR_	-0.0220158	0.00335132	-1.36605	2.51837e-05	-2.10785	0.0243216	S(0.998)LPT(0.001)T(0.001)VPES(1)PNYR	S(29.4)LPT(-29.4)T(-32.48)VPES(44.08)PNY(-44.08)R	S	1;2	774	774;569;697;88	9	0.99993	44.0806	+	1.0293e-17	112.64	112.64	102.89	Q6PKG0;E5RH50;Q6PKG0-3;H0YC33	Q6PKG0	Q6PKG0
1908			+	Myosin phosphatase Rho-interacting protein	MPRIP;MPRIP;MPRIP;MPRIP;MPRIP;MPRIP;MPRIP;MPRIP	_SKS(ph)NPDFLK_	-0.119093	0.0127407	-0.370873	0.315275	-0.848393	0.148862	S(0.001)KS(0.999)NPDFLK	S(-29.26)KS(29.26)NPDFLK	S	1	993	993;993;799;955;1749;1059;232;61;107;14	3	0.998817	29.2636	+	0.000355537	108.01	77.279	108.01	Q6WCQ1;Q6WCQ1-2;J3KSW8;Q6WCQ1-3;H0Y2S9;H0Y7E2;H7C3G6;K7EL39;J3QRL2;J3QL44	Q6WCQ1	Q6WCQ1
1961			+	Pleckstrin homology-like domain family B member 1	PHLDB1	_TFS(ph)DGLATR_	NaN	NaN	-1.61781	NaN	-1.30739	0.0275543	T(0.001)FS(0.998)DGLAT(0.002)R	T(-31.08)FS(27.79)DGLAT(-27.79)R	S	1	430	430;430;430	3	0.997561	27.7876	+	0.000332081	61.233	42.608	47.991	Q86UU1-2;Q86UU1;Q86UU1-3	Q86UU1-2	Q86UU1-2
2010			+	Protein enabled homolog	ENAH	_QNS(ph)QLPAQVQNGPSQEELEIQRR_	NaN	NaN	0.546347	0.244081	1.58964	0.507265	QNS(1)QLPAQVQNGPSQEELEIQRR	QNS(79.88)QLPAQVQNGPS(-79.88)QEELEIQRR	S	1	125	125;125	3	1	79.8789	+	1.30455e-14	80.664	80.664	80.664	Q8N8S7-2;Q8N8S7	Q8N8S7-2	Q8N8S7-2
2083			+	Palladin	PALLD	_QFIAAQNLGPASGHGTPASSPSSSSLPSPMS(ph)PTPR_	-0.266925	0.0135138	-0.847518	NaN	0.75029	0.0980771	QFIAAQNLGPASGHGTPASSPSS(0.001)S(0.001)S(0.001)LPS(0.084)PMS(0.74)PT(0.174)PR	QFIAAQNLGPAS(-54.49)GHGT(-53.75)PAS(-44.82)S(-44.82)PS(-34.99)S(-30.27)S(-31.12)S(-31.12)LPS(-9.44)PMS(6.28)PT(-6.28)PR	S	1;2	384	384;766;55	31	0.739629	6.28383	+	9.72056e-41	112.32	111.51	94.92	Q8WX93-3;Q8WX93;Q8WX93-4	Q8WX93-3	Q8WX93-3
2169			+	Niban-like protein 1	FAM129B	_GLLAQGLRPES(ph)PPPAGPLLNGAPAGES(ph)PQPK_	-0.0154624	0.00144618	-0.249751	0.00578329	-0.325702	0.010355	GLLAQGLRPES(1)PPPAGPLLNGAPAGES(1)PQPK	GLLAQGLRPES(149.67)PPPAGPLLNGAPAGES(149.67)PQPK	S	1;2	652	652;665	11	1	149.672	+	2.17134e-100	195.07	195	149.67	Q96TA1-2;Q96TA1	Q96TA1-2	Q96TA1-2
2170		+	+	Niban-like protein 1	FAM129B	_GLLAQGLRPES(ph)PPPAGPLLNGAPAGES(ph)PQPK_	0.0855479	0.0295877	-0.549781	0.00571068	-0.504161	0.000907904	GLLAQGLRPES(1)PPPAGPLLNGAPAGES(1)PQPK	GLLAQGLRPES(149.67)PPPAGPLLNGAPAGES(149.67)PQPK	S	2	668	668;681	27	1	149.672	+	4.10788e-68	168.38	168.38	149.67	Q96TA1-2;Q96TA1	Q96TA1-2	Q96TA1-2
2252			+	Nuclear ubiquitous casein and cyclin-dependent kinase substrate 1	NUCKS1	_EKT(ph)PS(ph)PKEEDEEPES(ph)PPEKK_	-0.23242	0.0291263	0.0887159	0.0162569	0.369492	0.002401	EKT(1)PS(1)PKEEDEEPES(1)PPEKK	EKT(124.06)PS(124.06)PKEEDEEPES(124.06)PPEKK	S	1;2;3	204	204;164	5	1	124.064	+	8.46742e-84	214.61	214.61	124.06	Q9H1E3;Q9H1E3-2	Q9H1E3	Q9H1E3
2271			+	Coiled-coil domain-containing protein 86	CCDC86;CCDC86	_AGLGS(ph)PERPPK_	-0.0652098	0.010114	-0.635429	NaN	-0.827344	0.00126933	AGLGS(1)PERPPK	AGLGS(63.19)PERPPK	S	1	58	58;52	5	1	63.1853	+	0.0004733	74.475	74.475	63.185	Q9H6F5;H0YG79	Q9H6F5	Q9H6F5
2300			+	Reticulon-4	RTN4	_RRGS(ph)S(ph)GSVDETLFALPAASEPVIR_	0.0211489	0.0471376	0.0985036	0.0448004	0.432732	0.033061	RRGS(0.956)S(0.522)GS(0.522)VDETLFALPAASEPVIR	RRGS(10.38)S(0)GS(0)VDET(-42.33)LFALPAAS(-152.21)EPVIR	S	1;2	181	181;181	4	0.95623	10.384	+	8.04084e-67	183.49	183.49	157.65	Q9NQC3-5;Q9NQC3	Q9NQC3-5	Q9NQC3-5
2378			+	Ribosome-binding protein 1	RRBP1	_NTDVAQS(ph)PEAPKQEAPAK_	0.340635	0.254004	-0.694624	0.135065	-1.10671	0.0270714	NTDVAQS(1)PEAPKQEAPAK	NT(-60.29)DVAQS(60.29)PEAPKQEAPAK	S	1	185	185;615;615;90	7	0.999999	60.2896	+	1.23196e-05	74.444	74.444	74.444	Q9P2E9-3;Q9P2E9-2;Q9P2E9;V9GY78	Q9P2E9-3	Q9P2E9-3
2385			+	Epidermal growth factor receptor substrate 15-like 1	EPS15L1;EPS15L1;EPS15L1	_DSLRSTPSHGSVSSLNSTGSLS(ph)PK_	-0.0356526	0.0134357	0.331591	NaN	0.443729	0.00227319	DSLRSTPSHGSVSSLNS(0.001)T(0.001)GS(0.014)LS(0.984)PK	DS(-91.13)LRS(-88.42)T(-88.42)PS(-84.82)HGS(-70.79)VS(-57.57)S(-45.53)LNS(-29.06)T(-31.52)GS(-18.36)LS(18.36)PK	S	1	255	255;255;255;255;255;101	22	0.98372	18.3645	+	1.00017e-30	134.17	134.17	101.07	Q9UBC2-3;Q9UBC2;Q9UBC2-2;Q9UBC2-4;M0R165;M0R2S2	Q9UBC2-3	Q9UBC2-3
2398			+	Gamma-adducin	ADD3	_IEEVLS(ph)PEGS(ph)PSKS(ph)PSK_	0.33248	0.0970178	0.272081	0.448812	0.487498	0.000151699	IEEVLS(1)PEGS(0.995)PS(0.006)KS(0.996)PS(0.002)K	IEEVLS(65.27)PEGS(23.21)PS(-23.21)KS(26.18)PS(-26.18)K	S	2;3	645	645;677	10	0.995245	23.2088	+	6.31444e-16	122.59	122.52	122.59	Q9UEY8-2;Q9UEY8	Q9UEY8-2	Q9UEY8-2
2417		+	+	RNA-binding protein Raly	RALY;RALY;RALY;RALY	_GRLS(ph)PVPVPR_	-0.160409	0.040327	-0.976195	0.000381764	-1.42211	0.000110187	GRLS(1)PVPVPR	GRLS(53.45)PVPVPR	S	1	119	119;135;69;135;119	4	1	53.4477	+	3.16443e-06	103.76	103.76	53.448	Q9UKM9-2;Q9UKM9;Q5QPM0;Q5QPM1;Q5QPL9	Q9UKM9-2	Q9UKM9-2
2418			+	RNA-binding protein Raly	RALY	_TRDDGDEEGLLTHS(ph)EEELEHS(ph)QDTDADDGALQ_	-0.274841	0.0861053	-2.16527	NaN	-2.37139	0.472073	TRDDGDEEGLLT(0.008)HS(0.987)EEELEHS(0.621)QDT(0.384)DADDGALQ	T(-54.01)RDDGDEEGLLT(-21.1)HS(20.55)EEELEHS(2.12)QDT(-2.12)DADDGALQ	S	1;2	272	272;288	14	0.986623	20.5476	+	0.00176041	67.71	67.512	67.71	Q9UKM9-2;Q9UKM9	Q9UKM9-2	Q9UKM9-2
2421			+	Nuclear pore complex protein Nup50	NUP50	_VAAETQS(ph)PSLFGSTK_	NaN	NaN	1.30381	NaN	2.33611	0.27959	VAAET(0.001)QS(0.987)PS(0.011)LFGSTK	VAAET(-28.35)QS(19.48)PS(-19.48)LFGS(-48.38)T(-55.68)K	S	1	193	193;221	7	0.987409	19.4796	+	2.74006e-31	131.25	128.86	131.25	Q9UKX7-2;Q9UKX7	Q9UKX7-2	Q9UKX7-2
2423			+	Synaptopodin-2	SYNPO2;SYNPO2	_AQS(ph)PTPS(ph)LPASWK_	NaN	NaN	0.175132	0.00481852	0.57016	0.20442	AQS(1)PT(0.216)PS(0.773)LPAS(0.011)WK	AQS(37.41)PT(-5.53)PS(5.53)LPAS(-18.37)WK	S	1;2	902	902;902;902;854	3	0.999857	37.4134	+	9.70721e-15	99.092	99.092	70.555	Q9UMS6;Q9UMS6-3;Q9UMS6-2;H0Y9Y3	Q9UMS6	Q9UMS6
2437			+	Serine/arginine repetitive matrix protein 2	SRRM2	_ELS(ph)NSPLRENSFGS(ph)PLEFR_	-0.107516	0.00377775	-0.516188	0.0908058	0.568707	0.00814918	ELS(0.562)NS(0.438)PLRENS(0.074)FGS(0.926)PLEFR	ELS(0.68)NS(-0.68)PLRENS(-9.01)FGS(9.01)PLEFR	S	1;2	1318	1318;1318	3	0.561586	0.680038		5.75618e-07	82.086	82.086	82.086	Q9UQ35;Q9UQ35-2	Q9UQ35	Q9UQ35
2438			+	Serine/arginine repetitive matrix protein 2	SRRM2	_ELSNS(ph)PLRENSFGS(ph)PLEFR_	0.0862359	0.0159482	-0.64164	0.115839	-1.02931	0.0436444	ELS(0.034)NS(0.966)PLRENS(0.032)FGS(0.968)PLEFR	ELS(-14.62)NS(14.62)PLRENS(-14.82)FGS(14.82)PLEFR	S	1;2	1320	1320;1320	5	0.966068	14.62	+	2.37394e-15	96.708	96.708	89.723	Q9UQ35;Q9UQ35-2	Q9UQ35	Q9UQ35
2439		+	+	Serine/arginine repetitive matrix protein 2	SRRM2	_ELSNS(ph)PLRENSFGS(ph)PLEFR_	-0.0505347	0.000365603	0.517864	0.0116355	0.556345	0.00529832	ELS(0.049)NS(0.944)PLRENS(0.01)FGS(0.998)PLEFR	ELS(-12.88)NS(12.88)PLRENS(-20.92)FGS(27.14)PLEFR	S	2	1329	1329;1329	14	0.99804	27.1413	+	2.9549e-10	89.723	89.723	78.128	Q9UQ35;Q9UQ35-2	Q9UQ35	Q9UQ35
2453			+	Serine/arginine repetitive matrix protein 2	SRRM2;SRRM2;SRRM2;SRRM2	_SATRPS(ph)PS(ph)PERSSTGPEPPAPTPLLAER_	-0.617571	0.749882	0.158058	0.078096	0.530842	0.23321	S(0.001)AT(0.004)RPS(0.994)PS(0.992)PERS(0.006)S(0.002)T(0.001)GPEPPAPTPLLAER	S(-29.17)AT(-23.72)RPS(23.72)PS(22.57)PERS(-22.57)S(-28.05)T(-33.45)GPEPPAPT(-79.7)PLLAER	S	2	351	351;351;351;255;255;255	6	0.993707	23.725	+	2.12014e-18	136.99	136.99	130.53	Q9UQ35;Q9UQ35-2;I3L4D8;I3L182;I3L1I8;Q9UQ35-3	Q9UQ35	Q9UQ35
2454			+	Serine/arginine repetitive matrix protein 2	SRRM2;SRRM2;SRRM2;SRRM2	_SATRPS(ph)PS(ph)PERSSTGPEPPAPTPLLAER_	-0.564125	0.624691	0.158058	0.078096	0.530842	0.23321	S(0.07)AT(0.07)RPS(0.863)PS(0.995)PERS(0.001)STGPEPPAPTPLLAER	S(-10.99)AT(-10.99)RPS(10.99)PS(26.91)PERS(-29.96)S(-35.02)T(-39.99)GPEPPAPT(-87.07)PLLAER	S	2	353	353;353;353;257;257;257	8	0.994745	26.9105	+	2.12014e-18	136.99	136.99	116.1	Q9UQ35;Q9UQ35-2;I3L4D8;I3L182;I3L1I8;Q9UQ35-3	Q9UQ35	Q9UQ35
2457			+	Serine/arginine repetitive matrix protein 2	SRRM2;SRRM2	_SLS(ph)YS(ph)PVER_	-0.175128	0.0814251	-0.231801	NaN	-1.146	0.86512	S(0.001)LS(0.996)Y(0.003)S(1)PVER	S(-30.34)LS(24.89)Y(-24.89)S(45.62)PVER	S	2	2692	2692;2274;18	3	0.995852	24.894	+	8.50807e-05	82.069	74.501	82.069	Q9UQ35;Q9UQ35-2;I3L4U6	Q9UQ35	Q9UQ35
2458			+	Serine/arginine repetitive matrix protein 2	SRRM2;SRRM2	_SLS(ph)YS(ph)PVER_	-0.175128	0.0814251	-0.231801	NaN	-1.146	0.86512	S(0.001)LS(0.996)Y(0.003)S(1)PVER	S(-30.34)LS(24.89)Y(-24.89)S(45.62)PVER	S	2	2694	2694;2276;20	5	0.999971	45.6221	+	8.50807e-05	82.069	74.501	82.069	Q9UQ35;Q9UQ35-2;I3L4U6	Q9UQ35	Q9UQ35
2473			+	A-kinase anchor protein 2	AKAP2;AKAP2	_S(ph)PGALETPSAAGSQGNTASQGK_	-0.0189619	0.0226525	0.112863	0.0392887	0.342618	0.0349301	S(1)PGALETPSAAGSQGNTASQGK	S(95.78)PGALET(-95.78)PS(-129.36)AAGS(-169.13)QGNT(-193.9)AS(-200.08)QGK	S	1	393	393;482;482;624;624;442	1	1	95.7773	+	4.98644e-231	264.08	261.59	208.12	Q9Y2D5;Q9Y2D5-5;Q9Y2D5-7;Q9Y2D5-6;Q9Y2D5-4;C9JVY5	Q9Y2D5	Q9Y2D5
2489		+	+	Thyroid hormone receptor-associated protein 3	THRAP3	_FSGEEGEIEDDES(ph)GTENREEK_	-0.0834309	0.010598	-0.517492	0.00804465	-0.53801	0.0167985	FSGEEGEIEDDES(0.997)GT(0.003)ENREEK	FS(-190.33)GEEGEIEDDES(25.79)GT(-25.79)ENREEK	S	1;2	939	939	13	0.997369	25.7872	+	2.78911e-131	220.69	220.69	214.08	Q9Y2W1	Q9Y2W1	Q9Y2W1
2490		+	+	Thyroid hormone receptor-associated protein 3	THRAP3	_GSFS(ph)DTGLGDGK_	0.0560187	0.000567288	0.696188	0.00826691	0.664259	0.00128106	GS(0.004)FS(0.975)DT(0.021)GLGDGK	GS(-23.86)FS(16.58)DT(-16.58)GLGDGK	S	1	379	379	4	0.974585	16.5823	+	3.98569e-05	64.52	64.52	56.793	Q9Y2W1	Q9Y2W1	Q9Y2W1
2506		+	+	5'-AMP-activated protein kinase subunit beta-1	PRKAB1	_S(ph)HNNFVAILDLPEGEHQYK_	0.0405438	0.146208	0.948374	0.187912	0.687662	0.139944	S(1)HNNFVAILDLPEGEHQYK	S(96.79)HNNFVAILDLPEGEHQY(-96.79)K	S	1	108	108	1	1	96.793	+	7.70248e-28	96.793	96.242	96.793	Q9Y478	Q9Y478	Q9Y478
2507			+	Talin-1	TLN1;TLN1	_DHFGLEGDEESTMLEDSVS(ph)PKK_	0.033641	0.00023686	0.264685	0.00427575	0.622526	0.0180633	DHFGLEGDEESTMLEDS(0.01)VS(0.99)PKK	DHFGLEGDEES(-113.69)T(-99.97)MLEDS(-20.01)VS(20.01)PKK	S	1	425	425;425	19	0.99013	20.014	+	6.81793e-75	161.49	161.49	161.49	Q9Y490;Q5TCU6	Q9Y490	Q9Y490
2601			+	Arf-GAP domain and FG repeat-containing protein 1	AGFG1;AGFG1;AGFG1	_GT(ph)PSQS(ph)PVVGR_	-0.00847225	0.0807368	-0.100577	0.0158201	-0.524204	0.174033	GT(0.997)PS(0.093)QS(0.909)PVVGR	GT(25.46)PS(-10)QS(10)PVVGR	T	2	99	99;177;177;177;177;162	2	0.997422	25.4611	+	6.73989e-41	152.82	152.82	41.088	C9J2I0;P52594-2;B8ZZY2;P52594-3;P52594;P52594-4	C9J2I0	C9J2I0
2635			+	Protein PRRC2C	PRRC2C;PRRC2C;PRRC2C	_AFGSGIDIKPGT(ph)PPIAGR_	-0.139872	NaN	-1.62087	NaN	-2.45473	0.0640008	AFGSGIDIKPGT(1)PPIAGR	AFGS(-41.58)GIDIKPGT(41.58)PPIAGR	T	1	2430	2430;2608;2673;2675;2626;2673;2675;2673;1156	12	0.999931	41.5838	+	0.00401329	63.979	63.979	63.979	Q9Y520-2;Q9Y520-6;Q9Y520-4;E7EPN9;Q9Y520-5;Q9Y520;Q9Y520-7;Q9Y520-3;H7C5N8	Q9Y520-2	Q9Y520-2
2665		+	+	Bcl-2-associated transcription factor 1	BCLAF1;BCLAF1;BCLAF1;BCLAF1;BCLAF1	_FNDS(ph)EGDDT(ph)EETEDYRQFRK_	0.212558	0.0360805	0.800778	1.21228e-06	0.667779	0.0261382	FNDS(1)EGDDT(0.996)EET(0.004)EDYRQFRK	FNDS(90.51)EGDDT(23.92)EET(-23.92)EDY(-111.28)RQFRK	T	2	400	400;402;400;402;400;402;402	9	0.99596	23.9185	+	2.27926e-57	169.26	169.26	169.26	E9PQN2;E9PKI6;Q9NYF8-3;E9PK91;Q9NYF8-2;Q9NYF8;E9PK09	E9PQN2	E9PQN2
2693			+	Trans-Golgi network integral membrane protein 2	TGOLN2;TGOLN2;TGOLN2	_LSPHAFKT(ph)ESGEETDLISPPQEEVK_	0.238051	NaN	NaN	NaN	-0.923747	0.0880951	LS(0.004)PHAFKT(0.773)ES(0.219)GEET(0.005)DLISPPQEEVK	LS(-23.22)PHAFKT(5.48)ES(-5.48)GEET(-22.27)DLIS(-63.4)PPQEEVK	T	1	296	296;296;296;296;296;296	8	0.773041	5.4837	+	7.75345e-11	97.312	97.312	80.36	O43493-2;O43493-5;O43493-3;F8WBK2;J3KQ45;O43493	O43493-2	O43493-2
2730			+	Transforming growth factor beta-1-induced transcript 1 protein	TGFB1I1;TGFB1I1;TGFB1I1;TGFB1I1;TGFB1I1	_ERPAEPLT(ph)PPPSYGHQPQTGSGESSGASGDK_	-0.048604	0.0313316	-0.187773	NaN	-0.412207	0.0302825	ERPAEPLT(1)PPPSYGHQPQTGSGESSGASGDK	ERPAEPLT(47.89)PPPS(-47.89)Y(-69.31)GHQPQT(-108.08)GS(-118.03)GES(-127.55)S(-132.91)GAS(-145.77)GDK	T	1	16	16;33;16;16;16;33	8	0.999984	47.8932	+	1.18041e-84	182.64	182.64	182.64	O43294-2;O43294;H3BSN4;H3BS04;H3BN49;I3L209	O43294-2	O43294-2
2762			+	Vimentin	VIM	_ET(ph)NLDSLPLVDTHSK_	0.357997	0.0143327	1.37696	NaN	1.52133	0.113123	ET(0.93)NLDS(0.07)LPLVDTHSK	ET(11.26)NLDS(-11.26)LPLVDT(-36.94)HS(-38.52)K	T	1	426	426	2	0.930093	11.2599	+	4.26836e-77	167.34	167.34	40.432	P08670	P08670	P08670
2768		+	+	Histone H1.4	HIST1H1E	_(ac)SETAPAAPAAPAPAEKT(ph)PVK_	-0.0684534	0.0132738	-1.01763	0.0369447	-1.45351	0.00640259	SETAPAAPAAPAPAEKT(1)PVK	S(-99.45)ET(-94.5)APAAPAAPAPAEKT(94.5)PVK	T	1	18	18	17	1	94.5046	+	3.86079e-27	127.4	127.4	127.4	P10412	P10412	P10412
2769	+	+	+	Elongation factor 2	EEF2	_AGETRFT(ph)DTR_	0.696995	8.81009e-05	5.84698	0.263313	3.80672	2.20131	AGET(0.004)RFT(0.993)DT(0.004)R	AGET(-24.39)RFT(24.39)DT(-24.39)R	T	1;2	57	57	7	0.992768	24.3864	+	2.76495e-05	121.21	117.67	44.511	P13639	P13639	P13639
2772		+	+	Histone H1.5	HIST1H1B	_(ac)SETAPAETAT(ph)PAPVEKS(ph)PAK_	0.633912	0.317896	-0.910615	0.0719132	-1.23858	0.060505	SETAPAET(0.016)AT(0.984)PAPVEKS(1)PAK	S(-67.31)ET(-61.96)APAET(-17.89)AT(17.89)PAPVEKS(68.92)PAK	T	2	11	11	10	0.984016	17.8933	+	9.22348e-10	95.523	95.523	95.523	P16401	P16401	P16401
2785		+	+	Microtubule-associated protein 4;Microtubule-associated protein	MAP4;MAP4	_DGVLTLANNVT(ph)PAK_	0.224702	0.107519	-0.818297	1.57198e-05	-0.923808	0.00456822	DGVLTLANNVT(1)PAK	DGVLT(-71.49)LANNVT(71.49)PAK	T	1	571	571;571;588	11	1	71.4899	+	3.1638e-15	109.72	98.458	109.72	P27816;P27816-6;E7EVA0	P27816	P27816
2787	+	+	+	Mitogen-activated protein kinase 1	MAPK1	_VADPDHDHTGFLT(ph)EY(ph)VATR_	-0.479405	0.0392861	-0.863876	0.125722	-0.922066	0.165923	VADPDHDHTGFLT(1)EY(1)VATR	VADPDHDHT(-59.41)GFLT(59.41)EY(33.36)VAT(-33.36)R	T	1;2	185	185;185	13	0.999998	59.4131	+	5.80786e-109	190.24	188.53	190.24	P28482-2;P28482	P28482-2	P28482-2
2819		+	+	Microfibrillar-associated protein 1	MFAP1	_RSLAALDALNT(ph)DDENDEEEYEAWK_	-0.0429906	0.0127619	-0.608568	0.0147955	-0.927218	0.00921669	RSLAALDALNT(1)DDENDEEEYEAWK	RS(-77.48)LAALDALNT(77.48)DDENDEEEY(-127.83)EAWK	T	1	267	267	11	1	77.4758	+	1.20427e-68	159.01	158.13	159.01	P55081	P55081	P55081
2831		+	+	Caldesmon	CALD1;CALD1;CALD1;CALD1	_GNVFSS(ph)PTAAGT(ph)PNK_	NaN	NaN	-0.878804	0.00598263	-1.11845	0.0375349	GNVFS(0.275)S(0.66)PT(0.065)AAGT(1)PNK	GNVFS(-3.81)S(3.81)PT(-10.08)AAGT(37.52)PNK	T	2	475	730;475;469;480;500;501;469;494;495	12	0.999819	37.5246	+	2.53116e-10	81.144	81.144	64.749	Q05682;Q05682-4;Q05682-5;F5H1Z9;Q05682-6;Q05682-2;E9PGZ1;E7EX44;Q05682-3	Q05682;Q05682-4	Q05682-4
2837			+	Neuroblast differentiation-associated protein AHNAK	AHNAK	_GPSLDIDT(ph)PDVNIEGPEGK_	-0.479251	NaN	-0.436959	NaN	0.421768	0.0326705	GPSLDIDT(1)PDVNIEGPEGK	GPS(-82.54)LDIDT(82.54)PDVNIEGPEGK	T	1	4430	4430	8	1	82.5421	+	2.42045e-63	144.5	144.08	144.5	Q09666	Q09666	Q09666
2842			+	Neuroblast differentiation-associated protein AHNAK	AHNAK	_VDINT(ph)PDVDVHGPDWHLK_	-0.249388	0.0690532	0.264606	0.157056	0.506211	0.00978384	VDINT(1)PDVDVHGPDWHLK	VDINT(78.27)PDVDVHGPDWHLK	T	1	4766	4766	5	1	78.272	+	8.5583e-63	157.28	154.56	78.272	Q09666	Q09666	Q09666
2863			+	Ribosome biogenesis protein BMS1 homolog	BMS1	_LGPQNFIDET(ph)SDIENLLK_	2.16217	NaN	0.0777899	NaN	-1.08839	1.83679e-05	LGPQNFIDET(0.571)S(0.429)DIENLLK	LGPQNFIDET(1.24)S(-1.24)DIENLLK	T	1	638	638	10	0.571172	1.24483		1.97872e-07	62.589	61.492	62.589	Q14692	Q14692	Q14692
2873			+	Myosin light chain kinase, smooth muscle;Myosin light chain kinase, smooth muscle, deglutamylated form	MYLK;MYLK;MYLK	_KSST(ph)GS(ph)PTS(ph)PLNAEK_	-0.380508	NaN	-0.613249	NaN	1.04688	0.674158	KS(0.186)S(0.579)T(0.614)GS(0.613)PT(0.127)S(0.88)PLNAEK	KS(-6.8)S(-0.57)T(0.57)GS(0.57)PT(-8.83)S(8.83)PLNAEK	T	3	1654	1654;1701;1705;1723;1774;1774;852;574;14;14	4	0.61401	0.568129		0.00135866	61.276	61.276	40.952	Q15746-4;Q15746-5;Q15746-2;Q15746-3;Q15746-6;Q15746;Q15746-7;B4DUE3;Q6P2N0;Q15746-8	Q15746-4;Q6P2N0	Q15746-4
2888		+	+	Cytochrome b reductase 1	CYBRD1	_RNLALDEAGQRST(ph)M(ox)_	0.00280535	0.0419874	0.501025	0.0665739	0.587968	0.0061647	RNLALDEAGQRS(0.048)T(0.952)M	RNLALDEAGQRS(-13)T(13)M	T	1	227	227;285	13	0.952319	13.0044	+	6.76821e-19	139.88	139.88	112.82	Q53TN4-3;Q53TN4	Q53TN4-3	Q53TN4-3
2928			+	Negative elongation factor B	NELFB	_KPSPAQAAET(ph)PALELPLPSVPAPAPL_	-0.340085	0.40249	NaN	NaN	0.634983	0.160451	KPS(0.391)PAQAAET(0.609)PALELPLPSVPAPAPL	KPS(-1.93)PAQAAET(1.93)PALELPLPS(-38.61)VPAPAPL	T	1	564	564	10	0.609253	1.92994		0.0379545	43.841	43.672	43.841	Q8WX92	Q8WX92	Q8WX92
3002		+	+	Mitogen-activated protein kinase 3	MAPK3;MAPK3;MAPK3;MAPK3	_IADPEHDHTGFLT(ph)EY(ph)VATR_	0.316536	0.0637302	0.973339	0.0203588	1.07074	0.00597849	IADPEHDHTGFLT(1)EY(0.999)VAT(0.001)R	IADPEHDHT(-70.26)GFLT(50.57)EY(32.82)VAT(-32.82)R	Y	1;2	90	90;204;204;204;204;204	15	0.999478	32.8198	+	1.15819e-72	161.68	141.69	159.98	B3KR49;E9PJF0;P27361-2;E9PQW4;P27361-3;P27361	B3KR49	B3KR49
3015	+	+	+	Mitogen-activated protein kinase 1	MAPK1	_VADPDHDHTGFLT(ph)EY(ph)VATR_	0.290949	0.0013512	0.926967	0.00671964	1.07394	0.00544384	VADPDHDHTGFLT(1)EY(1)VATR	VADPDHDHT(-59.41)GFLT(59.41)EY(33.36)VAT(-33.36)R	Y	1;2	187	187;187	15	0.999539	33.3635	+	2.7951e-140	211.09	205.42	190.24	P28482-2;P28482	P28482-2	P28482-2
